# Supplementary material for: The cryptic diversity of hepadnavirus relatives
Source: mBio. 2025 Nov 4;16(12):e02541-25. doi: 10.1128/mbio.02541-25 (PMC12691608; doi:10.1128/mbio.02541-25)
Supplement: Data set S1 — Nucleotide sequences of 32 PnNVs. [file mbio.02541-25-s0001.txt]

##Supplementary Dataset S1. Nucleotide sequences of 32 PnNVs. 


>PnNV-1/JGI_MT_3300031053/Ga0074018_1168595_rc
ATCCGCAGTAACGGGAAAAATCTTCATCGTAAATAAGAATTCACAAAATACTGAGAAAGCACGATTAGTTGTTAATTACTCCCAATTTAGTCATGGCGGAACAAAACCACCAAAATATGTTTTACCAACACTAAAGGGTTTAACAAGAGCAATTCCACCAAACGCATACTTGATGTCATTAGATTTAAAGCAGGCGTTTTACCAAATACCACTTCACATTGACAATGCGGCTCTTCTTACAATCAGTGATGGTGTGATCGTTTATGGGTGGCGTAAAATCCCAATGGGCTTATGCCTCTCACCTTTCCTGCTTCAAATGCTCACTTCCTCACTGGCTCGTATTATTCGAAATAAATTTCAAACATCGTG
>PnNV-2/JGI_MT_3300056984/Ga0530700_116867
TACCAATGGGACTAGGACTTTCTCCCTGGGCTTTAACGATGTTCACCTCCGCTCTAGCGAACATTATTCGAACTAAATTTAACATCTTTGTGCTTGCTTACATGGATGATTTTATCCTTGCTGCGAATAATGAAGAAGAACTAAATAATAAATCAAAATCCATTCTAGATTATCTTCGTTCATTCAACATCCAAATCAACTATGACAAATCCACCGAATCAGCAGCAAGCTCGGTTAATTTCATGGGCTACCGAATATCGCACGACAACATTACAATTGCCGACACAAGCCGAATTCGACTCTATGACACCGCTGCAGCAATTGCAAGTACGCACCGCGGCTGGGCTCAAGACCACAGCGGAAGAGATTATCCGGGAATATGGCTCGATGCCAAACTCACCCAGCGAGTACTTGGCACCCTTAACTGGGCCGCCTCTTTCTTCCCGGATCACATTTTCAAATGGCAACACCTCTACTACTTTGGCAGCATCGGCCACACCACCTTCTGGGACGCCGGCACTCTTTACGCCGTCGTCGACAACATTGCTCGGTTTAAACCCGGTCGTGCAACAACTGATTGCTTCGCTTGGCAACCTTATCCTTCCATCTTCACAGACGCAAGTGAACACACCATCGGCTGCATCGCAGCCAATCGTTCCTGG
>PnNV-2/JGI_MT_3300056998/Ga0530702_117245_rc
GACCTGAGAAGCGATTTTCGGATCTCGGGTTCGGCGGTAACCGGAAAGGTGTTCGTCATCAACAAGAAGCCCAACACACCAGACAAGGCACGGCTCGTGGTCAACTACGCTCAATTCTCACATATGGGAATTAAGTATCCTAAGTATGTGGTACCAACATTAAAAATTATCAAAGCCACAGCACTACATTACCATTACTTTCTTTCATTAGATCTGAAGTCTGCCTTCTTTCAGATTCCTCTGGATATCAGGTATGCTCCTCTTCTAACAATATCCGATGGTAGGACCATTTATGGATGGCGCAAAATACCAATGGGACTAGGACTTTCTCCCTGGGCTTTAACGATGTTCACCTCCGCTCTAGCGAACATTATTCGAACTAAATTTAACATCTTTGTGCTTGCTTACATGGATGATTTTATCCTTGCTGCGAATAATGAAGAAGAACTAAATAATAAATCAAAATCCATTCTAGATTATCTTCGTTCATTCAACATTCAAATCAACTATGACAAATCCACCGAATCAGCAGCAAGCTCGGTTAATTTCATGGGCTACCGAATATCGCACGACAACAC
>PnNV-2/Rotaria_macrura_WGS_GCA_900239685.1/OENT01006332.1(RMPV)
AACTCACACATCGTTCGGTCTTGTTTCATATATGCTTTTAACGTTCTACAGTTGTCGTTGGCACTGAAGTAATTAGTATATGGAACCTATCGAAAAGAAAGCTTGTCAACCGGAACATACGTCTTCGTACACATTTGCTAAAGGTTCGAACGTTCTGGTCAATCGCTGGTACAACGACATCGATAAGATTCCAGCAGACTTCTTTCCAAGTTACACTGAACTAGCTACACAGGCACAATCAATACTTGAACCCTTCAAGTCAGAACCTGAAGCCAGTTGCAAAGGTTGGGAATATAAGTTTCTCTGGTGGTTGCGATACATCAGTCAAGAAACATTGAACATAGCTCAATTAGCTAAACTAATTGCAGATCAACTACTGGTGTTTACTCAATCAATTAATAATTTAATTATTAAACCTGATCACTTCCACAATATCATTGGTGGCATTGACTTACAGTCCTTATACGGGTCTGACGAACTATTGTACGTGAACGCAACGTTCAGAAAGAATCTTGACGAAGGTCAAAGAGAAGTCGTCACATATTCATCATTCATTGACGAGATATACGGGTGCTCTCACTCTCAACAACAAGGAAGAATTCTTGTGAGATCACAATACTTTGAAACATTAGCCGATCAATTATTAAGTGAACACGACGATCCACTCGGTGTTCATTGTGTACAATCTGCTCAACTGTTTCGAGATCAATTCAATACTGATATTGAAATAGCAAGATCATTTCCACAAGCAGAAGGAGAAAAGTTTCTTGAAGGTCTTCCACTTCCGTTGGACAACGACTACTTCAAACTATTCTTTCTTGACACAAACAAATATAGACCAACAGTTGATTTAAGTGCTAATAACATAGTAGCTGCACTTCAAAGTCTCTATCAAGATGGTGTCAGTCAGATTGCCGACGGCCTCGCCGCTCAGGCACGACTATCTCGACTTCTATGGGTGCTCATCAACGCAATCACCTTCGGTTGGGCTCCTCTCGAACAATGGTTTGTTGACTTCAACGTATGGCAATCACTCCCGACTCAGTATCGAGGAGAGATACCCAAATTCAATGAATACGTTACTAAAGTATTCAAAGGCTCACCTTACGTTTGTGGGTCAAAGACTACTGGAAGAAAAGGAAAGCGAATGGGCGGCAAGTATTGCCACAAGTGCAAGAAGAAACCTTGCGCTTGCTCATCAGCTTGATTCAATAACGCCTAAACCAATCCCTAGTAAAATAATACACAAACTCGATTCGCTGCTAGGGATCTACGAAAATGAAATACCACAACGTGCGAATCCAAATTGGGAAGTAGATACGCTCCCAAATATGTTCATCAATGTTTCCAAGTTACTTAACGATCATCCATCGAAAACAATTCAAAAGATCTTCCCGGCGATATTTTACCCTGCAACGCGTCCTCGCTATTATAACCTCAACCAAGGAGTTCGATCCTATGAAAATCAGTCGGATCATTTGAAAGTGTTAAATGTATATCTAACAGAACTATTCAACAAAGGAATCCTGTACAAACGCCATTCAGCTCACATCTGGGAGGTGGCACAGAACAACAAACTCGAATCTTGGGAACCAGATCATTTGGTGAAAACGAAACATCGAATAGACAAGAACTTCGTAACAGGAAAAGTATTTATTGTTAATAAGAAAGTAAACAAACCTGACAATGCGCGACTGGTAGTTAACTACTCCCAGTACAGCCATCAAGGTATCAAATACCCAAAGTTTGTTGTACCTTCAAGAAATACGATTCATCTATTCGCCTCTCGATTTCAATGGTTCATCTCTCTCGATTTAAAGTCAGCATTCTTTCAAATTCCTCTTTCATTAGATTCAACTAATCTTTTCACAATCACAGATGGTAAAACTGTTTACGGTTGGCGACGAATTCCCATGGGATGGGGGCTATCACCATGGCTTCTCCAAATGTACACTACTCATATCGCTCGTATCATTCGAAATAAATTTCATATCGATTGCTTATGCTATATGGATGATTTTCTTTTGGCTCATAATAATTTTGACTATCTTAACAAAATGTGTCTACTCATTGTAGATTATCTATCTCAATATGGAATACAAATACACATCGACAAAGACACACCAACACCCAAAGAAGAGCTCACCTTCTTGGGTTACTCAATATGCAAAAAGGGAATTAAGCCAGGTTCCAGAACCGGACCCAAACTTGACATACTCACCAAAGCAGAAACGTTTCTTCCGGCGCCAGAACACCATTTACAATTACACGATCATGGCGAAACGAGCTGTACAAAAGGATGGTGGTTCGATTGGAAGCTTACAGCAAGAATACTCGGAATTCTTAACTGGGTTGGACCTTTCACGGATCGATCTAGTTGGGACCCAAGAGCCTTCTACACTGGAGTATCCAGGCGGCACACTGTTTTCTGGTCCCTTGCGGACATACGTGCGCTCGATCAATACGTCCGATCAATCAAGATGTTGGAGAGACCCCAAATGTTACCAATACAAAGGCGAGCTCATCCACACATCTACACAGACGCATCAGGAACAAACGGAGCTTTCGTTACAAGCATCTTCGCATGCAAATACAGGTTCAAACACTTGCTTCAATACCCCATTCACATTAAGGAATGCTTTGCGGCCTTCTTCGGCTACCTTCTATCCAACTACGACTGGTTCAAGTTTTACAATTCTAGAACAATCGAACCAAGACGAAGAGGACGACGATTAGGCTACATTGCATCTGACAGTCATTATTTCTTACGCCGATCATACAAACTCCTTCCTGCATCAATCGAGAATGAACTCCTCTCCTTGCCTCAATCAGTGTATGTGTCTACAGATTCCAACATAGCAGATTCACCCAGCCGTGACCGTCCTACTTCATGGAACGACTTTCATCGTAGCTATGAAACAATCACCTCACGAGTGGAACAACGGCAATTGCTTCTCAATTCTGAACTCACACATCAGCATAACGTCAACATCAACGACGATGACCTATATAAACACTATGAAACTTTGTTGACTCAGTTCGAACGACAGTTCGAACCTGAGCAGCTTCCCTTATCTCTACAATAGAAATTTCCAACTTACCTTTCTTATCAGTTCGTACTTGTAACGAAGTTTCGTTACGAAACGTTCTCTTATCATAAAGGTAACTTGGAAAGTTCTTATCTTTGCTGCTGATAACTGCTATGTTGTATCCTATATAAGCCCATGTCTTTGAAATAAACGTTATTCT
>PnNV-3/JGI_MG_3300047561/Ga0485264_091481_rc
ATACATCGGCCCCAATCTGGATACAATGGTTCAGTCAATACCGGTAGGAACTTATTTCATGTCATTGGATATGAAGAGTTCTTTCTTCCAATTATACTTGAACCCGGATTCATCTTCTCTATTGACTATATCAGATGGCAAGACCATCTACGGGTGGCGTTCGATTCCTATGGGATTAGGATTATCACCGTGGGCGCTAACAATGCTTACTAGCTCGCTCGCTTCAATCGTTCGAAATAAATTCAAATTATTCTGCTTCGCTTACATGGATGATTTTCTACTGGCACACCATGATCCAGTCAAACTAAAATCTTTGGTTGTAGATGTCGTCGAATACTTCAACTCCTTCGGCATCGTCCTCAACATTGACAAATCTACTCCTGAACCGCAAACCGAAATCAAATTTCTCGGACGAGAGATTGGACGCAATACGGTCCAAGATACTGCCGGACGATCAGCTGAGCTCCTTGACTTACTTGGAACTCTTAGAAGAGAAACAACGACGTTTGATGTTGGAACATCTCGAATCACCGGAGTGTGGATTGATTACAAAGTCCACCAACGTCTCATGGGGAAACTCGCATTCAGCGCCCCATTCACTGCCAAGGGATACGGAACACTTAGATATGGTTATCGCCATACCGGCAGCAATCGATCAGTGTTTTGGCCAGATGACCAAATCAGTTATCTGCAAACCGAGTATGCTAAAACTAGACCATACGATCGCAGACTCAAACAGCAACCGGCAATTCTTTCCCACCGCGTGTACACTGATGCAAGC
>PnNV-3/JGI_MT_3300005640/Ga0075035_1165414_rc
GTTACCTATGGGTCTTGGGTTGTCACCATGGGCATTAACTATGCTCACCAATTCTCTTGCTGATATTATACGCAACAAATTCAAGATCTTTGTATTTGCGTATATGGATGATTTCATTCTAGGTTCCAACGATTATTCCGAATTAGAAACTAAATCCAATTTAATTTTAGATTACTTTCAACATTATGGCATCCTCATTAATAACGACAAATCTACTCCAACGCCGCAAAAAACAATTACCTTTATGGGTCGAGAATTTACTCAAAAATCCATTAAAAATTCATCCCGATCAAGAACTAAGCTCATTGACACTCTCACAACTCTTGAACGAGAAACAACAACGAATAATAATGGAACAAGTGCACTGGTGGGAACATGGGTCGACTATAAAATCCATCAACGACTCGTCGGACTTATTGCATACAACGCACCCTTCACCCATGATGGTTATTATTCTCTCAAACAAGAATATAAAACCAATCAAACAATTAAAACATCTTTTTGGCCCCTTTCAAAAATTCGTTACCACTTGTACAACGCACTCAACCCAATTGATCTTTATCGACAAAGGTCATACCGAACAAAAACTCTTCCCCGCATCTACACAGATGCTAGTGGAGCAGCCGGTGCCATTACCAATCGATTCGGAGTCCCATTACTTAAATGGAACTGGAAATATCTTCGGGAATCAGCCATACACATCAAAGAAGGATTCGCGGCCTATATTGGACATCGACTCATCACTTCTAGAACACTCGGTGAATTCGTATCAGGACGACAATTTAACAACAGATTACAACGCCACGTAATATGTTGTGACAATTCCATTATTTGCCAACAACAATCAGCCCTTCTTTTTCCACCTTACATTTTTAAACTTCTTGACTCTATTTCTATAATTGCATATATTCATACCTCTCAAAATCCCGCTGATTTTCCTTCACGCGATACTGTAATGCCAACAAACTTTCTTTTAGATCAACCAATAATTAAAGAATTACAAACACGTGCTCAAAAACTGCAACAAAAACTCGTACAACATGTCAAAA
>PnNV-3/JGI_MT_3300005644/Ga0075036_1246177_rc
ATTAGATTTAAAATCTGCTTTCTTTCAATTACGTATGAATCCTGACTCTTTATCTTGTCTTACAATTTCAGATGGATCAACAATTTATGGATGGAGAATGTTACCTATGGGTCTTGGGTTGTCACCATGGGCATTAACTATGCTCACCAATTCTCTTGCTGATATTATACGCAACAAATTCAAGATCTTTGTATTTGCGTATATGGATGATTTCATTCTAGGTTCCAACGATTATTCCGAATTAGAAACTAAATCCAATTTAATTTTAGATTACTTTCAACATTATGGCATCCTCATTAATAACGACAAATCTACTCCAACG
>PnNV-3/JGI_MT_3300005646/Ga0075040_1573222_rc
CACATATTTGTTATTCTAGTGTGCCTTAACGTTTAATTATTGATGTTTTCGCTAGAATGAGTGAGTTAGTCTATACAACAACTTCAAAATTTAAATACAGTAAGAAAGATTTGGTAGAGGCTATCTTTTTAAATATCGATTCGATTCCATCCAATTTCTTTCCTTCCTTCACATCATCATACACTCGGGCTGCATATATTTTAAATAAATATCGTATTACTGATTTTGCTTCTGCACAATCCTATGGTGAAGATCTAAAAATTTTATGGTTACTTACTTACATCAATCAAGATCGAGTAGGTATAGCATCGGCTGCTCAATTATTTTACGGAGCTGTAAACGCAATTAAAGCTGAATACGAAACATTACAAGAAAAAGGAACCAGTGATCCTCCTACTATCTACAATTATATTGACGGTGGTATTGACCTATTCAAGGTTCTCAACAACGCTTCAATTGTTAATTTGTCACCTTTATTGTTCCGTCCTGGCACTGCTGATCCTTGGGTACCATTTACTTTAGCTGCATATTTCCGTTATGGATTTGGAATTGATGCAACAGCTGATCCATTAAACGCAACAACAGTGTTTACAGCTGAAGCATCAATCGCGGGATCAAACGGTAATCCTGTAGTAGTTATTCCCTTTTCAGGATTGGAAGACGAATTTCAAAAGAACTTACGTCTATTAGCAACAGGAACATTTTTACAAAATTACGACGACACAGTTGATTACTACGCATCATTAATAACATCAACAGCTGATACTGGGTTACAAGTTAGTTTAGATTTAACAGCTGATACAGTTGAAATTGTTACTGAATCAATAGCTACAAACTTTTTAACTTTACTCAATGCAATCAACTCACCTAATACCCTTAACAGGGTTTTATGGTTATACATCGCAGCAATCTTGTTCGGTTGGAAACCCATTGAAGAATGGTTTGTCGATTACAATGTATGGCAAGAAATTCCAACAACATACCGGGGACCTGTTCCAGCATTCAATGAATACATTACCAATGTGTTCCAAGGTTCGCCGTACCGAGGTGTATCTGCTCAACGAGGAAAAACGGTGGGCCGAGGCTCTGTCCCAACACGAGGACATGGGCGCGGAAGAGGAAAGAAATAACTATCCTGATGCCGAATCAATAATGCATCAGGTAGCATCATTGACAGGCATCTATTCGAATCCAATATCGGACCTAGCAAATCCGAATTGGCAAATCGATAAATTACCTGAAATGGGAATTAACGTGGATTTATTAATTCATGACCATCCTGAACAACGAAGATTAAAATTAATTAATCCCATTACATTTTGTACAAAAGAAAAACCTCGCTTTTATCCCTTATCCAAATGTACTAGGTTGTATTCCAATGAAACGGTTCACCGTACTTTACTTTCACAATATTTAAAAATCTTATTCGATAGTGGTGTATTGTATAAACGATTTGGAAGAAAGCAATGGATATTAAGTGAATTAGTCACAAAAAGATTACCTTATGAATTAACTGGTATTGTTAATAGCAAGTATAAAATATCATCAGCCGCTGTTACAGGCAAAGTATTTTTAGTAAACAAAAATCCACATGATACTGAAAAATGCCGGTTAGTTGTAAATTATTCACAGTACTCTCATATGAAATTTAAATTTCCTAAATATTGTTCACCTAATTTAAAAACCTTACAAAAAATTATTCCTCCATTTTTATATTACAAATCATTAGATTTAAAATCTGCTTTCTTTCAATTACGTATGAATCCTGACTCTTTATCTTGTCTTACAATTTCAGATGGATCAACAATTTATGGATGGAGAATGTTACCTATGGGTCTTGGGTTGTCACCATGGGCATTAACTATGCTCACCAATTCTCTTGCTGATATTATACGCAACAAATTCAAGATCTTTGTATTTGCGTATATGGATGATTTCATTCTAGGTTCCAACGATTATTCCGAATTAGAAACTAAATCCAATTTAATTTTAGATTACTTTCAACATTATGGCATCCTCATTAATAACGACAAATCTACTCCAACGCCGCAAAAAACAATTACCTTTATGGGTCGAGAATTTACTCAAAAATCCATTAAAAATTCATCCCGATCAAGAACTAAGCTCATTGACACTCTCACAACTCTTGAACGAGAAACAACAACGAATAATAATGGAACAAGTGCACTGGTGGGAACATGGGTCGACTTTAAAATCCATCAACGACTCGTCGGACTTATTGCATACAACGCACCCTTCACCCATGATGGTTATTATTCTCTCAAACAAGAATATAAAACCAATCAAACAATTAAAACATCTTTTTGGCCCCTTTCAAAAATTCGTTACCACTTGTACAACGCACTCAACCCAATTGATCTTTATCGACAAAGGTCATACCGAACAAAAACTCTTCCCCGCATCTACACAGATGCTAGTGGAGCAGCCGGTGCCATTACCAATCGATTCGGAGTCCCATTACTTAAATGGAACTGGAAATATCTTCGGGAATCAGCCATACACATCAAAGAAGGATTCGCGGCCTATATTGGACATCGACTCATCACTTCTAGAACACTCGGTGAATTCGTATCAGGACGACAATTTAACAACAGATTACAACGCCACGTAATATGTTGTGACAATTCCATTATTTGCCAACAACAATCAGCCCTTCTTTTTCCACCTTACATTTTTAAACTTCTTGACTCTATTTCTATAATTGCATATATTCATACCTCTCAAAATCCCGCTGATTTTCCTTCACGCGATACTGTAATGCCAACAAACTTTCTTTTAGATCAACCAATAATTAAAGAATTACAAACACGTGCTCAAAAACTGCAACAAAAACTCGTACAACATGTCAAAACGAACACTGAACAGTTTAATCGAAATGCTTATGCAACAGATGCGAGTGATCGAACTAAAAGTGGAAGCATCAAATTTGATGATTTCAATTTTAGAACGAAAAATGGATTTGATGGCATACATGATTCAAGTGATTCCAGCGCCAATCCCTTTGACGATTATGTCACCGGAACAATCAATTCCGAACATGACGCCTGAAGATATTGGTTCAGTTTTGGAACAGTATGAATTGCGACATGAATAATAAAATGTCCTCGCGGCCATTTTGTTGTTTATGTCCATATGCAATTCTATTTTTATCTTTTTCTTTTTGGCCATAAACATGTTATTGTGCATGACAATTTTATAATTTGATTTTTTATACAATAA
>PnNV-3/JGI_MT_3300005650/Ga0075038_10055324_rc
TGTTATTCTAGTGTGCCTTAACGTTTAATTATTGATGTTTTCGCTAGAATGAGTGAGTTAGTCTATACAACAACTTCAAAATTTAAATACAGTAAGAAAGATTTGGTAGAGGCTATCTTTTTAAATATCGATTCGATTCCATCCAATTTCTTTCCTTCCTTCACATCATCATACACTCGGGCTGCATATATTTTAAATAAATATCGTATTACTGATTTTGCTTCTGCACAATCCTATGGTGAAGATCTAAAAATTTTATGGTTACTTACTTACATCAATCAAGATCGAGTAGGTATAGCATCGGCTGCTCAATTATTTTACGGAGCTGTAAACGCAATTAAAGCTGAATACGAAACATTACAAGAAAAAGGAACCAGTGATCCTCCTACTATCTACAATTATATTGACGGTGGTATTGACCTATTCAAGGTTCTCAACAACGCTTCAATTGTTAATTTGTCACCTTTATTGTTCCGTCCTGGCACTGCTGATCCTTGGGTACCATTTACTTTAGCTGCATATTTCCGTTATGGATTTGGAATTGATGCAACAGCTGATCCATTAAACGCAACAACAGTGTTTACAGCTGAAGCATCAATCGCGGGATCAAACGGTAATCCTGTAGTAGTTATTCCCTTTTCAGGATTGGAAGACGAATTTCAAAAGAACTTACGTCTATTAGCAACAGGAACATTTTTACAAAATTACGACGACACAGTTGATTACTACGCATCATTAATAACATCAACAGCTGATACTGGGTTACAAGTTAGTTTAGATTTAACAGCTGATACAGTTGAAATTGTTACTGAATCAATAGCTACAAACTTTTTAACTTTACTCAATGCAATCAACTCACCTAATACCCTTAACAGGGTTTTATGGTTATACATCGCAGCAATCTTGTTCGGTTGGAAACCCATTGAAGAATGGTTTGTCGATTACAATGTATGGCAAGAAATTCCAACAACATACCGGGGACCTGTTCCAGCATTCAATGAATACATTACCAATGTGTTCCAAGGTTCGCCGTACCGAGGTGTATCTGCTCAACGAGGAAAAACGGTGGGCCGAGGCTCTGTCCCAACACGAGGACATGGGCGCGGAAGAGGAAAGAAATAACTATCCTGATGCCGAATCAATAATGCATCAGGTAGCATCATTGACAGGCATCTATTCGAATCCAATATCGGATCTAGCAAATCCGAATTGGCAAATCGATAAATTACCTGAAATGGGAATTAACATGGATTTATTAATTCATGACCATCCTGAACAACGAAGATTAAAATTAATTAATCCCATTACATTTTGTACAAAAGAAAAACCTCGCTTTTATCCCTTATCCAAATGTACTAGGTTGTATTCCAATGAAACGGTTCACCGTACTTTACTTTCACAATATTTAAAAATCTTATTCGATAGTGGTGTATTGTATAAACGATTTGGAAGAAAGCAATGGATATTAAGTGAATTAGTCACAAAAAGATTACCTTATGAATTAACTGGTATTGTTAATAGCAAGTATAAAATATCATCAGCCGCTGTTACAGGCAAAGTATTTTTAGTAAACAAAAATCCACATGATACTGAAAAATGCCGGTTAGTTGTAAATTATTCACAGTACTCTCATATGAAATTTAAATTTCCTAAATATTGTTCACCTAATTTAAAAACCTTACAAAAAATTATTCCTCCATTTTTATATTACAAATCATTAGATTTAAAATCTGCTTTCTTTCAATTACGTATGAATCCTGACTCTTTATCTTGTCTTACAATTTCAGATGGATCAACAATTTATGGATGGAGAATGTTACCTATGGGTCTTGGGTTGTCACCATGGGCATTAACTATGCTCACCAATTCTCTTGCTGATATTATACGCAACAAATTCAAGATCTTTGTATTTGCGTATATGGATGATTTCATTCTAGGTTCCAACGATTATTCCGAATTAGAAACTAAATCCAATTTAATTTTAGATTACTTTCAACATTATGGCATCCTCATTAATAACGACAAATCTACTCCAACGCCGCAAAAAACAATTACCTTTATGGGTCGAGAATTTACTCAAAAATCCATTAAAAATTCATCCCGATCAAGAACTAAGCTCATTGACACTCTCACAACTCTTGAACGAGAAACAACAACGAATAATAATGGAACAAGTGCACTGGTGGGAACATGGGTCGACTTTAAAATCCATCAACGACTCGTCGGACTTATTGCATACAACGCACCCTTCACCCATGATGGTTATTATTCTCTCAAACAAGAATATAAAACCAATCAAACAATTAAAACATCTTTTTGGCCCCTTTCAAAAATTCGTTACCACTTGTACAACGCACTCAACCCAATTGATCTTTATCGACAAAGGTCATACCGAACAAAAACTCTTCCCCGCATCTACACAGATGCTAGTGGAGCAGCCGGTGCCATTACCAATCGATTCGGAGTCCCATTACTTAAATGGAACTGGAAATATCTTCGGGAATCAGCCATACACATCAAAGAAGGATTCGCGGCCTATATTGGACATCGACTCATCACTTCTAGAACACTCGGTGAATTCGTATCAGGACGACAATTTAACAACAGATTACAACGCCACGTAATATGTTGTGACAATTCCATTATTTGCCAACAACAATCAGCCCTTCTTTTTCCACCTTACATTTTTAAACTTCTTGACTCTATTTCTATAATTGCATATATTCATACCTCTCAAAATCCCGCTGATTTTCCTTCACGCGATACTGTAATGCCAACAAACTTTCTTTTAGATCAACCAATAATTAAAGAATTACAAACACGTGCTCAAAAACTGCAACAAAAACTCGTACAACATGTCAAAACGAACACTGAACAGTTTAATCGAAATGCTTATGCAACAGATGCGAGTGATCGAACTAAAAGTGGAAGCATCAAATTTGATGATTTCAATTTTAGAACGAAAAATGGATTTGATGGCATACATGATTCAAGTGATTCCAGCGCCAATCCCTTTGACGATTATGTCACCGGAACAATCAATTCCGAACATGACGCCTGAAGATATTGGTTCAGTTTTGGAACAGTATGAATTGCGACATGAATAATAAAATGTCCTCGCGGCCATTTTGTTGTTTATGTCCATATGCAATTCTATTTTTATCTTTTTCTTTTTGGCCATAAACATGTTATTGTGCATGACAATTTTATAATTTGATTTTTATACAATAACATGTTGATG
>PnNV-3/JGI_MT_3300006423/Ga0075039_1486360(Toolik_virus)_rc
ACACATATTTGTTATTCTAGTGTGCCTTAACGTTTAATTATTGATGTTTTCGCTAGAATGAGTGAGTTAGTCTATACAACAACTTCAAAATTTAAATACAGTAAGAAAGATTTGGTAGAGGCTATCTTTTTAAATATCGATTCGATTCCATCCAATTTCTTTCCTTCCTTCACATCATCATACACTCGGGCTGCATATATTTTAAATAAATATCGTATTACTGATTTTGCTTCTGCACAATCCTATGGTGAAGATCTAAAAATTTTATGGTTACTTACTTACATCAATCAAGATCGAGTAGGTATAGCATCGGCTGCTCAATTATTTTACGGAGCTGTAAACGCAATTAAAGCTGAATACGAAACATTACAAGAAAAAGGAACCAGTGATCCTCCTACTATCTACAATTATATTGACGGTGGTATTGACCTATTCAAGGTTCTCAACAACGCTTCAATTGTTAATTTGTCACCTTTATTGTTCCGTCCTGGCACTGCTGATCCTTGGGTACCATTTACTTTAGCTGCATATTTCCGTTATGGATTTGGAATTGATGCAACAGCTGATCCATTAAACGCAACAACAGTGTTTACAGCTGAAGCATCAATCGCGGGATCAAACGGTAATCCTGTAGTAGTTATTCCCTTTTCAGGATTGGAAGACGAATTTCAAAAGAACTTACGTCTATTAGCAACAGGAACATTTTTACAAAATTACGACGACACAGTTGATTACTACGCATCATTAATAACATCAACAGCTGATACTGGGTTACAAGTTAGTTTAGATTTAACAGCTGATACAGTTGAAATTGTTACTGAATCAATAGCTACAAACTTTTTAACTTTACTCAATGCAATCAACTCACCTAATACCCTTAACAGGGTTTTATGGTTATACATCGCAGCAATCTTGTTCGGTTGGAAACCCATTGAAGAATGGTTTGTCGATTACAATGTATGGCAAGAAATTCCAACAACATACCGGGGACCTGTTCCAGCATTCAATGAATACATTACCAATGTGTTCCAAGGTTCGCCGTACCGAGGTGTATCTGCTCAACGAGGAAAAACGGTGGGCCGAGGCTCTGTCCCAACACGAGGACATGGGCGCGGAAGAGGAAAGAAATAACTATCCTGATGCCGAATCAATAATGCATCAGGTAGCATCATTGACAGGCATCTATTCGAATCCAATATCGGACCTAGCAAATCCGAATTGGCAAATCGATAAATTACCTGAAATGGGAATTAACATGGATTTATTAATTCATGACCATCCTGAACAACGAAGATTAAAATTAATTAATCCCATTACATTTTGTACAAAAGAAAAACCTCGCTTTTATCCCTTATCCAAATGTACTAGGTTGTATTCCAATGAAACGGTTCACCGTACTTTACTTTCACAATATTTAAAAATCTTATTCGATAGTGGTGTATTGTATAAACGATTTGGAAGAAAGCAATGGATATTAAGTGAATTAGTCACAAAAAGATTACCTTATGAATTAACTGGTATTGTTAATAGCAAGTATAAAATATCATCAGCCGCTGTTACAGGCAAAGTATTTTTAGTAAACAAAAATCCACATGATACTGAAAAATGCCGGTTAGTTGTAAATTATTCACAGTACTCTCATATGAAATTTAAATTTCCTAAATATTGTTCACCTAATTTAAAAACCTTACAAAAAATTATTCCTCCATTTTTATATTACAAATCATTAGATTTAAAATCTGCTTTCTTTCAATTACGTATGAATCCTGACTCTTTATCTTGTCTTACAATTTCAGATGGATCAACAATTTATGGATGGAGAATGTTACCTATGGGTCTTGGGTTGTCACCATGGGCATTAACTATGCTCACCAATTCTCTTGCTGATATTATACGCAACAAATTCAAGATCTTTGTATTTGCGTATATGGATGATTTCATTCTAGGTTCCAACGATTATTCCGAATTAGAAACTAAATCCAATTTAATTTTAGATTACTTTCAACATTATGGCATCCTCATTAATAACGACAAATCTACTCCAACGCCGCAAAAAACAATTACCTTTATGGGTCGAGAATTTACTCAAAAATCCATTAAAAATTCATCCCGATCAAGAACTAAGCTCATTGACACTCTCACAACTCTTGAACGAGAAACAACAACGAATAATAATGGAACAAGTGCACTGGTGGGAACATGGGTCGACTTTAAAATCCATCAACGACTCGTCGGACTTATTGCATACAACGCACCCTTCACCCATGATGGTTATTATTCTCTCAAACAAGAATATAAAACCAATCAAACAATTAAAACATCTTTTTGGCCCCTTTCAAAAATTCGTTACCACTTGTACAACGCACTCAACCCAATTGATCTTTATCGACAAAGGTCATACCGAACAAAAACTCTTCCCCGCATCTACACAGATGCTAGTGGAGCAGCCGGTGCCATTACCAATCGATTCGGAGTCCCATTACTTAAATGGAACTGGAAATATCTTCGGGAATCAGCCATACACATCAAAGAAGGATTCGCGGCCTATATTGGACATCGACTCATCACTTCTAGAACACTCGGTGAATTCGTATCAGGACGACAATTTAACAACAGATTACAACGCCACGTAATATGTTGTGACAATTCCATTATTTGCCAACAACAATCAGCCCTTCTTTTTCCACCTTACATTTTTAAACTTCTTGACTCTATTTCTATAATTGCATATATTCATACCTCTCAAAATCCCGCTGATTTTCCTTCACGCGATACTGTAATGCCAACAAACTTTCTTTTAGATCAACCAATAATTAAAGAATTACAAACACGTGCTCAAAAACTGCAACAAAAACTCGTACAACATGTCAAAACGAACACTGAACAGTTTAATCGAAATGCTTATGCAACAGATGCGAGTGATCGAACTAAAAGTGGAAGCATCAAATTTGATGATTTCAATTTTAGAACGAAAAATGGATTTGATGGCATACATGATTCAAGTGATTCCAGCGCCAATCCCTTTGACGATTATGTCACCGGAACAATCAATTCCGAACATGACGCCTGAAGATATTGGTTCAGTTTTGGAACAGTATGAATTGCGACATGAATAATAAAATGTCCTCGCGGCCATTTTGTTGTTTATGTCCATATGCAATTCTATTTTTATCTTTTTCTTTTTGGCCATAAACATGTTATTGTGCATGACAATTTTATAATTTGATTTTTATAAAATAACATGTTGATGTGCAATCAACCGTAACTAACCATATATATACTCTTGCTTTTCGAATAAATCTTCACTTAACTCGTA
>PnNV-3/JGI_MT_3300006426/Ga0075037_1934124_rc
AACACATATTTGTTATTCTAGTGTGCCTTAACGTTTAATTATTGATGTTTTCGCTAGAATGAGTGAGTTAGTCTATACAACAACTTCAAAATTTAAATACAGTAAGAAAGATTTGGTAGAGGCTATCTTTTTAAATATCGATTCGATTCCATCCAATTTCTTTCCTTCCTTCACATCATCATACACTCGGGCTGCATATATTTTAAATAAATATCGTATTACTGATTTTGCTTCTGCACAATCCTATGGTGAAGATCTAAAAATTTTATGGTTACTTACTTACATCAATCAAGATCGAGTAGGTATAGCATCGGCTGCTCAATTATTTTACGGAGCTGTAAACGCAATTAAAGCTGAATACGAAACATTACAAGAAAAAGGAACCAGTGATCCTCCTACTATCTACAATTATATTGACGGTGGTATTGACCTATTCAAGGTTCTCAACAACGCTTCAATTGTTAATTTGTCACCTTTATTGTTCCGTCCTGGCACTGCTGATCCTTGGGTACCATTTACTTTAGCTGCATATTTCCGTTATGGATTTGGAATTGATGCAACAGCTGATCCATTAAACGCAACAACAGTGTTTACAGCTGAAGCATCAATCGCGGGATCAAACGGTAATCCTGTAGTAGTTATTCCCTTTTCAGGATTGGAAGACGAATTTCAAAAGAACTTACGTCTATTAGCAACAGGAACATTTTTACAAAATTACGACGACACAGTTGATTACTACGCATCATTAATAACATCAACAGCTGATACTGGGTTACAAGTTAGTTTAGATTTAACAGCTGATACAGTTGAAATTGTTACTGAATCAATAGCTACAAACTTTTTAACTTTACTCAATGCAATCAACTCACCTAATACCCTTAACAGGGTTTTATGGTTATACATCGCAGCAATCTTGTTCGGTTGGAAACCCATTGAAGAATGGTTTGTCGATTACAATGTATGGCAAGAAATTCCAACAACATACCGGGGACCTGTTCCAGCATTCAATGAATACATTACCAATGTGTTCCAAGGTTCGCCGTACCGAGGTGTATCTGCTCAACGAGGAAAAACGGTGGGCCGAGGCTCTGTCCCAACACGAGGACATGGGCGCGGAAGAGGAAAGAAATAACTATCCTGATGCCGAATCAATAATGCATCAGGTAGCATCATTGACAGGCATCTATTCGAATCCAATATCGGATCTAGCAAATCCGAATTGGCAAATCGATAAATTACCTGAAATGGGAATTAACATGGATTTATTAATTCATGACCATCCTGAACAACGAAGATTAAAATTAATTAATCCCATTACATTTTGTACAAAAGAAAAACCTCGCTTTTATCCCTTATCCAAATGTACTAGGTTGTATTCCAATGAAACGGTTCACCGTACTTTACTTTCACAATATTTAAAAATCTTATTCGATAGTGGTGTATTGTATAAACGATTTGGAAGAAAGCAATGGATATTAAGTGAATTAGTCACAAAAAGATTACCTTATGAATTAACTGGTATTGTTAATAGCAAGTATAAAATATCATCAGCCGCTGTTACAGGCAAAGTATTTTTAGTAAACAAAAATCCACATGATACTGAAAAATGCCGGTTAGTTGTAAATTATTCACAGTACTCTCATATGAAATTTAAATTTCCTAAATATTGTTCACCTAATTTAAAAACCTTACAAAAAATTATTCCTCCATTTTTATATTACAAATCATTAGATTTAAAATCTGCTTTCTTTCAATTACGTATGAATCCTGACTCTTTATCTTGTCTTACAATTTCAGATGGATCAACAATTTATGGATGGAGAATGTTACCTATGGGTCTTGGGTTGTCACCATGGGCATTAACTATGCTCACCAATTCTCTTGCTGATATTATACGCAACAAATTCAAGATCTTTGTATTTGCGTATATGGATGATTTCATTCTAGGTTCCAACGATTATTCCGAATTAGAAACTAAATCCAATTTAATTTTAGATTACTTTCAACATTATGGCATCCTCATTAATAACGACAAATCTACTCCAACGCCGCAAAAAACAATTACCTTTATGGGTCGAGAATTTACTCAAAAATCCATTAAAAATTCATCCCGATCAAGAACTAAGCTCATTGACACTCTCACAACTCTTGAACGAGAAACAACAACGAATAATAATGGAACAAGTGCACTGGTGGGAACATGGGTCGACTTTAAAATCCATCAACGACTCGTCGGACTTATTGCATACAACGCACCCTTCACCCATGATGGTTATTATTCTCTCAAACAAGAATATAAAACCAATCAAACAATTAAAACATCTTTTTGGCCCCTTTCAAAAATTCGTTACCACTTGTACAACGCACTCAACCCAATTGATCTTTATCGACAAAGGTCATACCGAACAAAAACTCTTCCCCGCATCTACACAGATGCTAGTGGAGCAGCCGGTGCCATTACCAATCGATTCGGAGTCCCATTACTTAAATGGAACTGGAAATATCTTCGGGAATCAGCCATACACATCAAAGAAGGATTCGCGGCCTATATTGGACATCGACTCATCACTTCTAGAACACTCGGTGAATTCGTATCAGGACGACAATTTAACAACAGATTACAACGCCACGTAATATGTTGTGACAATTCCATTATTTGCCAACAACAATCAGCCCTTCTTTTTCCACCTTACATTTTTAAACTTCTTGACTCTATTTCTATAATTGCATATATTCATACCTCTCAAAATCCCGCTGATTTTCCTTCACGCGATACTGTAATGCCAACAAACTTTCTTTTAGATCAACCAATAATTAAAGAATTACAAACACGTGCTCAAAAACTGCAACAAAAACTCGTACAACATGTCAAAACGAACACTGAACAGTTTAATCGAAATGCTTATGCAACAGATGCGAGTGATCGAACTAAAAGTGGAAGCATCAAATTTGATGATTTCAATTTTAGAACGAAAAATGGATTTGATGGCATACATGATTCAAGTGATTCCAGCGCCAATCCCTTTGACGATTATGTCACCGGAACAATCAATTCCGAACATGACGCCTGAAGATATTGGTTCAGTTTTGGAACAGTATGAATTGCGACATGAATAATAAAATGTCCTCGCGGCCATTTTGTTGTTTATGTCCATATGCAATTCTATTTTTATCTTTTTCTTTTTGGCCATAAACATGTTATTGTGCATGACAATTTTATAATTTGATTTTTTATACAATAACATGTTGATGTGCAATCAACCATAACTAACCATATATATACTCTTGCTTTTCGAATAAATCTTCACTTAAC
>PnNV-3/JGI_MT_3300052650/Ga0496031_047362
TGGGTTTAGGCTTATCACCTTGGGCTCTGACTATGCTTACTAACACTCTTGCTGAAATTATTCGTAACAAATTTCATCTATTTTGTTTTGCTTATATGGACGATTTTATACTCGCTCATAAAGACCCAAAAATCCTTTTAACTTTGGCTCATTCTATTGTAGATTATCTTCAACAATATGGAATTGTTATCAACGTGGACAAGTCAACACCCGAGCCATCAAGGACCATTACCTTCTTGGGTCGCACCTTTTCTGAAAATGGAATTACACAAACCGAGCGACAAAGAGATCGCCTCCATGACCTTTGCCGAAGTCTCGGAACTATCACAACGAGCAGTACTATTCAAGACTGCTCATCATCTGGCCGGCCGTCTCGATCGATTAAAGGAATTTGGTTGGACTTCAAACTCAACCAAAGACTTGTTGGAACAATCGCCTATAGTGCTCCGTTCCTCAGAAACAAGTACGAAACACTCGCCCTCTTCTACAAATTTACAAGCACAACACGCACAACGTTTTGGCCAGTTCAATCGATTCGTCAAATCCAAATGGAATGTCAAAACTTGGGAACTCTTAAATACAAACCCATCACAAAGGCAGGCGGACTCAAATTCTACACCGATGCCTGTGATTATGGAGCAGCTGTCACAACTGAACGTGGCAAACTCATCTGGCAACACCGATTCACCCATCTGGCCAATCAACCCATTCACTACAAAGAAGCCTTTGCTTCATACATCGGGTACCAACTGGCAAACAACAGAGACAGAGGCAACTTCATACAATCCAACATCCGATCAAGACTCAGACGATCAGGAAGAAGAACATTAATCCTGACAGACAATCAAATCATCTGCAGGGGAGTATATCGAACATTTCCA
>PnNV-3/JGI_MT_3300056965/Ga0530697_022272_rc
GAAACCTCGAAAACCAAAGAAAGACAAACCAAAGTTTACTAAGAAGGGTACAGTCACATGTGCCCAGTAAACAAGAAATTCAACATCAATTAGGCTCGCTTAGTGGAGTATATACAAACGCCATTCCCACTAAAGCAAATCCAGATTGGAAGATTGATTCCTTACCTGAATTGGGAATTGATCTAAATCGGTTAATTCAGGACCATCCTTCTGAAACGCGTCGTCTTTCTCTTATCAATCCAGTTACGTTCTGTTCTCCCAAAAAACCACGATTCTACCCCAAGTCCAACTGTACTCGTCTGTATGAAAATGAAACGGTTCATCGAGAAAAATTAGCTATATATCTTAATGAACTTTATAAAGCTGGTGTATTATACAAACGTTCAGGTCGTCACGAATGGACGTTACATGAAGAAGTGAAAAAATTACGGCCACATGAACAATCACACAAAGTGCGTACCAAGTATCGAATTTCATCAGCAGCTGTTACAGTCAATTATTCACAGTTCTCTCATGGGACGGTTAAATGGCCAAAGTATTGTTCGCCCAACTTGGACAACTTACTTACACTACTTCCAGCACATGAATGATTCAAGTACATCATTAACGATATCGGATGGGACCGATATATACGGATGGCGAATGATTCCTATGGGACTTGGATTATCGCCGTGGGCCCTAACAATGCTTACTAACTCGCTTGCATCAATTGTTCGCCAACGCTTCAATATCTTTTGTTTTGCTTACATGGACGATTTTCTTTTATCATCCAATAACAAAGATGAACTAATGTCAAAAGCTTTGCTTGTTCTAGATTATTTCCAACAATATGGAATTGTTATCAACGTGGACAAATCAACACCAGAACCAACCCGAGAAATTACCTTCCTGGGTCGATCGATATCTAAAGAAGGAATTGCACAAACCCAGCGACAAAGAAATCGCTGCAATGAGCTTCTTGGAAGTCTCAGCTTTCTCCCAAGAAGCAGTCTTGTTCAAGACGGCTCATGTCCTGGCAGGCAAGGAAGAACGCTTAAAGGAATTTGGCTGGACTACAAACTCAACCAAAGACTTGTTGGAGTACTTGCCTACTCCGCTCCGTTCGTCGAAGGACAGTATGAAGCTCTATCCTACTTCTACCAGTTCACTGCCGGAATCGGCACAGTGTTTTGGCCCTTTTCAAAAATACGTGAAGTCAGTGACAACTGGTTCCAAATGTCTCGG
>PnNV-3/JGI_MT_3300056983/Ga0530699_160640
GGGCTTTAACAATGCTTACTAACTCGCTTGCATCAATTGTTCGCCAAAAGTTCAATATCTTTTGTTTTGCTTACATGGACGATTTCCTCTTATCATCCAATAACAAAGATGAACTAATGTCAAAGGCTTTGCTTGTTCTAGATTATTTCCAACAATATGGAATTGTTATCAACGTGGACAAATCAACACCTGAACCAACCCGAGAAATTACCTTCCTGGGTCGATCGATATCTAAAGAAGGAATTGCACAAACCGAGCGACAAAGAAGTCGCTGCAATGAGCTTCTTGGAAGTTTCAGCACTCTCCCAAGAAGTAGTCTTGTTCAAGACGGCTCATATCTTGGCAGGCAAGGAAGAACGCTTAAAGGAATTTGGCTGGACTACAAACTCAACCAAAGACTTGTTGGAGTACTTGCCTACTCCGCTCCGTTCGTCGAAGGACAGTATGAAGCTCT
>PnNV-3/JGI_MT_3300056984/Ga0530700_029519
CTGAAACGCGTCGTCTTTCTCTTATCAATCCAGTTACGTTCTGTTCTCCCAAAAAAACCACGATTCTACCCCAAGTCCAACTGTACTCGTCTGTATGAAAATGAAACGGTTCATCGAGAAAAATTAGCTATATATCTTAATGAACTTTATAAAGCTGGTGTCTTATACAAACGTTCAGGTCGTCACGAATGGACGTTACATGAAGAAGTGAAAAAATTACGGCCACATGAACAATCACACAAAGTGCGTACCAAGTATCGAATTTCATCAGCAGCTGTTACAGGTAAAGTCTTTCTTGTAAACAAAAAGGCAACAGTAACAGATACCGCTCGATTGGTAGTCAATTATTCACAGTTCTCTCATGGGACGGTTAAATGGCCAAAGTATTGTTCGCCCAACTTGGACAACTTACTTACACCACTTCCAGCACATGAATGATTCAAGTACATCATTAACGATATCGGATGGGACCGATATATACGGATGGCGAATGATTCCTATGGGACTTGGATTATCGCCGTGGGCTTTAACAATGCTTACTAACTCGCTTGCATCAATTGTTCGCCAACGCTTCAATATCTTTTGTTTTGCTTACATGGACGATTTTCTTTTATCATCCAATAACAAAGATGAACTAATGTCAAAAGCTTTGCTTGTTCTAGATTATTTCCAACAATATGGAATTGTTATCAACGTGGACAAATCAACACCAGAACCAACCCGAGAAATTACCTTCCTGGGTCGATCGATATCTAAAGAAGGAATTGCACAAACCGAGCGACAAAGAAGTCGCTGCAATGAGCTTCTTGGAAGTTTCAGCACTCTCCCAAGAAGTAGTCTTGTTCAAGACGGCTCATATCTTGGCAGGCAAGGAAGAACGCTTAAAGGAATTTGGCTGGACTACAAACTCAACCAAAGACTTGTTGGAGTACTTGCCTACTCCGCTCCGTTCGTCGAAGGACAGTATGAAGCTCTATCCTACTTCTACCAGTTCACTGCCGGAATCGGCACAGTGTTTTGGCCCTTTTCAAAAATACGTGAAATCAGTGACAACTGGTTCCAAATGTCTCGGCTTTTACGAAAAGAACCCAAGCCAGATCCAACCTATATTCGATCTAGGCTCTACACAGATGCCAGTGAACGATATGGGGCAGTTGTCTCTGAATCCGGACGCACCATCCTTCAATGGCCGTGGAGTAGTCTCAGCGCACGCGCCATCCATTACAAAGAGGGCTTTGCAGCCTATATTGGATTTCGACTTGCACAAAGTCGATCACTTGAACAATTTACAAGATCAGAGCAGCACCGACGACGACGAGTCGTAATTTGTTG
>PnNV-3/JGI_MT_3300056984/Ga0530700_070208_rc
CTAGAAAACCAAAGAGAGACAAACCAAGAATTACTAAAAAGGGTACAGTTACATGTGCCCAGTAAACAAGAAATTCAACATCAATTAGGCTCGCTTAGTGGAGTATATACAAATGCCATTCCCACTAAAGCAAATCCAGATTGGAAGATTGATTCCTTACCTGAATTGGGAATTGATCTAAATCGGTTAATTCAGGACCATCCTTCTGAAACGCGTCGTCTCTCTCTCATTAATCCAGTTACGTTCTGTTCTCCCAAAAAACCACGATTCTACCCCAAGTCCAACTGTACTCGTCTGTATGAAAATGAAACTGTTCACAGGGAAAAGTTAGCTGTATATCTTAATGAACTTTATAAAGCAGGTGTTTTATACAAACGTTCAGGTCGTCATGAATGGACTCTTCATGAAGAAGTGAAAAAATTAAGGCCACATGAACAAACACATAAAGTGCGTACCAAGTATCGAATATCATCAGCAGCAGTTACGGGTAAAGTCTTTTTAGTCAACAAGAAGGCAACAGTAACCGACACTGCTCGTTTAGTGGTGAACTATTCACAATTCTCTCATGGAACGGTCAAATGGCCAAAGTACTGTTCTCCCAACCTGGACAACTTGCTTACACTACTACCAGCACATGAATGGTATATGTCACTCGATTTAAAATCAGCTTTCTTTCAGTTATATTTAAATACAGATTCAAGTACCTCATTAACGATATCGGATGGGACCGATATATACGGATGGCGAATGATACCTATGGGACTTGGATTATCGCCGTGGGCTTTAACAATGCTTACTAACTCGCTTGCATCAATTGTTCGCCAACGCTTCAATATCTTTTGTTTTGCTTACATGG
>PnNV-3/Pliego_virus_PQ119727.1
GATAAACAACATGTTTTGATTGTAACGCTTGATTGCCTGCGCATATATAAGCAATCGTTTCGAAATAAAATTTTCACTTAACTTCTACTGCACAAGTTTCTCGTCTAGTGTCTCTTAACGAAATCATTGCTGTTTTCGCTAGATGAGTTGCCCAACAACGGTTAAGCCATTACATTATCCCGCCTCTTACAATTGGAACAAGTCCAGGTGTGAATTAATTGCACAACTGTATTTTGTCTTAGACGACATACCTGGTGACTTCTTCCCGGTTTTCGACGACGTTTACGCACGGGCTGCGTACATACTCGAGCAAGAACAAATCACTGATTTAGCTTCTGCTGAGAAAGCATCAGGTGATTTATTGATAATTTACATCCTTACATACGTTAACCAAGATCTTGTTGCTATTGGTAAAGCAGGTAAATTATTGATCGCTGATTTACAAGCTGAATATGATAAATTAATAACGTGGAAAAATCAAACAATCACAACACCATACAACGCAAGAGAACAATTCTCATATACACGTAACGGGTTAGATTACGGGGTAGCATTATTAAACGGTGGAAGATATCCAGTACCGGACGTTCAATTCCGGACAGATATCACACAAGGGTGGATACCATTCACACTCTTCCATTACTTTTATTATTGTTGGGGTTGGGGTGCATCACCAACACCACCACAAACTCCATTAACACCAAGTCCAATTGCAGCTGCAGCACAAAGTGTTACATTAGTTGATCCTACAGGAACAAAATCAGCAGTAACTATACCGCATCTACAATTCACAAACACATTTACGGACGACGTCTCCCGATTACAAAACGACGGATATCTACAAGGCGCAGGCTTAGTCCCCGACCTAGCATTAAAATTAGTCAACGATCCTCTTAGCCCATTAAATCAAAAAGCATTAGGACTTTGGTTAAATGACGGTGGGTTCGAATCTGTCCAAGGTATCCTCCCTTATATCAACATCTTACTTGCCGTTCTCACAAGCATATTCGCACCAGCAACAAATCCACAAAAACTACGACGAATGCTCTGGATGCATATCGCCGCAGTATTATTTGGGTGGGAACCTATTGAAAGATGGTTCATTGATTACAACATCTGGGCCGAATTACCAGCCCCATATAAATCACCGAATCCTCCACCATTCAATGAATACATCACACAAATCTTTCAAGGCTCACCCTATACATGCCCACCTTCACGACCTACAAGAAAAATGGGAGGATGCCCTACGCGAGGAAGAGGCCGCGGTAGGGGTCGCCCACGAAAATAAACAAACGCCGTATGGAACTCCCGAAGAAATAATACACAAGCTTGCTGATCTTCAGGGAGTTTACGAAAACCCAACACCAACGCAAGCAAACCCGGATTGGACGATAGACGAATTACCGGAAATGGGAATAGACATGAACAAGCTAATACAAGATCATCCAGAAGAAGAAAGAAGACTAAAATTATTAAACCCGATTACATTTTGTACAAAACAAAAACCAAAATATTATTCATTAAAAAATTCAATAAGGTCCTACGAGAATCAAGATATACACATTCAAAAATTAAAACAATATTTAAATGTTCTTTATCAAGCCGGTGTACTATTCAAACGAAAAGGAAGAAAAGAATGGCAAATTCATCCCGATGTTACAAAACGAACACCAGAAGAAATAACAGGCATCATTAAAAGCAAATATAAAATATCATCAGCCGCAGTAACGGGAAAAATATTTCTGGTAAACAAAAATCCTCACACTACGGAAAAATCACGACTGGTAGTAAATTATTCTCAATTTTCTCATATGAAGGATTTAAAATTCCCCAAATACGTATCACCAAATTTATTCACCATCCAACACATAATACCAAAAAAGAAATATTATATGTCATTAGATTTAAAATCTGCATTCTTCCAATTACGTATGAATATTGATTCTGTAACAACACTCACCATATCCGACGGTCATCAAGTTTATGGATGGAGAATGTTACCAATGGGTTTAGGACTATCACCGTGGGCACTAACCATGTTCACAAATAGTCTTTCTAATATTATTCGAAATACATTTAATATCTATTGTTTCGCATACATGGACGACTTCATTTTAGCTTCCGATAGCAAAACGCATCTTGAAAACACATGCTCTTTAATTCTAGATTATTTACGCAAATATGGAATCCATATTAACACGGATAAATCAACTCCTACAGCCCAAACAAACATTACCTTCCTGGGTCGACAGATTAACAAACGAACCATTACCTGTCACCCTGAACGACGAGACAAGGCAACCAAATTACTTAGAGAGCTTAGTGCTCATGCAGAATGCACTGATCAACCAATGGGCACAAGAAATAAAGGATGCTGGGTCGACTTCAAACTCCATCAACGACTTATCGGGTACCTCTGCTACATTGCTCCTTTCTTCCCAGAAAGATATCAATGCCTCAGAACTTTATTCACCAGCAGCCAATCCATCAGAACAGTATTTTGGTCGGACGCTGAAATATCTAGAATCTACAACAACACGGTCAACATCGCTTCCCTTCAAAGATTTATCACGAAAAGAGCAATTCATATTTTCGACGCCACCAAACGAAGAATCTATTGCGACGCCAGCAATGAACAAGGTGCTTGCACTGACCATGCCGGAGCTACAATCGCACAATGGTCATTTAGCCATCTTAAACACAGACCAATCAACATCAAGGAAGCCTTCGCTGCCTTTGTGGCATCTCAGCTAAACAACAACAACAAATTCGTCGTATGTTCAGATAACCAACAAATCTGTCTACGAACATATCGTACTTTCCCCCCGTGCATTTCGTCTCTATTAACTGTAAAACCCTTTTATGTTCATACATCCAGAAATAAAGCTGACAATCCGAGTCGGGGTAAGGATAATCCAACTTCTATTTTTCAGGATCATCCTCCAATTCATCTCCTCGAAACTCGTGCTCAAAAACTTCAAAACAAACTTCTACTGCACCAACATTACAGTGAAAATGGACACAACCGAAGATCTCAACGACATCAACAAAAAGATCAAGCATTATCAGGAGACACATCACCAATTAATGCAAGAGATGCAACATATCTCAACAAAATGCGAACGACTTTATCACTGCATTCAAAATCGTCCGATGCTGTTCAACAATACATTTGTACACAAAATGATCGACATAGAAAACCAGATGCTGACTCTGAATGTTCAACTGACAAAATACTTCAAATTCAAGACTCATCGGTTTCAAGAATACAAGGACCAATTTCCACCAATGCAAATACTCGATGATCAAACAGGCGAAATATCATACTTTTGAATCATCAACGTTCGTGCCGGTTCATTAACTTTGTCCTCACTTTCACCTTTCTTGTTTTTGTCATGCTTTTTTCTATTTCTAATTACTTTTTGTTTTGATACGCTTTTATCATGCGCGCGCTTATTCATGCTCATGT
>PnNV-4/JGI_MT_3300030579/Ga0247633_10610425_rc
CCATCATCGAACAAAAACAAACAAAAAATTCCCTAAATACGTTAGTCCGAACCTTTATGGTCTCCAACACGTCATTCCTCAGGACACTGAATACTTCATGTCACTAGATCTATCAGAAAGCTTTTACCATATACCCCTCACGACGAAATCCGCCGTGAAGCTCATGGTCTCAGACGGTCAGAGCATTTTCGGTTTTCGAAAAGCACCAATGGGAGTAGGAATCTCGCCATGGCTTCTCACAATGTTAACTAAGATCCTGGTAGAACAAATTCGCACGGAATACAACATCTTCGTATTAACGTACATGGACGACTTTCTGCTGGCTCACAAATCTTATGATTATCTGAAGCAGACATGCGAATCTATTTGTGAACGATTAAAATCTTTTGGTATTCTAATAAATG
>PnNV-4/JGI_MT_3300044222/Ga0456171_020239_rc
AAAGGCGGGAAAAAAGCTCGAGGACCTGTTCGCAACCGCAGCAAGTCCCCAAGCTCAAAGAAGTAACACACTCCCAGTGATACATGACCTAATGGGTATGAAAGGCATGTATCAAAACAATGCGCTACCACGCGCAAACCCAAATTGGATTATACCCAGTCATCCGGAGATCCACGTCGACCATGAAGCACTAATGAACTTTATCGAGGAGCCAAAACACAAATGGCTCATCTCAAGACTATTCCCGGCATCCTTCGGAGTACGTTCGAGAATTACGTACTGGCCCATAAAGGAAGGTGTTAAGACGCTAGAAAACCAGACCGCACATATTACATTGTGTAATTCGTACCTCACTACATTGTTCACTGCCGGCGTTCTGTACAAACGTCACTCCCAGCACCAATGGGAGTTGGCGGACGGCATAAAAAAGTACCCCTGGGAGGCATCGCTACGTGTTGGAAGAATTCCAAACCGAATCACGGGCAAAATATTCCTGGTCAACAAAAATCCATACGACACCGAAAAGGCGCGACTCGTAATCAATTTCTCACAATTCTCACGCAACGCGAAGAATAAGAAATTTCCAAAATACGCATCGCCAAACCTCTCCGGCCTGCAAAAGTTGATTCCAGCATATAAATATTACCAATCCCTTGACCTCGGCCAATCCTTCTACCACATTCCTATGCACCCAGAAATCAGCCGTAAGTATCTGGTATCTGACGGAACCACCGTGTACGGGTTCCGCAAAGCACCTATGGGCTCAGGCATCTCACCATGGCAATTATCAATGTTCACCGCCGCACTGTCTACACAGCTTCGAAAAAACTTCCCGAACTGCTTCATCATGTCCTACATGGATGACTTCATCATAGCTGCAAA
>PnNV-4/JGI_MT_3300044222/Ga0456171_032612
GGGCTCAGGCATCTCACCATGGCAATTATCAATGTTCACCGCCGCACTGTCTACACAGCTTCGAAAAAACTTCCCGAACTGCTTCATCATGTCCTACATGGATGACTTCATCATAGCTGCAAATTCATCTGATCTCCTTGCACGAACCACACAGAGCATTATTAATATTTTAACTCAGCTCGGTATAGAAATAAACTACGACAAAGCCACCCCCACCCCGCTTACGAACATCACGTTTATGGGGTACGGCATTCGTCATCACACTATCACCATCTCAGATCGTGCACACAGCAAGCTAAATCCAATCCTATACTACCTTCGAAATGGAAAAGAGCTCACCACCACAACATGCTGGAAGTATCGATTCAAGCACTCCGCCATCGACATATCAACCGTCAACGGCGACAAGCTGACTCTCACCCCACTATCGCCTTCTCCACCTCGAAGCATTGTTGTCTCCTCAACAACATCCTGTCCTCGCAGCACCATACGCCGGACCTTTCTGTCAACTCATCTTGACTTCAAACTTTGGCAACGCCTTACCGGGAGCCTCGGCTTCCTTGCACCGTTCACACGCCAAGGCTACCACACGCTGGCAAACTGCTACGCCCAATCCGATGGCTTTCACTCCGCAGTCCTCACCAGCTCTCACGCCCACGCTCTTGAACTCGCCTATTCCTTTCCGGTTCAACTACCGCGAACACGCACCTATACCATCTTCGCTCCCCAGGCCGCC
>PnNV-4/JGI_MT_3300044222/Ga0456171_039474
GGGCTCAGGCATCTCACCATGGCAATTATCAATGTTCACCGCCGCACTGTCTACACAGCTTCGAAAAAACTTCCCGAACTGCTTCATCATGTCCTACATGGATGACTTCATCATAGCTGCAAACTCTTCTGATCTCCTCGCACGAACCACACAGAGTATTATTAACATTTTAACTCAGCTCGGAATAGAAATAAACTATGACAAAGCCACCCCCACCCCCCTCACTAACATCACGTTTATGGGGTACGGCATTCGCCATCACACTATCACTATTTCAGATCGTGCACACAGCAAGCTAAATCCAATCCTATACTACCTCCGAAATGGAAAAGAACTCAGCACCACAACGTGCTGGAAGTATCGATTCAAGCACTCCGCCATCGACCTTTCAACCGTCAACGGAGATAAGCTTACTCTCACTCCACTATCGCCTTCTCCACCTCGAAGCATTGTTGTCTCCTCAACAACATCCTGTCCTCGCAGCACCATCCGCCGGACCTTTCAGTCAACCCATCTCGACTTCAAACTCTGGCAACGCCTTATTGGGAGCCTCGGCTTCCTCGCACCGTTCACCGCTAAAGGCTACCACACACTGGCAAACTGCTACGCCCAATCCGATGGCTTTCACTCCGCAGTCCTCACCAGCTCCCATGCCCATGCTCTTGAACTCGCCTACTCCTTCCCCG
>PnNV-4/JGI_MT_3300044480/Ga0456177_094439_rc
GAAGAATTCCAAACCGAATCACGGGCAAAATATTTCTGGTCAACAAAAATCCTTACGACACGGAGAAGGCGCGACTCGTAATCAATTTCTCACAATTCTCACGCAACGCGAAGAATAAGAAGTTTCCAAAATACGCATCGCCGAACCTCTCCGGACTGCAAAAATTGATCCCATCATACAAATATTATCAATCCCTTGATCTCGGCCAATCCTTCTACCACATTCCTATGCACCCAGAAATCAGCCGTAAGTATCTGGTATCTGACGGAACCACCGTGTACGGGTTCCGCAAAGCACCTATGGGCTCAGGCATCTCACCATGGCAATTATCAATGTTTACTGCCGCCCTGTCTACACAGCTTCGAAAAAACTTCCCGAACTGCTTCATCATGTCCTACATGGATGACTTCATCATAGCTGCAAATTCATCTGATCTCCTTGCACGAACCACACAGAGCATTATTAATATTTTAACTCAGCTCGGTATAGAAATAAACTACGACAAAGCCACC
>PnNV-5/Gammarus_fossarum_TSA_SRR8089722/GHDA01131391.1(GFPV-1)
CTTTCGGTGAACGCACTCGGCAGTCTTTTACGTAGTTATTGCAGTCCATTAGTCCTACAATGGTGTCGAACGCTTCATCGTATAACTTTGATGAATTCATCTCACATATCAATGTTATCAAACATCTTCCAGAAGTAATAGTAGGTCAAGCCCAAGTAAGAACAACAGTGAACGTTTTAGCTTCAGCATATCATGCGTCGCAACCTGGCCAGAACGTCACATCACACATCACATCAGAGCCGCTCGAGCACATTGATCCACGGGTCAAGTACACTTACAACAAGAACTCAATCCCGGACAAACCCAACAAAGATTGGATCATACCTCATCACGAGGATTGTCATATACAATATGAACAACTGGCACAACTCGACGGATCGTCAAAGAGACGCATAAACATGCTATTCCCTGTTCGGTGGTATTGTCCCAAGGTACCTAGGTACTACTACCCCAATCGATCCGTTAAGGAATACAAAGTCAATCAGCATGATCACATCAGTTCTCTCAACAAATACTTTGACGATGTCTACAAGGCAGGTGGTCTGTATAAACGAGTCTCAAAGACCACAATGTCCGTGTATCCAGGCGTAAAATTATATCCGTGGGAGGCATCCCACACCGTGTCTACGACACGGAAGATCCCCAAACGAGCTACAGGCAAAGTGTTCCTAGTCAACAAGAACCAATACGACACAGCCAAGTGCCGATTGGTCGTGGACTTCTCCCAATACAGTCGAATGGGCATCAAGTATCCAAAATTCATATTGCCCAACGACAACATCATTCAATATCAGTTCACAGGGTGTCATTGGTACATCTCTCTCGACCTGTCCAATGCCTTCTATCATGTGCCATTACACCCCAACACCTCAGTCCTGTTTGCTATATCAGACACCAACGACATCTATCTCTTCAGAAAAATCCCCATGGGCTGGGCTAAATCACCATTCCTATGTACAATGCTCACGACTGTCCTTTCAGGATACATCCGCAAGCATTTCCCTGAGTTGGTCGTCACCAGCTATCTAGATGATTTCTGTCTCGGAGCAATCCACAAACAACAACTCATCGATGCCATTCCCAAAATCTTATCAGCTTTTCAGGGATGGGGCATCCAGATCAACAAAGATAAATCCACACCCGAACCAGTGAAGGAAATCAAGTTCCTGGGCCGTCTCATGGATAGCTCTGGCATTTTCTGCCGACCCTATCACATCCTCCGGGCCCTGTATGCAGTGTCTGCTATTGACACCTCACAATTATACGACTTCACGGTCCTCCGCATCTTATGCGGTGTCATTGGGTGCATTGGTGAATATCTTCCCACTAGATGGGACATATTACAACCTCTTTACGAGGCAATCTCCGAGCAGTCACCCTTCCAATTCACGAACGGTTACAAGAGAACGCTGTTCTTCGTCATCATCAACGCCCGATCAAAACCTTTTCAGAAGTTTCGCACTCCTGATTATGCCGTAGACTCATCTGATCACACCGGTGCCATAGTGTCCCGAATTCATCACACCACAAACATAGTTTCATTGGATGACTCCATTCCCATTCACGTGAAGGAGCTCATCATGGCCGCCACAGCATCATTACTCACACCAGTAGTGTCCACAATCTTATCAGACTCGATCTTTGTGTGCACGAAACAATTCAAGTCCTTATCTCCATCTTTTCGTTTCATGATGCAATGGCTCTTATCTTCAGACAACGTGCAGTTTCAATGGATCATGTCAGAGGACAACATTGCCGACGAAGGCACGAGGGGTTTCGCCACGGATTTTTCCAAATCCTTCTCCCCCTCGTTCATCTACAAGAAGTTCAAAACAAAACAGCAGCGGGTCCGGGAACGCTATTTTCGTTCCATCGCATTTCAGGCCAAGCCCTACAAAGCTCGTGACCCCCGGTTCTTCAACCTCACATTAGACAAGGACGACCAGCGACGACTTGAGGATATATATCCTTCAGCCCTCCGGTTCATGGACACGGCAGACCTTTGGGTCAATGCCGCCATTTATAGAGCACCTCGTCAATTCGCATATCGCGACCCGTATGCTTTCACTCCGTTTGCTTCTAGATCCTATGATCAAGACATGCATCACGATCCTTCTGACTATCACGATTATTCTGCTCACCGTCATCCTCATCCTCTTGATCCCGAGGCTCAGGATTTCGTCCCCGATGACCTCATCGACGACCCGCTTTTAGAGGTCATGC
>PnNV-5/Gammarus_fossarum_TSA_SRR8089723/GHDC01180478.1(GFPV-2)
CCAAAATTTATATTGCCCAACGACAACATCATTCAATATCAGTTCACAGGGTGTCATTGGTACATCTCTCTCGACCTGTCCAATGCCTTCTATCATGTGCCATTACACCCCAACACATCAGTCCTGTTTGCTATATCAGACACCAACGACATCTATCTCTTCAGGAAAATCCCCATGGGCTGGGCTAAATCACCATTCCTATGTACAATGCTCACGACTGTCCTTTCAGGATACATCCGCAAGCATTTCCCTGAGTTGGTCGTCACCAGCTATCTAGATGATTTCTGTCTCGGATCAATCCACAAACAACAACTCATCGATGCCATTCCCAAAATCTTATCAGCTTTTCAGGGATGGGGCATCCAGATCAACAAAGATAAATCCACACCCGAACCAGTGAAGGAAATCAAGTTCCTGGGCCGTCTCATGGATAGCTCTGGCATTTTCTGCCGACCCTATCACATCCTCCGGGCCCTGTATGCAGTGTCGGCTATTGACACCTCACAATTATACGACTTCACGGTCCTCCGCATCTTATGCGGTGTCATTGGGTGCATTGGTGAATATCTTCCTACTAGATGGGACATATTACAACCTCTTTACGAGGCAATCTCCGAGCAGTCACCCTTCCAATTCACGAACGGTTACAAGAGAACGCTGTTCTTCGTCATCATCAACGCCCGATCAAAACCTTTTCAGAAGTTTCGCACTCCTGATTATGCCGTAGACTCATCTGATCACACCGGTGCCATAGTGTCCCGAATTCATCACACCACAAACATAGTTTCATTGGATGACTCCATTCCCATTCACGTGAAGGAGCTCATCATGGCCGCCACAGCATCATTACTCACACCAGTAGTGTCCACAATCTTATCAGACTCGATTTTTGTGTGCACGAAACAATTCAAGTCCTTATCTCCATCTTTTCGTTTCATGATGCAATGGCTCTTATCTTCAGACAACGTGCAGTTTCAATGGATCATGTCAGAGGACAACATTGCCGACGAAGGCACGAGGGGTTTCGCCACGGATTTTTCCAAATCCTTCTCCCCCTCGTTCATCTACAAGAAGTTCAAAACAAAACAGCAGCGGGTCCGGGAACGCTATTTTCGTTCCATCGCATTTCAGGCCAAGCCCTACAAAGCTCGTGACCCCCGGTTCTTCAACCTCACATTAGACAAGGACGACCAGCGACGACTTGAGGATATATATCCTTCAGCCCTCCGATTCATGGACACGGCAGACCTCTGGGTCAATGCCGCCATTTATAGAGCACCTCGTCAATTCGCATATCGTGACCCGTATGCTTTCACTCCGTTTGCTTCTAGATCCTATGATCAAGACATGCATCACGATCCTTCTGACTATCACGATTATTCTGCTCATCGTCATCCTCATCCTCTTGATCCCGAGGCTCAGGATTTCGTCCCCGATGACCTCATCGACGACCCGCTTTTAGAGGTCATGCGGGATAGGCCATTTCCACATTGGACACTCTATCTGGAAGATCACCCAGGACTCAATCAGTCGGACGAGCAGTTCTTCCACGCTTTCCGCAGCCAGGACTATTATGATCGAGGCTCGCCCAACGACGAGCTCGAGGGCTACGACCCCGACACCACATTGCAAGCAGCTAGAGACTTGCTCGATGATATCGACATCACCCATCGTTTCGTCGACCTGTTCGGTCGCCCACCAGGACCTCCTCTGGAAATTGACATTGTCGATCCCATGCGCGACCCCGCTTTCCCGGGTCGCGACCCGGTCATGCTTGGGTTGCAAGCTATGGGTCTCCGTTTCGACGCCCCTGTTCAAGAACTCCAGGTCAAGCGTCGCCATTCATTATCGGACCCCGATGATCTCTACGTTCCTGTGCACAAGAACCTTGCTATTCCTCCTGATGACATTCCTCGGGCCGGCACGCCGCCTCCTCTTTAGTTCTTTCCAACATAGACGATTTGTTTGTTCTGCTTATCTTATCTATGTTGGAGGTTTCCGTTTTTCTTCTGTTTGCTTTTTCGCCGAGTGACGGCCTTCTGCCTCACCTTTCTGTTGCGCGATTTCGGCGACTCCTTATCTGATAAGGAGCGCCTTTGGAG
>PnNV-5/JGI_MT_3300056984/Ga0530700_109446_rc
TCTCAAAATCATGTCACAGTATCTGGAGGATCTGTACAAGGCTGGTGTCCTATACAAATTGGGACCAGGTCATACTACACATCTTTCGGTTAATGATATGATACCTCTTCATCCTTGGGAGTCCGCTCACGAAATGGACATACACATTGCAACCCGTCCACACTCAGTCACAGGAAAATTATTCCTGGTAAACAAGAACCAATATGATACTGAGCGATGTCGACTGGTTGTGAACTTCAGTCAGTTCTCACGAAAACCTCAGAATACTGACAAATGTGCACAAGCCAAAGGCCGTAAAATCAAATATCCAAAATTCCCACATCTCGGAGCTTCATCATTAATAGATGCTTTAACTCCAGGCCAATTTACAAATTTCGCAGGTATAGATCTGTCATCCGGATTTTATCACGTTCCCGTCTCGATTGGCACAGCTCTTCAGCTCATTGTTTCAGACGGAACAAACCTATACGCGTTTCGTAAAGTCCCTATGGGATTAGGTCTGTCGCCGTGGGCAATGGTGATGCTCACTGGCGTTATGAAGAATGTTATACAGAAATGGTATCCACAACTGACCGTAGCAAGCTACATGGACGATTTTCTGCTCATGTCAAAACATAAGATTCCAGTCGACGAAATCATCACTCGACTTCAACAGTTTCACATTGTGGCAGAAAAAGACAAAAG
>PnNV-5/JGI_MT_3300056984/Ga0530700_220211_rc
GGAAGAGTCTCATCAAATATATAGGCACGCCATTGCCAGACTCCCCACCGGAAAAATATTCCTGGTTAACAAGAACCAGTACGACACGGGACGATGTAGACTCGTGGTCAACTTCTCACAATTTTCCAAAAAGAATGGCAAAAAATTTAAGTACCCTTCGATTCCAAATCCAACGGCTGCCGCGTTGAAAGATTCATTCCCACATTACAAATACAAGGCAGGTATTGATTTATCATCAGGCTTCTACCACGTGCCATTATCAGTAGAATCGGCACTAGTTCTTACTATATCGGACGGCATCCAACTCTACGGCTTCAGAAAACTGCCAATGGGAGTTGGTATCAGCCCATGGGCATTATGCATGTTTACCAACATCATTAAGACAGTTATCCAAAAACAATTTCCACGAGTAACAACCGTGGTATACATGGATGATTTCATGTTTTGCTCAAATCAAGAAATTCCGGTACAGGAAATAGTGAACT
>PnNV-5/JGI_MT_3300056984/Ga0530700_252967_rc
CAATACGATACTGAGCGATGTCGACTCGTTGTAAATTTCAGTCAGTTCTCAAGAAAGCCAAGCAACACTGACAAACGTGCACAAACTAAGGGCAGTAAAATCAAATATCCAAAATTCCCACATCTCGGAGCTTCTTCATTAATCGATGCTTTATCTCCAGGCCAATTCACGAAGTTCGCCGGTATAGATCTGTCATCTGGCTTTTATCATGTTCCCGTCTCAATTGGTACAGCTCTTCAGCTGATTGTATCTGACGGAACAAATCTATACGCCTTCCGAAAAGTGCCTATGGGATTAGGCCTGTCGCCGTGGGCAATGGTCATGCTCACAGGCGTTATAAAGAATGTTATACAAAAATGGTACCCTGATCTGACCGTAGCAAGCTACATGGACGACTTTCTGCTCATGTCGAAACATAAGATTCCAGTTGATGAAATTCTTACAAAACTCGAA
>PnNV-5/JGI_MT_3300056990/Ga0530707_035764_rc
TCGGCACTCGTTCTGACAATATCGGATGGTATACAACTCTACGGGTTTAGAAAGCTCCCAATGGGAGTAGGTATAAGCCCGTGGGCATTATGCATGTTCACCAACATAATTAAAACGATCATTCAAAAACAATTTCCACAGGTCACCATCGTGGTATACATGGATGACTTCATGCTGTGCTCAAACGCAGAAATTCCGGTACAGAACATAATAAACTATCTAGCAACATTCGGCGTTATCGCAGAAGCAGATAAATCTACTTTCGAAGGGCAAAAATGTACTTCTTTTCTAGGTCATATATGGCACGAAGACCATTGTCAATTAAAACCCGAAATGATTTCGAAGCTAACGGACTTCAATCATTCTGGACAACCTAGGTGGCAAATGAATGGATTATTAACATCCGCAGCTCTACAGTGGCCATCACGTTACGCAACATTAAAACACTTTTACGAAGATCGACGGAACGGATTAAGAAAAATGCCCGAGGCATTTCTAGATTCCTTCCTGCATAAGAAATGGGCATATAAACAAGTTCAAATACAATTCAACCCGCACCAACCAAAAATATTCGTGGACCCGAGTGACGATTATGGTGGTATATTTGTCTTCAGTCCAACAATAGACAAATCGGACCCATGGTGCCTAAAAGGGATACAAATTGCATGGCCAACATTTTATCGATCAATGCATATCAACGTGAAAGAAACACTTATAGCTGCACTGGCTTCATGGCTAGTTCCAAACGGCATTATCTTTTCAGACAACACTTTCGTACAATCCAAGAAATATAGAACACTACCTCATGAACTAGTTACATTTTGTTATGAGAATCTCCACCATCGGCTCATCTATTACCTTAGAACTACCGCAAACATAGCCGATATTCTCACGAGACCGGGAATGTCAACAGCACAAGCCAGAAAAATCACCAACGAATGCAACCTCGC
>PnNV-5/JGI_MT_3300056992/Ga0530709_228534
GACGGAACAAACCTTTACGCGTTTCGTAAAGTCCCTATGGGATTAGGTCTGTCGCCGTGGGCAATGGTGATGCTCACCGGCGTTATGAAGAATGTTATACAGAAATGGTATCCAGAACTGACCGTAGCAAGCTACATGGACGATTTTCTGCTCATGTCAAAACATAAGATCCCAGTCGATGAAATTATAACCCGACTTGAACAGTTTAACATAGTAGCGGAAAAAGACAAAAGCACTGTAGATGATCAATCATCAGCTACGTTTCTCGGTCACCATTTCTCATGTGATGATGCAACAATCAAAAGAGAACTTGTGGAGAAAGTACTCGAATACTGCCGAACCGGTCAACCAAAAGCCAAGCTTAATGGCCTTCTAACTTCCATCGCAACCCAGCT
>PnNV-5/JGI_MT_3300056998/Ga0530702_011543
ACGTCTTGCAATTGACCGGGCCATGCCGAGCGGTCCATACGTACGAAGGAGAAATCCTTCCCGTTATGGAGTCGAGAGTCCTCCCGGAGGTTGTGATGTCATAGCTCTGTCTGTTCATCAGCACATGCATCACTTGTCGCGCGGTAACCCTAAACATCAAATCATATGCCAAGCAGTGGAAGGCCCCACTATGTACAACGACAACAAAGTTGTTCCAGTAAATCCTAACTGGAAAATCAAGGCAACACCGATAACAAACACAAGCATCCCAGAACTCAAAGAGATCTGCTCACAATCTGATAAGCGAAAATTGGATCTCATATACCCCTTACGATTTTGGCACAAATACCCAACACAGTATTATCCACTTCGTAAAGCTGTGAAGCGGATTCCCGGGGATCATAGTACACATCTCAACATTATGTCACAATATTTGGAAGACCTGTACAAGGCCGGCGTCCTATACAAGCTAGGACCAGGTCATACTACACATCTTTCAATTTGTGATATGATACCTCTACATCCATGGGAATCCGCGCACGAAATGGACATACACATCGCAACTCGTCCACACTCAGTCACAGGAAAATTATTCCTGGTTAACAAAAATCAATACGATACTGAGCGATGTCGACTCGTTGTGAATTTCAGTCAGTTCTCAAGAAAGCCAAGCAACACTGACAAACGTGCACAGACTAAGGGCAGTAAAATCAAATATCCAAAATTCCCACATCTCGGAGCTTCTTCATTAATCGATGCTTTATCTCCAGGCCAATTCACGAAGTTCGCCGGTATAGATCTATCATCTGGCTTTTATCATGTTCCCGTCTCAATTGGTACAGCTCTTCAGCTGATTGTATCTGACGGAACAAATCTATACGCCTTCCGAAAAGTCCCTATGGGATTAGGCCTGTCGCCGTGGGCAATGGTCATGCTCACAGGCGTTATAAAGAATGTTATACAAAAATGGTACCCTGATCTGACCGTAGCAAGCTACATGCACGACTTTCTGCTCATGTCGAAACAGAAGATTCCAGTTGATGAAATTCTTACAAAACTCGAACAGTTTCACATCAAAGCAGAAAAGGACAAAAGCACCATCGATGATCAATCATCAGCTACGTTTCTCGGTCACCATTTTTCGAGTTATCACGCAACGATCAAAACAGAACTTGCGGAGAAAGTACTCGAACACTGTCGAACGGGTCAACCAAGAGCCAAGCTTAATGGGCTTCTGACTTCCATCGCTACCCAGCTACCGTCATCATATAATAATCTATCTGATGCGTACCACTGGCTACCTCATGGACTCAGAAGCGTCGTAAACTACCATTGGCTCAAAACCCAATTGGAGAAACCCATTCGATATCGAGGAATAAATCTTTTCCATCACCCTGACCATCTCATATTATGTACGGATGCTTCAGGACATTATGGCGGATTTACTCTCCAGGATCCTAGCAATATTTACACCCGAGACAGAATTATTGCCGAAGGAACCTTCAAGTTCTCCAGGAGTATCTGCAAGGAACCCATCAACGTACAAGAAACCTTAATAGCGGCTGCCGCAGTTTCAGCAATCAAAGAGTGCTACCCAGATCGAGCCATCACACTATTAGTTGATTCAACTTATGTTCAACATAAGAAGTTCACAAGATTGCCTCGACATATGGGCGCACGAATATATCAAATCCTGCGCTCAGTACCTATTTTCTACGTCAACACCAGATGGAATCCGGCAGATTTACTATCAAGGCCTTTTAAACGCACAAACACTATAGCCCATTACGAAACTAATTATCCAACCCGAGTATCATCTACGACTCGTCAACAGATGCAGGCTGAATACGTTCGTCATAAATATTCACACGACTATCACCCAGC
>PnNV-5/JGI_MT_3300056998/Ga0530702_041441
GTCAGTTCTCTCGAAAACCTCAAAATACTGACAAAGGTGCAGAAGCCAAAGGCCGTAAGATCAAATATCCAAAATTCCCACATCTCGGAGCTTCATCGTTAATAGATGCTTTGACTCCAGGCCAATTTACAAAATTCGCAGGTATAGATCTGTCATCCGGATTCTATCATGTTCCCGTCTCAATTGGCACAGCTCTTCAGCTCATTGTTTCAGACGGAACCAACCTGTACGCGTTTCGTAAAGTCCCCATGGGATTAGGTCTGTCGCCGTGGGCAATGGTAATGCTCACTGGCGTTATGAAGAACGTTATACAGAAATGGTATCCACAACTGACCGTAGCAAGCTACATGGACGATTTTCTGCTCATGTCAAAACATAAGATTCCAGTCGACGAAATCATCACTCGACTTCAACAGTTTCACATTGTGGCAGAAAAAGACAAAAGCACTGTCGATGATCAATCATCAGCTACGTTTCTCGGTCACCATTTCTCATGTGATGATGCAACAATCAAAAGAGAACTTGTGGAGAAAGTACTCGAATACTGCCGAACCGGTCAACCAAAAGCTAAGCTTAATGGCCTTCTAACTTCCATCGCAACCCAGCTACCGTCATCATATAACAATTTATCTGATGCGTACCACTGGCTTCTACATGGACTTAGGAGCGTCGTTAACTATCATTGGCTTAAAACCCAATTGGAGAAACCCATTCGGTATCGAGCAATAAATCTCTTCCATGGTCCTGACCATCTCGTTTTATGTACAGATGCGTCAGGACATTACGGCGGATTTACTCTCCAAGATCCTAGCAATTCAAGCACTCGTGACAGAATAATTGCACAAGGAACTTTCAAGTTCTCCAGGAGCATATGCAAGGAACCCATCAACGTGCAAGAGACATTAATAGCAGCAGCCGCAGTCTCAGCTATTAAACAATGCTACCCAAATCGTGCTATTACACTCTTAGTGGATTCAACCTACGTTCAACACAA
>PnNV-5/Rotaria_tardigrada_TSA_SRR2430032/GDRK01040145.1(RTPV)
GTTTTTACATCACTCAATAAAAGCACTGTGAACACTACTTTTATTTCGTTCATTGACTAAAGGTTACTTTTTACAATCCCAATCAAGTTGTCCTTTAACATTTGGCCAATGGACAAATATGCAACACCATCACTTATGGCTATTAAAGCCAGGTATAGTAAATTAGCTTTTGTTAAAAACCACGTCAATCTTATTGACGAACCTATCGATACATACACTATACCAGAAACAGAAGTAGCACTAGGGATCGAGAGTGATCAACTCGGACCTATTGATGGCCACTTATATAGCAACAAGACCTACAGTGCTGGTTCCTTTCCACCTGGAACTGTTAACATCAACTGGATTAATCCAGAATATAAGGAATGTCATATAGATCTTGACAACCTTATGGCGACTAGTACATTAAACCAAAATGACAAACGACGTATGTCATTAATTAACCCGTTACACTATTGTCCAAAGAAAGTGCGCTATTATGCACTAAAAGATGGCGTCAAAACTATGGAAAATGACAACGAACGTCATAAACAATTATTAAATGAAATATTCGAACGACACGTTCAAGCCGGTGTATTATATAAAAGAATAAATAAACATAAAATATACTTACCCACACATCTGAAAACATTTAAGTGGGAATCATTCGATGCATCAGGCATCATGAAAATACCATACAATATGCCTAATAAGGCAACCGGTAAAGTCTTCCTAGTTAGCAAAAATCAAAATGATTTTACAAAAAGCAGACTCATAGTGAATTATTCACAATTTTCTAGAATAGGCAAATGGCCGAAATTTTTTATGCCTAATGAGATGACCATGAGACACTATATGTATAAATCTACCTGGTTCATATCTCTTGATCTATCGTCTGCATTCTATCACGTACCAATACATTTAGGACTTAGTGCAAAACTTTTAGTTACTGACGGGACCAACGTGTATGCCTGGCGTAAAATGCCAATGGGTATAGGCATATCACCTTGGGGGCTTACTATGCTCACTACTACTCTAGCTTCATACATTCGGATTAAATATAGGATAAAAGCCATTTCATATATGGACGATTTTCTATTGAGCACCGAGGAGGATTCAGCTGAATCATTAATGAAAATCAGTCTGCAAATCATAGCAGATCTAGAACAATTCGGCATTATTATTAACATCGATAAATCTACTCCTAAACCCGTGAAACAAATTAAATTCATAGGAAAAATATTTACGGGTGCCAATTACTTGCCAAGAGAAGAACATATTTTAAAAAATAAAGCTATTGCTGCAGCTATCAAACCCAATATTTATTATAATTATAAAGTACTGCAGATCATGTGTGGCATTTATATTAGTGTCTTTCGACACACACCATTTGGCATTAACTTAGCCAGACCACTCTATGTATGTATCACAAATAAACGTCCATTCATGTTCAACACACGTTACATTGAAATATGGCAATTCAATATATCACAAATCAAACCTATCTATTATACACCATTTCGTTCCATGTACAAACCTTATGAAGCAGCCATCGATGCATCTGACACATTAATTTCATATGTTATTAGCTGGAAGAAGGATTCCGCACCAAATTATAAAACCATAAAAGCTTCAGAGAGCATTCAAATAAACCGAAAAGAACTAGCGGCATTATTATTATTAATCAACGATCACCCGAATATTAAAACAGTCTTATCCGATTCAACATTCGTGGTCTTTCAAAAATTCAAATCATTATCTTGGCTCAACGCATTAGCAATCAACTGGTATTTACATAATCATCCTGTACTTATTTCATACATTAACACTAACAAAAATCCAGCCGATGAGCCTAGCCGCGGGCTGCAAATCAATCACAAGAAACACTTCATCCGTGACCGAAGAATATTATCAAAACAAATGCAACAGACCGAATCATTTCGGAAACGATTTGTCATGGATCAACGAATATCCGATTACAACACTATACAACGCCATCTATCGAGTAGCATGCCTAAAACACAAAGAGCATTATTGGTTGAATATGCAACAATCATCGAGTCACAAGTCGATCTTTCTTATCCTGTATTACGACGTGCTCGCATATCATTAGATAAACAAAAACAACCCGACGTGCAACCTGTGTCAACAATAATAGAATATCAACAAACACCTTTTCAGGGTAAGATACGCATACCGAAGATAATAAGACAACTCTTTAGAACAAAACAATTGAAGCGCTCAAATTATCTTCAATCAACCGATACCCATAGGAGAACAACAGAAGCGTCAACTGCTCCTAAACCAGATCAGTCATCCCAAACGAAAACTCCCGAAAATATAAACCAATGGCTCACGCAAGCTAGTGCCGCCGCTCTTCCAATGTCATCTGACGAAGAAACCAATATCAGCCCAACAAGTAACACACCTTCTTTAAATGGGCAGGATGTGGAAATGTACAATCAACAAGAAGCCGTGCGATTTTTACGTAAACGTAACAGGTCATACACTATGCATATGAACAAACATACACGCTTCCTAAACTCATCATCATCATCTGAAGACGACGACGAAATCATTCCAATCCAAACGACAACTGCACAAAGTTTATTATACTCATTGTCGTCCAAACGGCGGCTTTCATCTACTAGCTCTGGTTCATCACAAAGATCATATCATGTACAACAATCATTTTATCTTGGCATATTAGGCTCTAATAAGCACTATCGTGATGAATCTTCATCTGGCACAAGTTCTGATGAAGAAGAACCTGATCCTGAAACAACAAAACGAATAAAGCAAGAAATAGCTAATTCTTCTATTCATGAACTTCTAGGTATTCGACGTAAACGTGCCCAATCTTCTGTTCATTCTGAACATATTATCAAATCCGGTAAAACCGACGATACATCTGAACACATCATAGAAGACAACAGTGACTCATGGGAAACTGACTCTGACTCAATACCATCTCTTCAGGAAGAAGCTTCACGACCAGGCTCTCCTGTTCCAACAGCTAGCGCAACAACTGAACAACCTCTACATGCAGGGCCGGATACATTTTCGGACTCTGATTTATAACAAGAAAAGACTATTCAGTGTTCAAAACTTTTTATCACCAACAGTCGCTTTTCTCTAGCTTACTGCGCATTACAGCTCTTATCGCAAACATCACCTTTTTTGTAACTTCACCTCGTGAGCAAACGTTCTCTTATCTTTCATACTTAGTTCGGCATCGAACGTTCTTTTATCTAACCTTTGTTATCTGGTCGTTCTGTTTGCATGTTATCTCACCTTTTTTGCTGTAACCTTTAGACATCATGTTCGTGTGACTTGTAATTACATCACTCAACAAACTGCGCATCCCTCCGATATCTTATCGCACACCCCCGCTCCCAAAAGGAGTATATAAGGACGGAGAGTTCTCCGGGATTTCTC
