# Supplementary material for: The cryptic diversity of hepadnavirus relatives
Source: mBio. 2025 Nov 4;16(12):e02541-25. doi: 10.1128/mbio.02541-25 (PMC12691608; doi:10.1128/mbio.02541-25)
Supplement: Data set S2 — Genome annotations of RTPV, RMPV, Toolik virus, and Pliego virus, related to Fig. 2. [file mbio.02541-25-s0002.txt]

##Supplementary Dataset S2. Genome annotations of RTPV, RMPV, Toolik virus and Pliego virus, related to Figure 2.


LOCUS       PnNV-2/Rotaria_macrura_WGS_GCA_900239685.1/OENT01006332.1 (RMPV)  3249 bp    DNA     circular UNA 13-JAN-2025
DEFINITION  .
ACCESSION   urn.local...69-io5zndn
VERSION     urn.local...69-io5zndn
KEYWORDS    .
SOURCE      
  ORGANISM  .
FEATURES             Location/Qualifiers
     repeat_region   259..270
                     /created_by="Administrator"
                     /modified_by="Administrator"
                     /label="DR1"
     misc_feature    281..344
                     /created_by="Administrator"
                     /modified_by="Administrator"
                     /label="Epsilon"
     ORF             338..1465
                     /Genetic_code="Standard"
                     /Reading_frame=2
                     /created_by="ORF Finder"
                     /Color="#748bba"
                     /modified_by="Administrator"
                     /label="Core"
     ORF             1155..95
                     /Genetic_code="Standard"
                     /Reading_frame=3
                     /created_by="ORF Finder"
                     /Color="#73880a"
                     /modified_by="Administrator"
                     /label="P"
     ORF             2137..2334
                     /Genetic_code="Standard"
                     /Reading_frame=1
                     /created_by="ORF Finder"
                     /Color="#ddddff"
                     /modified_by="Administrator"
                     /label="smORF2"
     ORF             2350..2994
                     /Genetic_code="Standard"
                     /Reading_frame=1
                     /created_by="ORF Finder"
                     /Color="#ddddff"
                     /modified_by="Administrator"
                     /label="ORF1"
     repeat_region   3223..3234
                     /created_by="Administrator"
                     /modified_by="Administrator"
                     /label="DR2"
ORIGIN      
        1 tcaacgacga tgacctatat aaacactatg aaactttgtt gactcagttc gaacgacagt
       61 tcgaacctga gcagcttccc ttatctctac aatagaaatt tccaacttac ctttcttatc
      121 agttcgtact tgtaacgaag tttcgttacg aaacgttctc ttatcataaa ggtaacttgg
      181 aaagttctta tctttgctgc tgataactgc tatgttgtat cctatataag cccatgtctt
      241 tgaaataaac gttattctaa ctcacacatc gttcggtctt gtttcatata tgcttttaac
      301 gttctacagt tgtcgttggc actgaagtaa ttagtatatg gaacctatcg aaaagaaagc
      361 ttgtcaaccg gaacatacgt cttcgtacac atttgctaaa ggttcgaacg ttctggtcaa
      421 tcgctggtac aacgacatcg ataagattcc agcagacttc tttccaagtt acactgaact
      481 agctacacag gcacaatcaa tacttgaacc cttcaagtca gaacctgaag ccagttgcaa
      541 aggttgggaa tataagtttc tctggtggtt gcgatacatc agtcaagaaa cattgaacat
      601 agctcaatta gctaaactaa ttgcagatca actactggtg tttactcaat caattaataa
      661 tttaattatt aaacctgatc acttccacaa tatcattggt ggcattgact tacagtcctt
      721 atacgggtct gacgaactat tgtacgtgaa cgcaacgttc agaaagaatc ttgacgaagg
      781 tcaaagagaa gtcgtcacat attcatcatt cattgacgag atatacgggt gctctcactc
      841 tcaacaacaa ggaagaattc ttgtgagatc acaatacttt gaaacattag ccgatcaatt
      901 attaagtgaa cacgacgatc cactcggtgt tcattgtgta caatctgctc aactgtttcg
      961 agatcaattc aatactgata ttgaaatagc aagatcattt ccacaagcag aaggagaaaa
     1021 gtttcttgaa ggtcttccac ttccgttgga caacgactac ttcaaactat tctttcttga
     1081 cacaaacaaa tatagaccaa cagttgattt aagtgctaat aacatagtag ctgcacttca
     1141 aagtctctat caagatggtg tcagtcagat tgccgacggc ctcgccgctc aggcacgact
     1201 atctcgactt ctatgggtgc tcatcaacgc aatcaccttc ggttgggctc ctctcgaaca
     1261 atggtttgtt gacttcaacg tatggcaatc actcccgact cagtatcgag gagagatacc
     1321 caaattcaat gaatacgtta ctaaagtatt caaaggctca ccttacgttt gtgggtcaaa
     1381 gactactgga agaaaaggaa agcgaatggg cggcaagtat tgccacaagt gcaagaagaa
     1441 accttgcgct tgctcatcag cttgattcaa taacgcctaa accaatccct agtaaaataa
     1501 tacacaaact cgattcgctg ctagggatct acgaaaatga aataccacaa cgtgcgaatc
     1561 caaattggga agtagatacg ctcccaaata tgttcatcaa tgtttccaag ttacttaacg
     1621 atcatccatc gaaaacaatt caaaagatct tcccggcgat attttaccct gcaacgcgtc
     1681 ctcgctatta taacctcaac caaggagttc gatcctatga aaatcagtcg gatcatttga
     1741 aagtgttaaa tgtatatcta acagaactat tcaacaaagg aatcctgtac aaacgccatt
     1801 cagctcacat ctgggaggtg gcacagaaca acaaactcga atcttgggaa ccagatcatt
     1861 tggtgaaaac gaaacatcga atagacaaga acttcgtaac aggaaaagta tttattgtta
     1921 ataagaaagt aaacaaacct gacaatgcgc gactggtagt taactactcc cagtacagcc
     1981 atcaaggtat caaataccca aagtttgttg taccttcaag aaatacgatt catctattcg
     2041 cctctcgatt tcaatggttc atctctctcg atttaaagtc agcattcttt caaattcctc
     2101 tttcattaga ttcaactaat cttttcacaa tcacagatgg taaaactgtt tacggttggc
     2161 gacgaattcc catgggatgg gggctatcac catggcttct ccaaatgtac actactcata
     2221 tcgctcgtat cattcgaaat aaatttcata tcgattgctt atgctatatg gatgattttc
     2281 ttttggctca taataatttt gactatctta acaaaatgtg tctactcatt gtagattatc
     2341 tatctcaata tggaatacaa atacacatcg acaaagacac accaacaccc aaagaagagc
     2401 tcaccttctt gggttactca atatgcaaaa agggaattaa gccaggttcc agaaccggac
     2461 ccaaacttga catactcacc aaagcagaaa cgtttcttcc ggcgccagaa caccatttac
     2521 aattacacga tcatggcgaa acgagctgta caaaaggatg gtggttcgat tggaagctta
     2581 cagcaagaat actcggaatt cttaactggg ttggaccttt cacggatcga tctagttggg
     2641 acccaagagc cttctacact ggagtatcca ggcggcacac tgttttctgg tcccttgcgg
     2701 acatacgtgc gctcgatcaa tacgtccgat caatcaagat gttggagaga ccccaaatgt
     2761 taccaataca aaggcgagct catccacaca tctacacaga cgcatcagga acaaacggag
     2821 ctttcgttac aagcatcttc gcatgcaaat acaggttcaa acacttgctt caatacccca
     2881 ttcacattaa ggaatgcttt gcggccttct tcggctacct tctatccaac tacgactggt
     2941 tcaagtttta caattctaga acaatcgaac caagacgaag aggacgacga ttaggctaca
     3001 ttgcatctga cagtcattat ttcttacgcc gatcatacaa actccttcct gcatcaatcg
     3061 agaatgaact cctctccttg cctcaatcag tgtatgtgtc tacagattcc aacatagcag
     3121 attcacccag ccgtgaccgt cctacttcat ggaacgactt tcatcgtagc tatgaaacaa
     3181 tcacctcacg agtggaacaa cggcaattgc ttctcaattc tgaactcaca catcagcata
     3241 acgtcaaca
//
LOCUS       PnNV-3/JGI_MT_3300006423/Ga0075039_1486360 (Toolik virus)   3316 bp    DNA     linear   UNA 12-JAN-2025
DEFINITION  .
ACCESSION   urn.local...3z-io5z5tw
VERSION     urn.local...3z-io5z5tw
KEYWORDS    .
SOURCE      
  ORGANISM  .
FEATURES             Location/Qualifiers
     ORF             complement(201..452)
                     /Genetic_code="Standard"
                     /Reading_frame=3
                     /created_by="ORF Finder"
                     /Color="#ddddff"
                     /modified_by="Administrator"
                     /label="ORF2"
     ORF             complement(247..2463)
                     /Genetic_code="Standard"
                     /Reading_frame=2
                     /created_by="ORF Finder"
                     /modified_by="Administrator"
                     /label="P"
     ORF             complement(684..1307)
                     /Genetic_code="Standard"
                     /Reading_frame=3
                     /created_by="ORF Finder"
                     /Color="#ddddff"
                     /modified_by="Administrator"
                     /label="ORF1"
     ORF             complement(2186..3259)
                     /Genetic_code="Standard"
                     /Reading_frame=1
                     /created_by="ORF Finder"
                     /Color="#748bba"
                     /modified_by="Administrator"
                     /label="Core"
ORIGIN      
        1 tacgagttaa gtgaagattt attcgaaaag caagagtata tatatggtta gttacggttg
       61 attgcacatc aacatgttat tttataaaaa tcaaattata aaattgtcat gcacaataac
      121 atgtttatgg ccaaaaagaa aaagataaaa atagaattgc atatggacat aaacaacaaa
      181 atggccgcga ggacatttta ttattcatgt cgcaattcat actgttccaa aactgaacca
      241 atatcttcag gcgtcatgtt cggaattgat tgttccggtg acataatcgt caaagggatt
      301 ggcgctggaa tcacttgaat catgtatgcc atcaaatcca tttttcgttc taaaattgaa
      361 atcatcaaat ttgatgcttc cacttttagt tcgatcactc gcatctgttg cataagcatt
      421 tcgattaaac tgttcagtgt tcgttttgac atgttgtacg agtttttgtt gcagtttttg
      481 agcacgtgtt tgtaattctt taattattgg ttgatctaaa agaaagtttg ttggcattac
      541 agtatcgcgt gaaggaaaat cagcgggatt ttgagaggta tgaatatatg caattataga
      601 aatagagtca agaagtttaa aaatgtaagg tggaaaaaga agggctgatt gttgttggca
      661 aataatggaa ttgtcacaac atattacgtg gcgttgtaat ctgttgttaa attgtcgtcc
      721 tgatacgaat tcaccgagtg ttctagaagt gatgagtcga tgtccaatat aggccgcgaa
      781 tccttctttg atgtgtatgg ctgattcccg aagatatttc cagttccatt taagtaatgg
      841 gactccgaat cgattggtaa tggcaccggc tgctccacta gcatctgtgt agatgcgggg
      901 aagagttttt gttcggtatg acctttgtcg ataaagatca attgggttga gtgcgttgta
      961 caagtggtaa cgaatttttg aaaggggcca aaaagatgtt ttaattgttt gattggtttt
     1021 atattcttgt ttgagagaat aataaccatc atgggtgaag ggtgcgttgt atgcaataag
     1081 tccgacgagt cgttgatgga ttttaaagtc gacccatgtt cccaccagtg cacttgttcc
     1141 attattattc gttgttgttt ctcgttcaag agttgtgaga gtgtcaatga gcttagttct
     1201 tgatcgggat gaatttttaa tggatttttg agtaaattct cgacccataa aggtaattgt
     1261 tttttgcggc gttggagtag atttgtcgtt attaatgagg atgccataat gttgaaagta
     1321 atctaaaatt aaattggatt tagtttctaa ttcggaataa tcgttggaac ctagaatgaa
     1381 atcatccata tacgcaaata caaagatctt gaatttgttg cgtataatat cagcaagaga
     1441 attggtgagc atagttaatg cccatggtga caacccaaga cccataggta acattctcca
     1501 tccataaatt gttgatccat ctgaaattgt aagacaagat aaagagtcag gattcatacg
     1561 taattgaaag aaagcagatt ttaaatctaa tgatttgtaa tataaaaatg gaggaataat
     1621 tttttgtaag gtttttaaat taggtgaaca atatttagga aatttaaatt tcatatgaga
     1681 gtactgtgaa taatttacaa ctaaccggca tttttcagta tcatgtggat ttttgtttac
     1741 taaaaatact ttgcctgtaa cagcggctga tgatatttta tacttgctat taacaatacc
     1801 agttaattca taaggtaatc tttttgtgac taattcactt aatatccatt gctttcttcc
     1861 aaatcgttta tacaatacac cactatcgaa taagattttt aaatattgtg aaagtaaagt
     1921 acggtgaacc gtttcattgg aatacaacct agtacatttg gataagggat aaaagcgagg
     1981 tttttctttt gtacaaaatg taatgggatt aattaatttt aatcttcgtt gttcaggatg
     2041 gtcatgaatt aataaatcca tgttaattcc catttcaggt aatttatcga tttgccaatt
     2101 cggatttgct aggtccgata ttggattcga atagatgcct gtcaatgatg ctacctgatg
     2161 cattattgat tcggcatcag gatagttatt tctttcctct tccgcgccca tgtcctcgtg
     2221 ttgggacaga gcctcggccc accgtttttc ctcgttgagc agatacacct cggtacggcg
     2281 aaccttggaa cacattggta atgtattcat tgaatgctgg aacaggtccc cggtatgttg
     2341 ttggaatttc ttgccataca ttgtaatcga caaaccattc ttcaatgggt ttccaaccga
     2401 acaagattgc tgcgatgtat aaccataaaa ccctgttaag ggtattaggt gagttgattg
     2461 cattgagtaa agttaaaaag tttgtagcta ttgattcagt aacaatttca actgtatcag
     2521 ctgttaaatc taaactaact tgtaacccag tatcagctgt tgatgttatt aatgatgcgt
     2581 agtaatcaac tgtgtcgtcg taattttgta aaaatgttcc tgttgctaat agacgtaagt
     2641 tcttttgaaa ttcgtcttcc aatcctgaaa agggaataac tactacagga ttaccgtttg
     2701 atcccgcgat tgatgcttca gctgtaaaca ctgttgttgc gtttaatgga tcagctgttg
     2761 catcaattcc aaatccataa cggaaatatg cagctaaagt aaatggtacc caaggatcag
     2821 cagtgccagg acggaacaat aaaggtgaca aattaacaat tgaagcgttg ttgagaacct
     2881 tgaataggtc aataccaccg tcaatataat tgtagatagt aggaggatca ctggttcctt
     2941 tttcttgtaa tgtttcgtat tcagctttaa ttgcgtttac agctccgtaa aataattgag
     3001 cagccgatgc tatacctact cgatcttgat tgatgtaagt aagtaaccat aaaattttta
     3061 gatcttcacc ataggattgt gcagaagcaa aatcagtaat acgatattta tttaaaatat
     3121 atgcagcccg agtgtatgat gatgtgaagg aaggaaagaa attggatgga atcgaatcga
     3181 tatttaaaaa gatagcctct accaaatctt tcttactgta tttaaatttt gaagttgttg
     3241 tatagactaa ctcactcatt ctagcgaaaa catcaataat taaacgttaa ggcacactag
     3301 aataacaaat atgtgt
//
LOCUS       PnNV-5/Rotaria_tardigrada_TSA_SRR2430032/GDRK01040145.1 (RTPV)   3417 bp    DNA     circular UNA 13-JAN-2025
DEFINITION  .
ACCESSION   urn.local...6l-io60eph
VERSION     urn.local...6l-io60eph
KEYWORDS    .
SOURCE      Rotifer
  ORGANISM  Rotifer.
FEATURES             Location/Qualifiers
     repeat_region   5..17
                     /created_by="Administrator"
                     /modified_by="Administrator"
                     /label="DR1"
     misc_feature    36..90
                     /created_by="Administrator"
                     /modified_by="Administrator"
                     /label="Epsilon"
     ORF             109..3060
                     /Genetic_code="Standard"
                     /Reading_frame=1
                     /created_by="ORF Finder"
                     /modified_by="Administrator"
                     /label="P"
     ORF             1397..1552
                     /Genetic_code="Standard"
                     /Reading_frame=2
                     /created_by="ORF Finder"
                     /Color="#ddddff"
                     /modified_by="Administrator"
                     /label="smORF2"
     ORF             1826..2092
                     /Genetic_code="Standard"
                     /Reading_frame=2
                     /created_by="ORF Finder"
                     /Color="#ddddff"
                     /modified_by="Administrator"
                     /label="smORF1"
     repeat_region   3319..3331
                     /created_by="Administrator"
                     /modified_by="Administrator"
                     /label="DR2"
     misc_feature    3385..3391
                     /created_by="Administrator"
                     /label="TATA box"
ORIGIN      
        1 gtttttacat cactcaataa aagcactgtg aacactactt ttatttcgtt cattgactaa
       61 aggttacttt ttacaatccc aatcaagttg tcctttaaca tttggccaat ggacaaatat
      121 gcaacaccat cacttatggc tattaaagcc aggtatagta aattagcttt tgttaaaaac
      181 cacgtcaatc ttattgacga acctatcgat acatacacta taccagaaac agaagtagca
      241 ctagggatcg agagtgatca actcggacct attgatggcc acttatatag caacaagacc
      301 tacagtgctg gttcctttcc acctggaact gttaacatca actggattaa tccagaatat
      361 aaggaatgtc atatagatct tgacaacctt atggcgacta gtacattaaa ccaaaatgac
      421 aaacgacgta tgtcattaat taacccgtta cactattgtc caaagaaagt gcgctattat
      481 gcactaaaag atggcgtcaa aactatggaa aatgacaacg aacgtcataa acaattatta
      541 aatgaaatat tcgaacgaca cgttcaagcc ggtgtattat ataaaagaat aaataaacat
      601 aaaatatact tacccacaca tctgaaaaca tttaagtggg aatcattcga tgcatcaggc
      661 atcatgaaaa taccatacaa tatgcctaat aaggcaaccg gtaaagtctt cctagttagc
      721 aaaaatcaaa atgattttac aaaaagcaga ctcatagtga attattcaca attttctaga
      781 ataggcaaat ggccgaaatt ttttatgcct aatgagatga ccatgagaca ctatatgtat
      841 aaatctacct ggttcatatc tcttgatcta tcgtctgcat tctatcacgt accaatacat
      901 ttaggactta gtgcaaaact tttagttact gacgggacca acgtgtatgc ctggcgtaaa
      961 atgccaatgg gtataggcat atcaccttgg gggcttacta tgctcactac tactctagct
     1021 tcatacattc ggattaaata taggataaaa gccatttcat atatggacga ttttctattg
     1081 agcaccgagg aggattcagc tgaatcatta atgaaaatca gtctgcaaat catagcagat
     1141 ctagaacaat tcggcattat tattaacatc gataaatcta ctcctaaacc cgtgaaacaa
     1201 attaaattca taggaaaaat atttacgggt gccaattact tgccaagaga agaacatatt
     1261 ttaaaaaata aagctattgc tgcagctatc aaacccaata tttattataa ttataaagta
     1321 ctgcagatca tgtgtggcat ttatattagt gtctttcgac acacaccatt tggcattaac
     1381 ttagccagac cactctatgt atgtatcaca aataaacgtc cattcatgtt caacacacgt
     1441 tacattgaaa tatggcaatt caatatatca caaatcaaac ctatctatta tacaccattt
     1501 cgttccatgt acaaacctta tgaagcagcc atcgatgcat ctgacacatt aatttcatat
     1561 gttattagct ggaagaagga ttccgcacca aattataaaa ccataaaagc ttcagagagc
     1621 attcaaataa accgaaaaga actagcggca ttattattat taatcaacga tcacccgaat
     1681 attaaaacag tcttatccga ttcaacattc gtggtctttc aaaaattcaa atcattatct
     1741 tggctcaacg cattagcaat caactggtat ttacataatc atcctgtact tatttcatac
     1801 attaacacta acaaaaatcc agccgatgag cctagccgcg ggctgcaaat caatcacaag
     1861 aaacacttca tccgtgaccg aagaatatta tcaaaacaaa tgcaacagac cgaatcattt
     1921 cggaaacgat ttgtcatgga tcaacgaata tccgattaca acactataca acgccatcta
     1981 tcgagtagca tgcctaaaac acaaagagca ttattggttg aatatgcaac aatcatcgag
     2041 tcacaagtcg atctttctta tcctgtatta cgacgtgctc gcatatcatt agataaacaa
     2101 aaacaacccg acgtgcaacc tgtgtcaaca ataatagaat atcaacaaac accttttcag
     2161 ggtaagatac gcataccgaa gataataaga caactcttta gaacaaaaca attgaagcgc
     2221 tcaaattatc ttcaatcaac cgatacccat aggagaacaa cagaagcgtc aactgctcct
     2281 aaaccagatc agtcatccca aacgaaaact cccgaaaata taaaccaatg gctcacgcaa
     2341 gctagtgccg ccgctcttcc aatgtcatct gacgaagaaa ccaatatcag cccaacaagt
     2401 aacacacctt ctttaaatgg gcaggatgtg gaaatgtaca atcaacaaga agccgtgcga
     2461 tttttacgta aacgtaacag gtcatacact atgcatatga acaaacatac acgcttccta
     2521 aactcatcat catcatctga agacgacgac gaaatcattc caatccaaac gacaactgca
     2581 caaagtttat tatactcatt gtcgtccaaa cggcggcttt catctactag ctctggttca
     2641 tcacaaagat catatcatgt acaacaatca ttttatcttg gcatattagg ctctaataag
     2701 cactatcgtg atgaatcttc atctggcaca agttctgatg aagaagaacc tgatcctgaa
     2761 acaacaaaac gaataaagca agaaatagct aattcttcta ttcatgaact tctaggtatt
     2821 cgacgtaaac gtgcccaatc ttctgttcat tctgaacata ttatcaaatc cggtaaaacc
     2881 gacgatacat ctgaacacat catagaagac aacagtgact catgggaaac tgactctgac
     2941 tcaataccat ctcttcagga agaagcttca cgaccaggct ctcctgttcc aacagctagc
     3001 gcaacaactg aacaacctct acatgcaggg ccggatacat tttcggactc tgatttataa
     3061 caagaaaaga ctattcagtg ttcaaaactt tttatcacca acagtcgctt ttctctagct
     3121 tactgcgcat tacagctctt atcgcaaaca tcaccttttt tgtaacttca cctcgtgagc
     3181 aaacgttctc ttatctttca tacttagttc ggcatcgaac gttcttttat ctaacctttg
     3241 ttatctggtc gttctgtttg catgttatct cacctttttt gctgtaacct ttagacatca
     3301 tgttcgtgtg acttgtaatt acatcactca acaaactgcg catccctccg atatcttatc
     3361 gcacaccccc gctcccaaaa ggagtatata aggacggaga gttctccggg atttctc
//
LOCUS       PnNV-3/Pliego_virus_PQ119727.1        3472 bp    DNA     circular UNA 13-JAN-2025
DEFINITION  .
ACCESSION   urn.local...5t-io5z5ub
VERSION     urn.local...5t-io5z5ub
KEYWORDS    .
SOURCE      
  ORGANISM  .
FEATURES             Location/Qualifiers
     repeat_region   80..93
                     /created_by="Administrator"
                     /modified_by="Administrator"
                     /label="DR1"
     ORF             143..1291
                     /Genetic_code="Standard"
                     /Reading_frame=2
                     /created_by="ORF Finder"
                     /Color="#748bba"
                     /modified_by="Administrator"
                     /label="Core"
     ORF             933..3308
                     /Genetic_code="Standard"
                     /Reading_frame=3
                     /created_by="ORF Finder"
                     /modified_by="Administrator"
                     /label="P"
     ORF             2185..2757
                     /Genetic_code="Standard"
                     /Reading_frame=1
                     /created_by="ORF Finder"
                     /Color="#ddddff"
                     /modified_by="Administrator"
                     /label="ORF1"
     ORF             2866..3336
                     /Genetic_code="Standard"
                     /Reading_frame=1
                     /created_by="ORF Finder"
                     /Color="#ddddff"
                     /modified_by="Administrator"
                     /label="ORF2"
     repeat_region   2989..3002
                     /created_by="Administrator"
                     /label="DR2"
ORIGIN      
        1 gataaacaac atgttttgat tgtaacgctt gattgcctgc gcatatataa gcaatcgttt
       61 cgaaataaaa ttttcactta acttctactg cacaagtttc tcgtctagtg tctcttaacg
      121 aaatcattgc tgttttcgct agatgagttg cccaacaacg gttaagccat tacattatcc
      181 cgcctcttac aattggaaca agtccaggtg tgaattaatt gcacaactgt attttgtctt
      241 agacgacata cctggtgact tcttcccggt tttcgacgac gtttacgcac gggctgcgta
      301 catactcgag caagaacaaa tcactgattt agcttctgct gagaaagcat caggtgattt
      361 attgataatt tacatcctta catacgttaa ccaagatctt gttgctattg gtaaagcagg
      421 taaattattg atcgctgatt tacaagctga atatgataaa ttaataacgt ggaaaaatca
      481 aacaatcaca acaccataca acgcaagaga acaattctca tatacacgta acgggttaga
      541 ttacggggta gcattattaa acggtggaag atatccagta ccggacgttc aattccggac
      601 agatatcaca caagggtgga taccattcac actcttccat tacttttatt attgttgggg
      661 ttggggtgca tcaccaacac caccacaaac tccattaaca ccaagtccaa ttgcagctgc
      721 agcacaaagt gttacattag ttgatcctac aggaacaaaa tcagcagtaa ctataccgca
      781 tctacaattc acaaacacat ttacggacga cgtctcccga ttacaaaacg acggatatct
      841 acaaggcgca ggcttagtcc ccgacctagc attaaaatta gtcaacgatc ctcttagccc
      901 attaaatcaa aaagcattag gactttggtt aaatgacggt gggttcgaat ctgtccaagg
      961 tatcctccct tatatcaaca tcttacttgc cgttctcaca agcatattcg caccagcaac
     1021 aaatccacaa aaactacgac gaatgctctg gatgcatatc gccgcagtat tatttgggtg
     1081 ggaacctatt gaaagatggt tcattgatta caacatctgg gccgaattac cagccccata
     1141 taaatcaccg aatcctccac cattcaatga atacatcaca caaatctttc aaggctcacc
     1201 ctatacatgc ccaccttcac gacctacaag aaaaatggga ggatgcccta cgcgaggaag
     1261 aggccgcggt aggggtcgcc cacgaaaata aacaaacgcc gtatggaact cccgaagaaa
     1321 taatacacaa gcttgctgat cttcagggag tttacgaaaa cccaacacca acgcaagcaa
     1381 acccggattg gacgatagac gaattaccgg aaatgggaat agacatgaac aagctaatac
     1441 aagatcatcc agaagaagaa agaagactaa aattattaaa cccgattaca ttttgtacaa
     1501 aacaaaaacc aaaatattat tcattaaaaa attcaataag gtcctacgag aatcaagata
     1561 tacacattca aaaattaaaa caatatttaa atgttcttta tcaagccggt gtactattca
     1621 aacgaaaagg aagaaaagaa tggcaaattc atcccgatgt tacaaaacga acaccagaag
     1681 aaataacagg catcattaaa agcaaatata aaatatcatc agccgcagta acgggaaaaa
     1741 tatttctggt aaacaaaaat cctcacacta cggaaaaatc acgactggta gtaaattatt
     1801 ctcaattttc tcatatgaag gatttaaaat tccccaaata cgtatcacca aatttattca
     1861 ccatccaaca cataatacca aaaaagaaat attatatgtc attagattta aaatctgcat
     1921 tcttccaatt acgtatgaat attgattctg taacaacact caccatatcc gacggtcatc
     1981 aagtttatgg atggagaatg ttaccaatgg gtttaggact atcaccgtgg gcactaacca
     2041 tgttcacaaa tagtctttct aatattattc gaaatacatt taatatctat tgtttcgcat
     2101 acatggacga cttcatttta gcttccgata gcaaaacgca tcttgaaaac acatgctctt
     2161 taattctaga ttatttacgc aaatatggaa tccatattaa cacggataaa tcaactccta
     2221 cagcccaaac aaacattacc ttcctgggtc gacagattaa caaacgaacc attacctgtc
     2281 accctgaacg acgagacaag gcaaccaaat tacttagaga gcttagtgct catgcagaat
     2341 gcactgatca accaatgggc acaagaaata aaggatgctg ggtcgacttc aaactccatc
     2401 aacgacttat cgggtacctc tgctacattg ctcctttctt cccagaaaga tatcaatgcc
     2461 tcagaacttt attcaccagc agccaatcca tcagaacagt attttggtcg gacgctgaaa
     2521 tatctagaat ctacaacaac acggtcaaca tcgcttccct tcaaagattt atcacgaaaa
     2581 gagcaattca tattttcgac gccaccaaac gaagaatcta ttgcgacgcc agcaatgaac
     2641 aaggtgcttg cactgaccat gccggagcta caatcgcaca atggtcattt agccatctta
     2701 aacacagacc aatcaacatc aaggaagcct tcgctgcctt tgtggcatct cagctaaaca
     2761 acaacaacaa attcgtcgta tgttcagata accaacaaat ctgtctacga acatatcgta
     2821 ctttcccccc gtgcatttcg tctctattaa ctgtaaaacc cttttatgtt catacatcca
     2881 gaaataaagc tgacaatccg agtcggggta aggataatcc aacttctatt tttcaggatc
     2941 atcctccaat tcatctcctc gaaactcgtg ctcaaaaact tcaaaacaaa cttctactgc
     3001 accaacatta cagtgaaaat ggacacaacc gaagatctca acgacatcaa caaaaagatc
     3061 aagcattatc aggagacaca tcaccaatta atgcaagaga tgcaacatat ctcaacaaaa
     3121 tgcgaacgac tttatcactg cattcaaaat cgtccgatgc tgttcaacaa tacatttgta
     3181 cacaaaatga tcgacataga aaaccagatg ctgactctga atgttcaact gacaaaatac
     3241 ttcaaattca agactcatcg gtttcaagaa tacaaggacc aatttccacc aatgcaaata
     3301 ctcgatgatc aaacaggcga aatatcatac ttttgaatca tcaacgttcg tgccggttca
     3361 ttaactttgt cctcactttc acctttcttg tttttgtcat gcttttttct atttctaatt
     3421 actttttgtt ttgatacgct tttatcatgc gcgcgcttat tcatgctcat gt
//
LOCUS       PnNV-5/Rotaria_tardigrada_TSA_SRR2430032/GDRK01040145.1_linear (RTPV pgRNA)        3471 bp    DNA     linear   UNA 13-JAN-2025
DEFINITION  A new nucleotide sequence entered manually.
ACCESSION   urn.local...1v-ilotqpu
VERSION     urn.local...1v-ilotqpu
KEYWORDS    .
SOURCE      
  ORGANISM  .
FEATURES             Location/Qualifiers
     repeat_region   5..17
                     /created_by="Administrator"
                     /label="DR1"
     misc_feature    36..90
                     /created_by="Administrator"
                     /label="Epsilon"
     ORF             109..3060
                     /Genetic_code="Standard"
                     /Reading_frame=1
                     /created_by="ORF Finder"
                     /modified_by="Administrator"
                     /label="P"
     ORF             1397..1552
                     /Genetic_code="Standard"
                     /Reading_frame=2
                     /created_by="ORF Finder"
                     /Color="#ddddff"
                     /modified_by="Administrator"
                     /label="smORF2"
     ORF             1826..2092
                     /Genetic_code="Standard"
                     /Reading_frame=2
                     /created_by="ORF Finder"
                     /Color="#ddddff"
                     /modified_by="Administrator"
                     /label="smORF1"
     repeat_region   3319..3331
                     /created_by="Administrator"
                     /label="DR2"
     misc_feature    3385..3391
                     /created_by="Administrator"
                     /label="TATA box"
     unsure          3418..3471
                     /created_by="Administrator"
                     /label="3' proximal redundancy"
     repeat_region   3422..3434
                     /created_by="Administrator"
                     /label="DR1"
     misc_feature    3451..3469
                     /created_by="Administrator"
                     /modified_by="Administrator"
                     /label="PolyA tail"
ORIGIN      
        1 gtttttacat cactcaataa aagcactgtg aacactactt ttatttcgtt cattgactaa
       61 aggttacttt ttacaatccc aatcaagttg tcctttaaca tttggccaat ggacaaatat
      121 gcaacaccat cacttatggc tattaaagcc aggtatagta aattagcttt tgttaaaaac
      181 cacgtcaatc ttattgacga acctatcgat acatacacta taccagaaac agaagtagca
      241 ctagggatcg agagtgatca actcggacct attgatggcc acttatatag caacaagacc
      301 tacagtgctg gttcctttcc acctggaact gttaacatca actggattaa tccagaatat
      361 aaggaatgtc atatagatct tgacaacctt atggcgacta gtacattaaa ccaaaatgac
      421 aaacgacgta tgtcattaat taacccgtta cactattgtc caaagaaagt gcgctattat
      481 gcactaaaag atggcgtcaa aactatggaa aatgacaacg aacgtcataa acaattatta
      541 aatgaaatat tcgaacgaca cgttcaagcc ggtgtattat ataaaagaat aaataaacat
      601 aaaatatact tacccacaca tctgaaaaca tttaagtggg aatcattcga tgcatcaggc
      661 atcatgaaaa taccatacaa tatgcctaat aaggcaaccg gtaaagtctt cctagttagc
      721 aaaaatcaaa atgattttac aaaaagcaga ctcatagtga attattcaca attttctaga
      781 ataggcaaat ggccgaaatt ttttatgcct aatgagatga ccatgagaca ctatatgtat
      841 aaatctacct ggttcatatc tcttgatcta tcgtctgcat tctatcacgt accaatacat
      901 ttaggactta gtgcaaaact tttagttact gacgggacca acgtgtatgc ctggcgtaaa
      961 atgccaatgg gtataggcat atcaccttgg gggcttacta tgctcactac tactctagct
     1021 tcatacattc ggattaaata taggataaaa gccatttcat atatggacga ttttctattg
     1081 agcaccgagg aggattcagc tgaatcatta atgaaaatca gtctgcaaat catagcagat
     1141 ctagaacaat tcggcattat tattaacatc gataaatcta ctcctaaacc cgtgaaacaa
     1201 attaaattca taggaaaaat atttacgggt gccaattact tgccaagaga agaacatatt
     1261 ttaaaaaata aagctattgc tgcagctatc aaacccaata tttattataa ttataaagta
     1321 ctgcagatca tgtgtggcat ttatattagt gtctttcgac acacaccatt tggcattaac
     1381 ttagccagac cactctatgt atgtatcaca aataaacgtc cattcatgtt caacacacgt
     1441 tacattgaaa tatggcaatt caatatatca caaatcaaac ctatctatta tacaccattt
     1501 cgttccatgt acaaacctta tgaagcagcc atcgatgcat ctgacacatt aatttcatat
     1561 gttattagct ggaagaagga ttccgcacca aattataaaa ccataaaagc ttcagagagc
     1621 attcaaataa accgaaaaga actagcggca ttattattat taatcaacga tcacccgaat
     1681 attaaaacag tcttatccga ttcaacattc gtggtctttc aaaaattcaa atcattatct
     1741 tggctcaacg cattagcaat caactggtat ttacataatc atcctgtact tatttcatac
     1801 attaacacta acaaaaatcc agccgatgag cctagccgcg ggctgcaaat caatcacaag
     1861 aaacacttca tccgtgaccg aagaatatta tcaaaacaaa tgcaacagac cgaatcattt
     1921 cggaaacgat ttgtcatgga tcaacgaata tccgattaca acactataca acgccatcta
     1981 tcgagtagca tgcctaaaac acaaagagca ttattggttg aatatgcaac aatcatcgag
     2041 tcacaagtcg atctttctta tcctgtatta cgacgtgctc gcatatcatt agataaacaa
     2101 aaacaacccg acgtgcaacc tgtgtcaaca ataatagaat atcaacaaac accttttcag
     2161 ggtaagatac gcataccgaa gataataaga caactcttta gaacaaaaca attgaagcgc
     2221 tcaaattatc ttcaatcaac cgatacccat aggagaacaa cagaagcgtc aactgctcct
     2281 aaaccagatc agtcatccca aacgaaaact cccgaaaata taaaccaatg gctcacgcaa
     2341 gctagtgccg ccgctcttcc aatgtcatct gacgaagaaa ccaatatcag cccaacaagt
     2401 aacacacctt ctttaaatgg gcaggatgtg gaaatgtaca atcaacaaga agccgtgcga
     2461 tttttacgta aacgtaacag gtcatacact atgcatatga acaaacatac acgcttccta
     2521 aactcatcat catcatctga agacgacgac gaaatcattc caatccaaac gacaactgca
     2581 caaagtttat tatactcatt gtcgtccaaa cggcggcttt catctactag ctctggttca
     2641 tcacaaagat catatcatgt acaacaatca ttttatcttg gcatattagg ctctaataag
     2701 cactatcgtg atgaatcttc atctggcaca agttctgatg aagaagaacc tgatcctgaa
     2761 acaacaaaac gaataaagca agaaatagct aattcttcta ttcatgaact tctaggtatt
     2821 cgacgtaaac gtgcccaatc ttctgttcat tctgaacata ttatcaaatc cggtaaaacc
     2881 gacgatacat ctgaacacat catagaagac aacagtgact catgggaaac tgactctgac
     2941 tcaataccat ctcttcagga agaagcttca cgaccaggct ctcctgttcc aacagctagc
     3001 gcaacaactg aacaacctct acatgcaggg ccggatacat tttcggactc tgatttataa
     3061 caagaaaaga ctattcagtg ttcaaaactt tttatcacca acagtcgctt ttctctagct
     3121 tactgcgcat tacagctctt atcgcaaaca tcaccttttt tgtaacttca cctcgtgagc
     3181 aaacgttctc ttatctttca tacttagttc ggcatcgaac gttcttttat ctaacctttg
     3241 ttatctggtc gttctgtttg catgttatct cacctttttt gctgtaacct ttagacatca
     3301 tgttcgtgtg acttgtaatt acatcactca acaaactgcg catccctccg atatcttatc
     3361 gcacaccccc gctcccaaaa ggagtatata aggacggaga gttctccggg atttctcgtt
     3421 tttacatcac tcaataaaag cactgtgaac annaaaaaaa aaaaaaaaac t
//
