# Supplementary material for: The cryptic diversity of hepadnavirus relatives
Source: mBio. 2025 Nov 4;16(12):e02541-25. doi: 10.1128/mbio.02541-25 (PMC12691608; doi:10.1128/mbio.02541-25)
Supplement: Data set S3 — Alignment of core proteins from representative viruses, related to Fig. 2. [file mbio.02541-25-s0003.txt]

##Supplementary Dataset S3. Alignment of core proteins from representative viruses, related to Figure 2. 


>PnNV-3/Pliego_virus_PQ119727.1/XEO16316.1
MS------------CPT--------------TVKPLHYPASY-------NWNKSRCELIA
QLYFVLDDIPGDFFPVFDDVYARAAYILEQEQITDLASAEKASGDLLIIYILTYVNQDLV
AIGKAGKLL---IADLQAEYDKLITWKNQTITTPYNAREQFSYTRNGLDYGVALLNGGRY
PVPDVQFRTDITQGWIPFTLFHYF-YYCWGWGASPTP--------------------PQT
PLTPSPIAAAAQSVTLVDPTGTKSAVTIPHLQFTNT-FTDDVSRLQNDGYLQGAGLVPDL
ALKLVNDPLSP--LNQKALGLWLNDGGFESVQGILPYINILLAVLTSIFA----PATNPQ
K-LRRMLWMHIAAVLFGWEPIERWFIDYNIWAELPAPYKS--PNPPPFNEYITQIFQGSP
YTC---PPSRPTRKM----GGCPTRGRG--------RGRGR-------------------
PRK--------------
>PnNV-3/JGI_MT_3300006423/Ga0075039_1486360**Toolik virus
--------------------------------MSELVYTTTS-------KFKYSKKDLVE
AIFLNIDSIPSNFFPSFTSSYTRAAYILNKYRITDFASAQSYGEDLKILWLLTYINQDRV
GIASAAQLFYGAVNAIKAEYETLQEKGTSDPPTIYN------YIDGGIDLFKVLNNASIV
NLSPLLFRPGTADPWVPFTLAAYF-RYGFGIDAT------------------------AD
PLNATTVFTAEASIA---GSNGNPVVVIPFSGLEDE-FQKNLRLLATGTFLQNYDDTVDY
YASLITSTADT--GLQVSLDLTADTVEIVTESIATNFLTLLNAI------------NSPN
T-LNRVLWLYIAAILFGWKPIEEWFVDYNVWQEIPTTYRG--P-VPAFNEYITNVFQGSP
YRG---VSAQRGKTVG--RGSVPTRGHG--------RGRGK-------------------
K----------------
>PnNV-2/Rotaria_macrura_WGS_GCA_900239685.1/OENT01006332.1**RMPV
--------------------------------MEPIEKKACQPEHTSSYTFAKGSNVLVN
RWYNDIDKIPADFFPSYTELATQAQSILEPFKSEPEASCK--GWEYKFLWWLRYISQETL
NIAQLAKLIA----------DQLLVF-TQSINNLIIKPDHFHNIIGGIDL-QSLYGSDEL
LYVNATFRKNLDEGQREVVTYSSFIDEIYGCSHSQQQGRILVRSQYFETLADQLLSEHDD
PLGVHCVQSAQLFRD---QFNTDIEIARSFPQAEGEKFLEGLPLPLDNDYFKLFFLDTNK
YRPTVDLSANN--IVAALQSLYQDGVSQIADGLAAQ-----------------------A
R-LSRLLWVLINAITFGWAPLEQWFVDFNVWQSLPTQYRG--E-IPKFNEYVTKVFKGSP
YVCGSKTTGRKGKRM----GG---KYCH--------KCKKK-------------------
PCACSSA----------
>Avihepadnavirus/DHBV_AY494851.1/AAR89937.1
--------------------------------MDINASRALA------------------
----NVYDLPDDFFPKIDDLVRDAKDALEPYWK-SESIKKHVLIATHFVDLIEDFWQTTQ
GMHEIAEAL-------------------RTVIP---------------------------
----------------------------------PTT----------------VPVPQGY
LIQHEEAEEIPLGDL----------------------F---------------------K
HQEER-------------IVSFQPDYPIT------------ARIHAHLKAYAKINEESLD
R-ARRLLWWHYNCLLWGEASVTNYISRLRTWLSTPEKYRG--RDAPTI-EAITRPIQVAK
GGR---KTTQGTRKP----RGLEPRRRKVKTTVVYGRRRSK---SRERRAPTPERAGSPL
PRSSSSHHRSPSPRK--
>Orthohepadnavirus/HBV_NC_003977.2/YP_009173857.1
MQLFHLCLI-ISCSCPTVQASKLCLGWLWGMDIDPYKEFGAT------------------
--VELLSFLPSDFFPSVRDLLDTASALYREALESPEHCSPH-------------------
-----HTAL---------------------------------------------------
--------RQAILCWGELMTLATW------------------------------------
-VGVNLEDPASR------------------------------------------------
-----------------------------------------DLVVSYV------NTNMGL
K-FRQLLWFHISCLTFGRETVIEYLVSFGVWIRTPPAYRP--PNAPIL-STLPETTVV--
------------------------------------RRRGR---SPRRRTPSPRRRRSQS
PRRRRSQSRESQC----
>Parahepadnavirus/WSHBV_KR229754.1/AKT95193.1
MFAFVLILLRLWSGCLN-----------GSSTMDPLVKAALE------------------
----GVKDLPHDFFPLLKDQVQFSKDVIKEYNE-HHSQNRH-------VEVINCSLESYD
NLQLIYAKV---------------------------------------------------
-------------------TISNW----------------------------TAIANNGD
SVQVALDENARTGLAYI--------------------F----------------------
------------------------------------------------------QSTIEM
S-IRRKLWWHTNCLMWGESQTAEYTAKLRSWLMTPTSYRN--QYAPTI-EALTRTVKATH
LSS---RSSRPTARS----PGVRARSSS--------KSKSK---SPRRKT----------
-----------------
>Herpetohepadnavirus/TFHBV
--------------------------------MDPIVRFSLQ------------------
----LVENLPDDYFPDNDQFLRHAFDVAHLYWEDAENKTYHV--------------QTSR
SIYEVILIL-------------------RTVPPLLG----FTH-----------------
--------RQLREHWEYLRDQENW------GNQTPPP----------------YPLPELP
HSFPVSIRDPPLLTQ----------------------FQ----------------AITDR
HRELRG-----------AVNVGQPNSYRE------------LWMLSEFNRFLGIMLESQT
RFLIKRLWYHINCIAWGEATVHNHVAKVRTWLATPAPYRG--QNAPLI-EEIVEPQR---
--Q---RTSRPNSR--------RARGGS-----HPGGDRGL---YYQRTV---RRFNS--
PRERGSRRRSPSPAGRT
>Metahepadnavirus/IMDV
MSA-----------------------------PDPFLEFGLD------------------
--QRLINLLPLDYFPALLSLVTLLEALLGDQIDSAVHHSLH-------------------
-----HTAL---------------------------------------------------
--------RQILGCYYSHVKFQTW------------------------------------
-LNTNLNQEAQALVR---------------------------------------------
-----------------------------------------GEMLGEI------N-----
R-LQQLLWYHWASLTFGDNAVKDFVISFATWIQTPAAYRP--PNAPLL-SRMSGGSHVPQ
------------------------------------TRRGRS-PSPRRRSASPKHRSGSR
GSNR-------------
>Nackednavirus/ACNDV
MTFIELV-----------------------KNMKGYKELLL-------------------
---------PMEMVPLPAVVLKHVKLILTSQKE---------------------------
------------------------------------------------------------
--------------------HQPW------------------------------------
------------------------------------------------------------
-MTEMALKADQCLIHKATLDLAGKATSNEAKPLIEA------------------MQQIIL
A-MTRELWGQIQRHHYGIVQVEHYVKQITLWQDTPQAFRGDQPKPPSF------------
------RSDGPTRGQGSFRPFFRGRGRG--------RGRGRGSQSPARKGPLPK------
-----------------
