# Supplementary material for: The cryptic diversity of hepadnavirus relatives
Source: mBio. 2025 Nov 4;16(12):e02541-25. doi: 10.1128/mbio.02541-25 (PMC12691608; doi:10.1128/mbio.02541-25)
Supplement: Data set S4 — Alignment of RT domains from representative retroelements, related to Fig. S1. [file mbio.02541-25-s0004.txt]

##Supplementary Dataset S4. Alignment of RT domains from representative retroelements, related to Supplementary Figure S1.

>EYC23896_AceyDirs
----------------------------------------------------------------------------------------------------------MI-R--DLIQ-PGY-FM--AKVDMKDAY-F-SI-PICNKDRNYLALYEGK--LYRFRALPFGLSSAPYAYTRLVKP-VAA--SL---------------R------EKGMRLL-VYLDDWIFLAE--SKE-RLR-QQ---LSIAMKI-F-EDLGFIVNK---E-KSQLEPVQRI-------EFLGMTIDS------R-SFLFEVPEKK-IANISGIAKQLLYS---------------------KEGVSLRA----IAEFIGKVNSI-
>KHJ94801.1_OdDirs
---------------------VWISTM-FPIP-K--------------KDGTWRPIINLK-P--------LN-QFLK--------------VPHF-KMEG---HL-VP----EIVK-QGD-YC--AKIDMTDAY-F-AV-NIAEDSRPFLAFWGSE--IFWFTCLPFGLATAPYIYTKLMRV-IME--HL---------------R------THGIRLI-SYLDDWAFFAE--TAE-LLH-QQ---LDYALRT-F-ENLGLRINR---E-KSILKPCQRI-------EFLGVILDT------S-LGVFELPQSK-LAKIRDEAESLL-C---------------------KGVVKARE----IAKFLGRANFV-
>ACB38666_DpuDirs
---------------------GFICSL-FVIP-K--------------KSGGFRPIVNLK-P--------LN-QFIQ--------------YEHF-KMEN---DS-AR----FLLR-KGD-WM--VKLDLKDAY-L-TI-PVHPSHQKFLRFWKGR--IFQFKCLAFGLAPAPRIFTKILKA-VMG--FL---------------R------KQGMRLI-IYLDDILILNR--SRE-GAA-KD---FKQVVDL-L-LQLGFLINW---E-KTVADPAQKL-------EYLGLMLDS------C-RLSFALPSAK-ALAVKSMCESAL-A---------------------VDSISLRE----IASIMGNFTWA-
>AAL35360_TnDIRS1
---------------------GFYSKY-FLIP-K-K------------GGSSLRPILDLR-V--------LN-KHLR--------------KYTF-RMLT---KV-LC----SSIR-PND-WF--VTIDLADAY-F-HI-AIYPAHRKFLRFYQGA--AYEFQRIPFGLSLAPRVFSKCVEA-ALF--PL---------------R------NSGIRIF-SYIDDYLVCSH--SRE-QVI-TD---SVTVLRH-L-RNLGFTVNE---T-KSRLEPSQYT-------DYLGLTLNS------L-SYRVRLSTER-EQTFNHCLALFQ----------------------LGKMVTFRL----CLRLLGLMASV-
>PAT_like_KHJ79810.1_Oesophagostomum_dentatum
---------------------IRINPL-SVAKGK-----------------KLRLILDLS-D--------LN-KNLE--------------KHHV-KFED---AK-IK----NILP-RHG-FM--TCFDLKSGY-H-HL-LIHQAFRNYLGFWRGK--IYVFNVLPFGLSSAPFIFTKLFRP-LLA--RW---------------R------GRGLGVA-IYLDDGLIWGK--NIE-ECK-IT---SLIIRKD-L-EEAGFFVAT---E-KCVWHPCQKL-------TWLGHNINL------E-DMSLDITQER-KDRAYSCLAYLL-R---------------------SRGPSLRE----RLRWLGFLASM-
>PAT_like_PIO60977.1_Teladorsagia_circumcincta
---------------------LHIHPL-SVAKGK-----------------KLRLVLDLS-H--------LN-QFLH--------------VPKI-KLDD---SS-IL----NVLP-EKG-FM--ATFDLRSGY-H-HV-RISESHTEYLGFWGER--VFKFLCLPFGLASAPFIFTKLLRS-FIK--VW---------------R------AQGRGLA-IYIDDGIIFER--SME-ACA-ET---VSIVRAD-L-RRAGWFFAE---D-KCKWSPSQTC-------KWLGFHIDL------S-SMIISVSADR-LSKAVQRLETLY-N---------------------LSRPSLYD----RLRWAGTTSSL-
>PAT_like_KXJ13249.1_Exaiptasia_diaphana
---------------------IVINPL-SVSI-Q--------------RSGKKRLILDLR-Y--------VN-KYLH--------------KYRF-KYED---KI-GL----SFFE-KDA-YM--FSFDLKSGY-H-HI-DICKEHQTYLGFWKEH--YFVFTVLPFXLXTAPYIFTKCVRP-LEK--YW---------------H------LCXIKIA-IFLDDGFAGVQ--GYK-ECE-VV---ASKVRKD-L-KLAGFVANE---E-KSNWKPEKSI-------TWLGICWNS------A-DGCISITENR-LDKIYEDIE--------------------------ISIVSARQ----LASFTGKIIST-
>PAT_like_XP_041460788.1_Lytechinus_variegatus
---------------------SVVNPL-TVSE----------------NKGKLRLVLDCR-H--------VN-PHLY--------------KNKF-KYED---SV-AR----DIFE-QGD-NV--FTFDLKSAY-H-HV-EIFEEHRKYLGFWQKR--YFVFNVLPFGISTAGYIFTKLTRV-PVT--YW---------------R------SQGKKVV-MFLDDGIAGCS--DMK-VAN-EM---SRQIKAD-L-NKLGFVLAE---T-KCNWFPQNKA-------TWLGLGLRT----------------------------------------------------------SIKN--EVLAS---------
>ACQM01123180_SkowPat
---------------------HVINTL-SVAV-N--------------RQGKCRLVLDCR-A--------IN-WFLH--------------KFKF-RCED---KV-AQ----QIFY-QGD-YL--ITFDIKSAF-Y-HI-EIFPSHRTYLGFWGTR--YFVFNVLPFGVSTVPYIFTKVTRT-MVS--YW---------------Q------GQGKKIV-LFYDDGIAGIS--TYK-EAA-VL---AQQIERD-L-SRFGFLIAQ---D-KCVWNPRQLV-------PWLGYDIDL------K-DGRVYGQKLQ-VKRALTAILEAI-Q---------------------INSVKVKM----FASIVGQLISL-
>PAT_like_XP_053400643.1_Mercenaria_mercenaria
---------------------KVINPL-TVAI-N--------------RSGKKRLVLDCR-H--------LN-LDLF--------------KYKC-CFEN---SV-AR----DIFS-KGD-YL--FSFDIKGAY-H-HI-MIFPEHTTYLGFWVKR--YYVFQVLPFGISTAGFIFTKILRI-CVK--KW---------------R------EIWFKIV-LFLDDGLGGAS--TFE-TAF-TT---AKFIRQD-L-LNFGFLLAK---D-KCHWLPCLYA-------VWLGYEWYM------S-DSILKVTEDR-ICRTEKLLDDLI-N---------------------QVLVPVRK----IACLIGQLISM-
>PAT_like_KXJ05024.1_Exaiptasia_diaphana
-------------------------------------------------------------------------------------------------------------------S-KGD-WF--VTFDLKNGY-H-HI-DIGSSHRTYLGFFXVR--YFQFASLPFGLATAPYVFTKVMRP-LVK--HW---------------R------GQGKRTV-MYLDDGFGVSS--SSD-SAC-TL---SNSLRND-I-LXCGLIINE---E-KSDLVPHQCG-------EYLGYVIDL------R-NGLFQVPHHK-VDNLMSMLNELL-I---------------------XKEVXARK----VARVSGTIISM-
>PnNV-3/JGI_MG_3300047561/Ga0485264_091481
-----------------------------------------------------------------------------------------------------------M-V--QSIP-VGT-YF--MSLDMKSSF-F-QL-YLNPDSSSLLTISDGK-TIYGWRSIPMGLGLSPWALTMLTSS-LAS--IV---------------R----NKF-KLFCF-AYMDDFLLAHH--DPV-KLK-SL---VVDVVEY-F-NSFGIVLNI---D-KSTPEPQTEI-------KFLGREIGR------N---TVQDTAGR-SAELLDLLGTLR----RETTTFDVGTSRIT-----GVWIDYKV----HQRLMGKLAFS-
>PnNV-3/JGI_MT_3300005640/Ga0075035_1165414
--------------------------------------------------------------------------------------------------------------------------------------------------------------------LPMGLGLSPWALTMLTNS-LAD--II---------------R----NKF-KIFVF-AYMDDFILGSN--DYS-ELE-TK---SNLILDY-F-QHYGILINN---D-KSTPTPQKTI-------TFMGREFTQ------K---SIKNSSRS-RTKLIDTLTTLE----RETTTNNNGTSALV-----GTWVDYKI----HQRLVGLIAYN-
>PnNV-3/JGI_MT_3300005644/Ga0075036_1246177
-------------------------------------------------------------------------------------------------------------------------------LDLKSAF-F-QL-RMNPDSLSCLTISDGS-TIYGWRMLPMGLGLSPWALTMLTNS-LAD--II---------------R----NKF-KIFVF-AYMDDFILGSN--DYS-ELE-TK---SNLILDY-F-QHYGILINN---D-KSTPT---------------------------------------------------------------------------------------------------
>PnNV-3/JGI_MT_3300005646/Ga0075040_1573222
----------------------YTGKV-FLVN-K-N----------PHDTEKCRLVVNYS-Q--------YS-HM-------------KFKFPKY-CSPN---LK-TL-Q--KIIP-PFL-YY--KSLDLKSAF-F-QL-RMNPDSLSCLTISDGS-TIYGWRMLPMGLGLSPWALTMLTNS-LAD--II---------------R----NKF-KIFVF-AYMDDFILGSN--DYS-ELE-TK---SNLILDY-F-QHYGILINN---D-KSTPTPQKTI-------TFMGREFTQ------K---SIKNSSRS-RTKLIDTLTTLE----RETTTNNNGTSALV-----GTWVDFKI----HQRLVGLIAYN-
>PnNV-3/JGI_MT_3300005650/Ga0075038_10055324
----------------------YTGKV-FLVN-K-N----------PHDTEKCRLVVNYS-Q--------YS-HM-------------KFKFPKY-CSPN---LK-TL-Q--KIIP-PFL-YY--KSLDLKSAF-F-QL-RMNPDSLSCLTISDGS-TIYGWRMLPMGLGLSPWALTMLTNS-LAD--II---------------R----NKF-KIFVF-AYMDDFILGSN--DYS-ELE-TK---SNLILDY-F-QHYGILINN---D-KSTPTPQKTI-------TFMGREFTQ------K---SIKNSSRS-RTKLIDTLTTLE----RETTTNNNGTSALV-----GTWVDFKI----HQRLVGLIAYN-
>PnNV-3/JGI_MT_3300006423/Ga0075039_1486360**Toolik_virus
----------------------YTGKV-FLVN-K-N----------PHDTEKCRLVVNYS-Q--------YS-HM-------------KFKFPKY-CSPN---LK-TL-Q--KIIP-PFL-YY--KSLDLKSAF-F-QL-RMNPDSLSCLTISDGS-TIYGWRMLPMGLGLSPWALTMLTNS-LAD--II---------------R----NKF-KIFVF-AYMDDFILGSN--DYS-ELE-TK---SNLILDY-F-QHYGILINN---D-KSTPTPQKTI-------TFMGREFTQ------K---SIKNSSRS-RTKLIDTLTTLE----RETTTNNNGTSALV-----GTWVDFKI----HQRLVGLIAYN-
>PnNV-3/JGI_MT_3300006426/Ga0075037_1934124
----------------------YTGKV-FLVN-K-N----------PHDTEKCRLVVNYS-Q--------YS-HM-------------KFKFPKY-CSPN---LK-TL-Q--KIIP-PFL-YY--KSLDLKSAF-F-QL-RMNPDSLSCLTISDGS-TIYGWRMLPMGLGLSPWALTMLTNS-LAD--II---------------R----NKF-KIFVF-AYMDDFILGSN--DYS-ELE-TK---SNLILDY-F-QHYGILINN---D-KSTPTPQKTI-------TFMGREFTQ------K---SIKNSSRS-RTKLIDTLTTLE----RETTTNNNGTSALV-----GTWVDFKI----HQRLVGLIAYN-
>PnNV-3/Pliego_virus_PQ119727.1/XEO16315.1
----------------------FTGKI-FLVN-K-N----------PHTTEKSRLVVNYS-Q--------FS-HM------------KDLKFPKY-VSPN---LF-TI-Q--HIIP-KKK-YY--MSLDLKSAF-F-QL-RMNIDSVTTLTISDGH-QVYGWRMLPMGLGLSPWALTMFTNS-LSN--II---------------R----NTF-NIYCF-AYMDDFILASD--SKT-HLE-NT---CSLILDY-L-RKYGIHINT---D-KSTPTAQTNI-------TFLGRQINK------R---TITCHPER-RDKATKLLRELS-A-HAECTDQPMGTRN------KGCWVDFKL----HQRLIGYLCYI-
>PnNV-3/JGI_MT_3300056984/Ga0530700_070208
----------------------YTGKV-FLVN-K-K----------ATVTDTARLVVNYS-Q--------FS-H-------------GTVKWPKY-CSPN---LD-NL-L--TLLP-AHE-WY--MSLDLKSAF-F-QL-YLNTDSSTSLTISDGT-DIYGWRMIPMGLGLSPWALTMLTNS-LAS--IV---------------R----QRF-NIFCF-AYM-------------------------------------------------------------------------------------------------------------------------------------------------------
>PnNV-1/JGI_MT_3300031053/Ga0074018_1168595
-----------------------TGKI-FIVN-K-N----------SQNTEKARLVVNYS-Q--------FS-H-------------GGTKPPKY-VLPT---LK-GL-T--RAIP-PNA-YL--MSLDLKQAF-Y-QI-PLHIDNAALLTISDGV-IVYGWRKIPMGLCLSPFLLQMLTSS-LAR--II---------------R----NKF-QTS-------------------------------------------------------------------------------------------------------------------------------------------------------------
>PnNV-2/JGI_MT_3300056998/Ga0530702_117245
-----------------------TGKV-FVIN-K-K----------PNTPDKARLVVNYA-Q--------FS-H-------------MGIKYPKY-VVPT---LK-II-K--ATAL-HYH-YF--LSLDLKSAF-F-QI-PLDIRYAPLLTISDGR-TIYGWRKIPMGLGLSPWALTMFTSA-LAN--II---------------R----TKF-NIFVL-AYMDDFILAAN--NEE-ELN-NK---SKSILDY-L-RSFNIQINY---D-KSTESAASSV-------NFMGYRISH------D---N-------------------------------------------------------------------
>PnNV-3/JGI_MT_3300052650/Ga0496031_047362
-----------------------------------------------------------------------------------------------------------------------------------------------------------------------GLGLSPWALTMLTNT-LAE--II---------------R----NKF-HLFCF-AYMDDFILAHK--DPK-ILL-TL---AHSIVDY-L-QQYGIVINV---D-KSTPEPSRTI-------TFLGRTFSE------N---GITQTERQ-RDRLHDLCRSLG-TITTSSTIQDCSSSGRPSRSIKGIWLDFKL----NQRLVGTIAYS-
>PnNV-3/JGI_MT_3300056965/Ga0530697_022272
----------------------------------------------------------------------------------------------------------------------------------------------MNDSSTSLTISDGT-DIYGWRMIPMGLGLSPWALTMLTNS-LAS--IV---------------R----QRF-NIFCF-AYMDDFLLSSN--NKD-ELM-SK---ALLVLDY-F-QQYGIVINV---D-KSTPEPTREI-------TFLGRSISK------E---GIAQTQRQ-RNRCNELLGSLS-FLPRSSLVQDGSCPGRQGRTLKGIWLDYKL----NQRLVGVLAYS-
>PnNV-3/JGI_MT_3300056983/Ga0530699_160640
---------------------------------------------------------------------------------------------------------------------------------------------------------------------------------MLTNS-LAS--IV---------------R----QKF-NIFCF-AYMDDFLLSSN--NKD-ELM-SK---ALLVLDY-F-QQYGIVINV---D-KSTPEPTREI-------TFLGRSISK------E---GIAQTERQ-RSRCNELLGSFS-TLPRSSLVQDGSYLGRQGRTLKGIWLDYKL----NQRLVGVLAYS-
>PnNV-3/JGI_MT_3300056984/Ga0530700_029519
----------------------------------------------------------------------------------------------------------------------------------------------MNDSSTSLTISDGT-DIYGWRMIPMGLGLSPWALTMLTNS-LAS--IV---------------R----QRF-NIFCF-AYMDDFLLSSN--NKD-ELM-SK---ALLVLDY-F-QQYGIVINV---D-KSTPEPTREI-------TFLGRSISK------E---GIAQTERQ-RSRCNELLGSFS-TLPRSSLVQDGSYLGRQGRTLKGIWLDYKL----NQRLVGVLAYS-
>PnNV-2/JGI_MT_3300056984/Ga0530700_116867
---------------------------------------------------------------------------------------------------------------------------------------------------------------------PMGLGLSPWALTMFTSA-LAN--II---------------R----TKF-NIFVL-AYMDDFILAAN--NEE-ELN-NK---SKSILDY-L-RSFNIQINY---D-KSTESAASSV-------NFMGYRISH------D---NITIADTS-RIRLYDTAAAIA-S-THRGWAQDHSGRDYP-----GIWLDAKL----TQRVLGTLNWA-
>PnNV-4/JGI_MT_3300030579/Ga0247633_10610425
----------------------------------------------------------------------HH-RT-----------KTNKKFPKY-VSPN---LY-GL-Q--HVIP-QDTEYF--MSLDLSESF-Y-HI-PLTTKSAVKLMVSDGQ-SIFGFRKAPMGVGISPWLLTMLTKI-LVE--QI---------------R----TEY-NIFVL-TYMDDFLLAHK--SYD-YLK-QT---CESICER-L-KSFGILIN--------------------------------------------------------------------------------------------------------------
>PnNV-2/Rotaria_macrura_WGS_GCA_900239685.1/OENT01006332.1**RMPV
----------------------VTGKV-FIVN-K-K----------VNKPDNARLVVNYS-Q--------YS-H-------------QGIKYPKF-VVPS---RN-TI-H--LFAS-RFQ-WF--ISLDLKSAF-F-QI-PLSLDSTNLFTITDGK-TVYGWRRIPMGWGLSPWLLQMYTTH-IAR--II---------------R----NKF-HIDCL-CYMDDFLLAHN--NFD-YLN-KM---CLLIVDY-L-SQYGIQIHI---D-KDTPTPKEEL-------TFLGYSICK------K---GIKPGSRT-GPKLDILTKAET-H-HLQLHDHGETSCT------KGWWFDWKL----TARILGILNWV-
>PnNV-4/JGI_MT_3300044222/Ga0456171_020239
----------------------YTGKI-FLVN-K-N----------PYDTEKARLVINFS-Q--------FS-RN-----------AKNKKFPKY-ASPN---LS-GL-Q--KLIP-AYK-YY--QSLDLGQSF-Y-HI-PMHPEISRKYLVSDGT-TVYGFRKAPMGSGISPWQLSMFTAA-LST--QL---------------R----KNFPNCFIM-SYMDDFIIAA------------------------------------------------------------------------------------------------------------------------------------------------
>PnNV-4/JGI_MT_3300044480/Ga0456177_094439
-----------------------TGKI-FLVN-K-N----------PYDTEKARLVINFS-Q--------FS-RN-----------AKNKKFPKY-ASPN---LS-GL-Q--KLIP-SYK-YY--QSLDLGQSF-Y-HI-PMHPEISRKYLVSDGT-TVYGFRKAPMGSGISPWQLSMFTAA-LST--QL---------------R----KNFPNCFIM-SYMDDFIIAAN--SSD-LLA-RT---TQSIINI-L-TQLGIEINY---D-KAT-----------------------------------------------------------------------------------------------------
>CCHBV-1_AJ441111
----------------------ITGRL-FLVD-K-N----------SRNTEEARLVVDFS-Q--------FS-KG-----------KNAMHFPRY-WSPN---LS-TL-R--RILP-VGM-PR--ISLDLSQAF-Y-HL-PLNPASSSRLAVSDGQ-HVYYFRKAPMGVGLSPFLLHLFTTA-LGT--EI---------------S----RRF-NVWTF-TYMDDFLLCHP--NAR-HLN-AI---SHAVCTF-L-QELGIRINF---D-KMTPSPVSEI-------RFLGYIIDE------Q---FMKIEESR-WIELRQVIKKIQ-I---------------------GQWYDWKC----IQRFVGHLNFV-
>SGHBV_NC_005950
----------------------ITGKL-FLVD-K-N----------SRNTTEARLVVDFS-Q--------FS-KG-----------KNAMRFPRY-WSPN---LT-TL-R--RILP-VGM-PR--ISLDLSQAF-Y-HL-PLNPASSSRLAVSDGQ-RVYYFRKAPMGVGLSPFLLHLFTTA-LGS--EI---------------S----RRF-NVWTF-TYMDDFLLCHP--NAR-HLN-SI---SHAVCTF-L-QELGIRINF---D-KTTPSPVNEI-------RFLGYQIDH------H---YMRIEESR-WKELRTVIKKIK-P---------------------GEWYDWKC----IQRFVGHLNFV-
>SheldGHBV_NC_005890
----------------------ITGKL-FLVD-K-N----------SRNTEEARLVVDFS-Q--------FS-KG-----------KNAMRFPRY-WSPN---LS-TL-R--RILP-VGM-PR--ISLDLSQAF-Y-HL-PFNPASSSRLAVSDGQ-RVYYFRKAPMGVGLSPFLLHLFTTA-LGS--EI---------------A----RRF-NVWTF-TYMDDFLLCHP--NAR-HLH-AI---SNSVCNF-L-QELGIRINF---D-KTTPSPVTEI-------RFLGYQIDS------K---FMRIEDMR-WTEIRNVIKKIK-V---------------------GEWYDWKC----IQRFVGHLNFV-
>RGHBV_NC_005888
----------------------ITGRI-FLVD-K-N----------SRNTAEARLVVDFS-Q--------FS-KG-----------KHAMRFPKY-WSPN---LS-TL-R--RILP-VGM-PR--ISLDLSQAF-Y-HL-PLNPACSSRLAISDGQ-HVYYFRKAPMGVGLSPFLLHLFTTA-LGS--EI---------------A----RRF-NVWTF-TYMDDFLLCHP--NAR-HLN-SR---SHAVCSF-L-QELGVRINF---D-KTTPSPVTEI-------KFLGYLIDD------K---FMKIEDQR-WNELRQVIKKIQ-I---------------------GKWYDWKC----IQRFIGHLNFI-
>HHBV_NC_001486
----------------------VTGRI-FLVD-K-N----------SRNTEEARLVVDFS-Q--------FS-KG-----------KNAMRFPKY-WCPN---LT-TL-R--RILP-VGM-PR--ISLDLSQAF-Y-HL-PLAPASSSRLAVSDGK-QVYYFRKAPMGVGLSPFLLHLFTTA-IGA--EI---------------A----SRF-NVWTF-SYMDDFLLCHP--SAR-HLN-TI---SHAVCTF-L-QEFGIRINF---D-KMTPSPVTTI-------RFLGYEISK------Q---HMKIEESR-WNELRTVIKKIK-V---------------------GQWYDWKC----IQRFIGHLNFV-
>STHBV-1_AJ251934
----------------------ITGRI-FLVD-K-N----------SRNTTEARLVVDFS-Q--------FS-KG-----------KNAMRFPKY-WSPN---LT-AL-R--RIVP-LGM-PR--ISLDLSQAF-Y-HL-PLNPASSSRLAVSDGK-QVYYFRKAPMGVGLSPFLLHLFTTA-IGA--EI---------------S----RRF-NVWTF-SYMDDFLLCHP--SAR-HLN-SI---SHAVCTF-L-QEFGIRINF---D-KMTPSPVTTI-------RFLGYEISN------Q---HLKIEESR-WNELRQVIKKIK-V---------------------GQWYDWKC----IQRLIGHLNFV-
>PHBV_NC_016561
----------------------ITGRI-FLVD-K-N----------SRNTEEARLVVDFS-Q--------FS-KG-----------QNALRFPKY-WSPN---LS-TL-RRIRILP-VGM-HR--ISLDLSQAF-Y-HI-PLNPASGSRLAISDGE-SVYYFRKTPMGVGISPFFLHLFSAA-IGS--EI---------------S----RRF-NIWTF-TYMDDFLLCHP--NAR-HLN-AV---SHAVCTF-L-QEFGIRINF---D-KMTPSPVTTI-------RFLGYEINE------Q---YIQIEDSR-WTELRTVIKKIS-V---------------------GKWYDWKC----IQRLIGHIQFV-
>eJHBV
----------------------PTGRI-FLVD-K-N----------TRNTEEARLVVDFS-Q--------FS-RG-----------TNKMSFPKY-WAPN---LT-AL-R--RILP-MEM-SR--ISLDVSQAF-Y-HL-PMHPLSALRLAVSDGQ-HVYYFRKAAMGVGLSPFLLHLFSTA-LAA--EI---------------A----HRF-NIWAF-AYMDDFLLCHP--RAR-YLA-TS---SHAICSF-L-TELGVRINY---D-KHTPSPVRDI-------RFLGYKIND------S---TLRIPDET-WTKTKEIIKKIS-V---------------------GKEYDFKV----IQRLAGHLNFI-
>SkHBV
----------------------VTGRC-FLVH-K-N----------ARDTEKARLVVDFS-Q--------FS-RG-----------PNRVRFPKY-WSPN---HQ-TL-R--RVLP-RDM-SR--ISLDLSSAF-Y-HI-PHHPESAARLLVSDGE-SVYAFRKCPMGVGLSPFNLTIFSNI-LAS--HI---------------R----RHF-NVHCF-AYMDDFVLSHP--DPR-HLR-ST---TSAVVDW-L-QSYGIIINV---D-KSTPEPARDI-------RYLGLMISD------R---LMTIPSSY-KQDLLDSLKDID-P---------------------TVFYDFKC----ISRLVGKCSYM-
>SLHBV
----------------------VTGRV-FLVN-K-N----------THDSEKCRLVVDFS-Q--------FS-RG-----------ERRVHFPKY-FSPN---ID-TL-K--QLLP-CSM-WR--ISLDLAEAF-Y-HL-PYHPASSTRLVVSDGK-TTYCFRRAAMGVGLSPWNLSLFTSI-LAS--EI---------------R----RTF-NIHCF-AYMDDFILSHP--SRQ-FLH-SS---CSAVVRL-L-QKFGVKLNF---D-KSTPEPVTKI-------NYLGLLVTQ------S---YLRIPDEK-LRNIDELIMSIV-P---------------------GHFYDWKV----IQRFVGHLGYI-
>TFHBV
----------------------CTGRV-FLVN-K-S----------SGNSSQARLVVDFS-Q--------FS-RG-----------KRRVHFPRY-FSPN---TE-AL-S--RILP-PHM-WR--ISLDLAEAF-Y-HL-PYHTSSSLRLSVSDGK-RVYLFRRAAMGVGLSPWNLTLFTSI-IAE--RI---------------R----KYF-SIHCF-AYMDDFILSHP--NPR-YLI-AA---ANGVVGY-L-QQYGVRINF---D-KSTLTPTRQI-------VFMGLQITP------T---HIHVTKEK-FQKLHDLLTSIN-T---------------------DVFYDWKI----LQRFAGHFNQI-
>WSHBV_KR229754
----------------------VTGGV-FLVD-K-N----------PHNSESCRLVVDFS-Q--------FS-RH------------PNMPFPKY-RVPN---LD-AL-Q--NGLP-ANM-YR--ISLDLSEAF-Y-HI-PLHPGSSCHLLVSDGLGTFYGFRKAAMGVGLSPWLLHLFTSI-LAT--WI---------------R----SYY-PIHCI-AYMDDFLLSHS--SVA-TLS-AV---VRNILAL-F-AEWGILINV---D-KSTPEPLPKV-------IFLGYAVSK------N---TLLPAPKA-QKKALLALNCIQ-P---------------------DTAYDFKI----IQRLTGLLAWV-
>PnNV-5/JGI_MT_3300056984/Ga0530700_109446
----------------------YTGKL-FLVN-K-N----------QYDTERCRLVVNFS-Q--------FS-RKPQNTDKCAQAKGRKIKYPKF-PHLG---AS-SL-I--DALT-PGQ-FTNFAGIDLSSGF-Y-HV-PVSIGTALQLIVSDGT-NLYAFRKVPMGLGLSPWAMVMLTGV-MKN--VI---------------Q----KWYPQLTVA-SYMDDFLLMSK--HKI-PV--------DEIITR-L-QQFHIVAEK---D-K-------------------------------------------------------------------------------------------------------
>PnNV-5/JGI_MT_3300056984/Ga0530700_252967
----------------------------------------------QYDTERCRLVVNFS-Q--------FS-RKPSNTDKRAQTKGSKIKYPKF-PHLG---AS-SL-I--DALS-PGQ-FTKFAGIDLSSGF-Y-HV-PVSIGTALQLIVSDGT-NLYAFRKVPMGLGLSPWAMVMLTGV-IKN--VI---------------Q----KWYPDLTVA-SYMDDFLLMSK--HKI-PV--------DEILTK-L-E---------------------------------------------------------------------------------------------------------------------
>PnNV-5/JGI_MT_3300056998/Ga0530702_011543
----------------------YTGKL-FLVN-K-N----------QYDTERCRLVVNFS-Q--------FS-RKPSNTDKRAQTKGSKIKYPKF-PHLG---AS-SL-I--DALS-PGQ-FTKFAGIDLSSGF-Y-HV-PVSIGTALQLIVSDGT-NLYAFRKVPMGLGLSPWAMVMLTGV-IKN--VI---------------Q----KWYPDLTVA-SYMHDFLLMSK--QKI-PV--------DEILTK-L-EQFHIKAEK---D-KSTIDDQSSA-------TFLGHHFSS------Y---HATIKTEL-AEKVLEHCRTGQ-P---------------------------------RAKLNGLLTSI-
>PnNV-5/JGI_MT_3300056992/Ga0530709_228534
---------------------------------------------------------------------------------------------------------------------------------------------------------DGT-NLYAFRKVPMGLGLSPWAMVMLTGV-MKN--VI---------------Q----KWYPELTVA-SYMDDFLLMSK--HKI-PV--------DEIITR-L-EQFNIVAEK---D-KSTVDDQSSA-------TFLGHHFSC------D---DATIKREL-VEKVLEYCRTGQ-P---------------------------------KAKLNGLLTSI-
>PnNV-5/JGI_MT_3300056998/Ga0530702_041441
-------------------------------------------------------------Q--------FS-RKPQNTDKGAEAKGRKIKYPKF-PHLG---AS-SL-I--DALT-PGQ-FTKFAGIDLSSGF-Y-HV-PVSIGTALQLIVSDGT-NLYAFRKVPMGLGLSPWAMVMLTGV-MKN--VI---------------Q----KWYPQLTVA-SYMDDFLLMSK--HKI-PV--------DEIITR-L-QQFHIVAEK---D-KSTVDDQSSA-------TFLGHHFSC------D---DATIKREL-VEKVLEYCRTGQ-P---------------------------------KAKLNGLLTSI-
>PnNV-5/JGI_MT_3300056984/Ga0530700_220211
-----------------------TGKI-FLVN-K-N----------QYDTGRCRLVVNFS-Q--------FS-KK----------NGKKFKYPSI-PNPT---AA-AL-K--DSFP-HYK-YK--AGIDLSSGF-Y-HV-PLSVESALVLTISDGI-QLYGFRKLPMGVGISPWALCMFTNI-IKT--VI---------------Q----KQFPRVTTV-VYMDDFMFCSN--QEI-PV--------QEIVN--------------------------------------------------------------------------------------------------------------------------
>PnNV-5/JGI_MT_3300056990/Ga0530707_035764
-------------------------------------------------------------------------------------------------------------------------------------------------SALVLTISDGI-QLYGFRKLPMGVGISPWALCMFTNI-IKT--II---------------Q----KQFPQVTIV-VYMDDFMLCSN--AEI-PV--------QNIINY-L-ATFGVIAEA---D-KSTFEGQKCT-------SFLGHIWHE------D---HCQLKPEM-ISKLTDFNHSGQ-P---------------------------------RWQMNGLLTSA-
>ACNDV
----------------------CHGHA-FCVR-K-N----------VQDNDNCRLVVDMS-S--------HS-RHMK---------EQGIKLPKY-FTPS---VK-TI-S--RTLR-PHQ-WH--MSLDLKNAF-Y-SF-PMHPESSVHLLVSDTA-NVYGFRKLPMGHWISPFVLQMFTAR-IAE--WA---------------R----KKF-KVMVI-AYMDDFLISHK--HPR-IVK-KV---CTAIQRE-M-QRHGLQLNV---D-KSTPEPTRTP-------QFIGIQVGR------R---GLLPQARH-WQLVRQQLQEIK-----------------------GQHVDYKI----IQKVLGLLNWT-
>KNDV-Lg
----------------------CHGHA-FCVR-K-N----------VNDNNNARLVVDMS-S--------HS-RIMK---------KQKIKLPKY-YTLS---IK-TL-Q--WIIR-PNM-WH--MSIDLKNAF-Y-SF-PIHPESAVHLTISDTE-NVFGFRKLPMGHWISPWILQIVTAN-IAK--WA---------------R----ETF-KIGVY-AYMDDFIVSHK--HPK-IVK-RV---TKAIIEK-M-KSTGIQLNI---D-KSTPEPTRAV-------HFLGVKIDQ------D---GIYPQDKH-WKRSKNLIEQIK-----------------------GKRIDFKI----LQKFLGQLNWT-
>WMNDV
----------------------CHGHA-FCVR-K-N----------VNDNNNARLVVDMS-S--------HS-RIMK---------KQKIKLPKY-YTLS---IK-TL-Q--WIIR-PNM-WH--MSIDLKNAF-Y-SF-PIHPESAVHLTISDTE-NVYGFRKLPMGHWISPWILQIVTAN-IAK--WA---------------R----ETF-KIGVY-AYMDDFIVSHK--HPK-IVK-KV---TKAIIEK-M-KSTGIQLNI---D-KSTPEPSRAV-------HFLGVKIGQ------D---GIYPQDKH-WKRSQKLIQEIK-----------------------GKRIDFKI----LQKFLGQLNWT-
>EENDV
----------------------VHGHS-FCVN-K-N----------AKDTANARLVVDMS-V--------HS-RHMK---------ENGIKLPKY-FTPS---VS-TL-Q--QVLK-PNL-WL--MGLDLKNAF-Y-SF-PMHPESSALLLISDNE-QVYGFRKLPMGHWISPFVLQMYTKE-IAA--WA---------------R----RKY-QVIVI-TYMDDFLLAHK--NPR-ILK-KV---TEQVIKE-M-AKHGLQMNL---D-KSTPEPQKHC-------DFLGITVTQ------K---GLIPQARH-WQRSQEIIGLLK-----------------------DQHVDYKI----TQKALGQLNWT-
>RNDV
----------------------CHGHS-FCVD-K-N----------SNDSESCRLVVDMS-G--------SS-RLMK---------AQHIKMPKY-FTPS---LS-TL-L--TLFK-PNL-WY--MSLDLKSAF-Y-SF-PVHPESAVHLLISDTK-NVYGFRKLPMGHWISPFVLQMYTAR-LCT--YI---------------R----KKY-KIRAY-AYMDDIMLAHK--HPK-ILR-RV---TKLISKY-I-NKFGLRLNV---D-KSTPEPVREA-------KFIGVLLQK------G---GIAPQRHH-WERSQKVLQLIK-----------------------NIHFDFKI----LQKVTGQLNWT-
>KNDV-Lp-1
----------------------VSGHV-FCVR-K-N----------VNDNQSSRLVVDMS-A--------HS-RFMK---------EKKIPFPKY-MSVN---LE-NL-K--SCLR-KNM-WY--MGLDLKAAF-Y-SF-PVHPEAASKLTISDTN-QIYGFRKLPMGHWISPFVLSVTTAK-LAK--FF---------------R----EKY-RVTIL-AYADDFIIAHK--HPK-VVK-RV---TKAIIKD-M-QLTGLVFNI---D-KSTPEPTKTI-------NFLGANISE------K---GITAQDKH-KKKAIELLDTIS-----------------------SKHIDFKI----LQRAIGQFNYC-
>ANDV
----------------------IHGHC-FCVR-K-N----------VSDNENCRLVVDMS-S--------HS-RHMK---------AQNIKLPKF-MTLS---TE-EL-K--RLLR-PNL-WY--MGLDLKAAF-Y-NF-PVHPETSNYLKISDGH-QVYGFRKLPMGHWVSPFATSVWTAN-MSA--HF---------------R----KKY-KVIVL-SYMDDFLIAHK--HPR-IVE-RV---TRKIIKD-M-ESCGLNFNI---D-KQTPEPTQIM-------XFIGNKITK------T---GLSPLPKH-VEKVKQILKDYK-----------------------GQTVDYKI----MQRMLGHFNFV-
>BWNDV-1
----------------------VNGHI-FLVN-K-N----------SNDSTHCRLVVDLS-G--------HS-RALK---------AIHSKFPKY-FSPN---LS-HL-R--YLVP-KGM-YK--IGLDLSSAF-Y-NI-PVHPDSAVHLKISDGH-TVYGFRKTPMGHGLSPFLLQMFTAD-IAA--YV---------------R----RTF-GVGCL-TYMDDFVLFHK--HAG-VLS-RV---ARTVCKQ-F-AQWGVVLNL---D-KTTPHPVRDC-------MFMGVLLQD------R---CIAVAPKH-ATKIAHLLSQFH-P---------------------NVAYDFKL----LQRLLGSLNWL-
>BWNDV-2
----------------------VNGHV-FLVN-K-N----------SNDSTHCRLVVDFS-G--------HS-RALK---------AVHSKFPKY-FSPN---LT-HL-R--YLIP-KGM-YK--IGLDLSSAF-Y-NI-PVHPDSAVHLKISDGH-TVYGFRKTPMGHGISPFLLQMFTAD-IAS--YI---------------R----KTF-GVGCL-TYMDDFVLFHK--HAG-VLS-RV---ARTVCKR-F-ADWGVVLNL---D-KTTPHPVREC-------VFMGVLLQY------R---CIAVAPKH-AAKVSHLLSLFQ-P---------------------NVAYDFKL----LQRLLGSLNWL-
>SSNDV
----------------------VNGHV-FLVN-K-N----------SSDSEHCRLVVDLS-G--------HS-RALK---------QVHSKFPKY-FSPN---LQ-HL-Q--HLIP-KGM-FK--IGLDLASAF-Y-NI-PVHPDSAVHLKISDGQ-TVYGFRKTPMGHGISPFLLQMFTAD-IAR--YV---------------R----ETF-AVGCL-TYMDDFVLYHK--HAG-VLS-RV---ARMVCAK-F-AQWGVVLNL---D-KSTPHPVKTC-------TFMGVDLTY------N---SICVSPKH-ANKIAKLLTLFK-P---------------------NVAYDFKI----LQKLLGSLNWL-
>YDNDV
----------------------VNGHV-FLVD-R-N----------TTDNVHSRLVVDLS-S--------HS-RAMK---------ASKCKFPKY-YCPP---LS-HL-R--TIFR-AGM-YY--MGIDLSSAF-Y-HG-PVHPESATQLKISDGE-TIYGFRKSPMGHGLSPFLLQMLTTD-IAH--WI---------------R----KTF-QVGCL-SYMDDFILWHK--NPR-ILN-KV---THKACGL-L-QQHGCVINI---D-KSTPTPVSEL-------KFMGYMFGN------K---YVKCNPLK-WEATWTLLNAIX-P---------------------NIKYDVKI----WQRVLGHLAFI-
>SNDV
----------------------VNGHV-FLVN-K-N----------VNDSERCRLVVDMS-S--------XX-XXXX---------XXXXXXXXX-XXXX---LP-HL-Q--QIIP-PKM-YK--MSLDLSSAF-Y-NI-PVHPESSTKLLISDGQ-TVYGFRKTPMGHGISPWALSVLTSA-MAX--II--------------FR----EKY-LVGIL-SYMDDFILWHS--SPK-VLE-RV---ATQIIAD-M-KEHGVELNY---D-KSTPKPLKSV-------TFCGYQLNW------T---TIDPSEKT-QTVLTKIMSLLK-P---------------------HTIYDFKL----GQKILGHYNWI-
>AMDV
----------------------PTGGV-FLVD-K-N----------PRNTREARLVVDFS-Q--------FS-RL-----------PFRVMWPRF-ASPN---LR-AL-A--QLLP-SGM-CW--VSLDVSAAF-Y-HI-PMHPSAAAFALIG----TVMGFRKIPMGIGISPFLLAQLTAI-LCQ--HL---------------R----RTFPDVCAF-SYMDDVVLGHI--NGQ-HLE-RV---AHCVFGL-F-THYGIKINP---E-KTKWT-GTTL-------FFLGMEFRE------Q---GWTPSQDK-MTKIMDLLDHID-T---------------------TKYYDPKI----LQRLCGTLAFH-
>TMDV
----------------------VTGGV-FLVD-K-N----------PRNTHDARLVVDFS-Q--------FS-SM-----------PHRVRWPRF-ASPN---LR-AL-S--QLLP-EGL-CW--VSLDVSAAF-Y-HI-PLHPDAASNVLIG----RTLGFRKLPMGVGISPFLLAQFSAI-LCQ--HV---------------R----RSFPCVVAF-AYMDDVVLGSK--HEG-HLV-SV---CGHVIRL-L-QSLGIQLNE---E-KTKWT-GTTL-------HFLGLELRE------Q---GWTPSTDK-LQKVRDILENIR-P---------------------DVAYDPKV----LQRLTGTLAFM-
>IMDV
----------------------VTGGL-FLVD-K-N----------PRDSTTCRLVVDFS-Q--------FS-RL-----------PNRVRWPRF-ATPN---LS-SL-A--HLLP-RSL-CW--VSLDVSAAF-Y-HI-PMHPGSARHTLVG----ITLGFRKAPMGIGLSPFLLAIFSGI-ICN--FL---------------R----CSFPHLLSF-AYMDDMVIGAI--NDV-HLA-TG---VAAVCSL-L-VHLGIVINE---S-KTKWT-GTEL-------FFLGYRITH------S---GIFPSQDK-HEKLLDLLETLR-T---------------------DNHYDIKV----IQRLTGHLAFM-
>ASHV_AGU29144
----------------------ITGGV-FLVD-K-H----------PHNSSESRLVVDFS-Q--------FS-RG-----------HTRVHWPKF-AVLN---LQ-AL-A--NLLS-TNL-QW--LSLDVSAAF-Y-HI-PVSPAAVPHLLVG----FIMGFRKLPMGVGLSPFLLAQFTSA-LAS--MV---------------R----RNFPHCVAF-AYMDDLVLGAR--THE-HLT-AI---YSHICSV-F-LDLGIHLNV---A-KTKWW-GHHL-------HFMGYVITG------A---GILPQDKH-VQKVSTYLKSIP-L---------------------NKPLDYKI----CERLTGILNYV-
>WHV_NC_004107
----------------------ITGGV-FLVD-K-N----------PNNSSESRLVVDFS-Q--------FS-RG-----------HTRVHWPKF-AVPN---LQ-TL-A--NLLS-TNL-QW--LSLDVSAAF-Y-HI-PISPAAVPHLLVG----FIMGFRKLPMGVGLSPFLLAQFTSA-LAS--MV---------------R----RNFPHCVVF-AYMDDLVLGAR--TSE-HLT-AI---YSHICSV-F-LDLGIHLNV---N-KTKWW-GNHL-------HFMGYVITS------S---GVLPQDKH-VKKISRYLRSVP-V---------------------NQPLDYKI----CERLTGILNYV-
>GSHV_NC_001484
----------------------ITGGI-FLVD-K-N----------PYNSSESRLVVDFS-Q--------FS-RG-----------HSRVHWPKF-AVPN---LQ-TL-A--NLLS-TNL-QW--LSLDVSAAF-Y-HI-PVSPAAVPHFLVG----FIMGFRKLPMGVGLSPFLLAQFTSA-LTS--MV---------------R----RNFPHCLAF-AYMDDLVLGAR--SYE-HLT-AV---YSHICSV-F-LDLGIHLNV---E-KTKWW-GHTL-------HFMGYTING------A---GVLPQDKH-VHKVTTYLKSIP-I---------------------NQPLDYKI----CERLTGILNYV-
>BBHBV_JX941466
----------------------ITGGV-FLVD-K-N----------PGNRQESRLVVDFS-Q--------FS-RG-----------DTRVHWPKF-AVPN---LQ-SL-T--NLLS-TNM-HW--LSLDVAAAF-Y-HI-PLSSAAMCHLLVG----YIMGFRKIPMGVGLSPFLLAQFTSA-LAS--LV---------------R----RTFPHCMAF-TYMDDVVLGAK--SPH-HLR-AL---HTSVCSL-F-RDLGIVVNP---T-KTKWW-GKHL-------HFMGLIISP------G---GTLPQDKH-HQKALKLISSLP-V---------------------NKPLDWKI----LQRITGLLGFL-
>HBHBV_KC790377
----------------------ISGGV-FLVD-K-N----------PNNRAESRLVVDFS-Q--------FS-RG-----------DTRVLWPKF-AVPN---LQ-AL-T--NLLS-TNL-FW--LSLDVSAAF-Y-HI-PLSPAAMPHLLVG----YIMGFRKIPMGVGLSPFLLAQFTSA-LAS--VV---------------R----RTFTHCVAF-SYMDDVVLGAR--TPE-HLE-SV---YASVCAL-F-SDLGIHLNP---D-KTKWW-GKHL-------NFMGLEISP------A---GALPQHKH-QARALQCLKTLP-T---------------------YRVLDWKL----LQRLTGLLGFL-
>RBHBV_KC790373
----------------------ISGGV-FLVD-K-N----------PNNSAESRLVVDFS-Q--------FS-RG-----------DSRVLWPKF-AVPN---LQ-AL-T--NLLS-TNL-CW--LSLDVSAAF-Y-HI-PLSPAAMPHLLVG----FIMGFRKIPMGVGLSPFLLAQFTSA-LAS--VV---------------R----RTFAHCVAF-SYMDDVVLGAR--TPQ-HLE-SV---YASVCSL-F-SSLGIHLNP---S-KTKWW-GKHL-------HFMGLVLSP------A---GALPQTKH-QSRALSCLKRLP-T---------------------YVVLDWKL----LQRLTGLLGFL-
>TBHBV_KC790378
----------------------VTGGI-FLVD-K-N----------TRNRKDCRLVVDFS-Q--------FS-RG-----------PDRVRWPKF-AVPN---LQ-SL-T--NLLS-SDL-QW--LSLDVSAAF-Y-HI-PLVPAASPHLLVG----IVMGFRKIPMGVGLSPFLLAQFTSA-ICS--VV---------------R----RTFKHCVAF-AYMDDVVLGAR--TLS-HLE-SI---YTSCVNL-L-VSLGIKLNP---E-KTKWW-GPSL-------HFMGLVINA------S---GSMPQPQH-VSKGLTMLKKLP-I---------------------NRPLDYKI----MQRVTGLLGFL-
>HBV_A_adw2_X02763
----------------------VTGGV-FLVD-K-N----------PHNTAESRLVVDFS-Q--------FS-RG-----------ISRVSWPKF-AVPN---LQ-SL-T--NLLS-SNL-SW--LSLDVSAAF-Y-HI-PLHPAAMPHLLIG----IVLGFRKIPMGVGLSPFLLAQFTSA-ICS--VV---------------R----RAFPHCLAF-SYMDDVVLGAK--SVQ-HRE-SL---YTAVTNF-L-LSLGIHLNP---N-KTKRW-GYSL-------NFMGYIIGS------W---GTLPQDHI-VQKIKHCFRKLP-V---------------------NRPIDWKV----CQRIVGLLGFA-
>HBV_chimpanzee_D00220
----------------------VTGGV-FLVD-K-N----------PHNTAESRLVVDFS-Q--------FS-RG-----------STRVPWPKF-AVPN---LQ-SL-T--NLLS-SNL-SW--LSLDVSAAF-Y-HL-PLHPAAMPHLLVG----IIMGFRKIPMGVGLSPFLLAQFTSA-ICS--VV---------------R----RAFPHCLAF-SYMDDVVLGAK--SVQ-HLE-SL---YTAVTNF-L-LSLGIHLNP---N-KTKRW-GYSL-------HFMGYVIGS------W---GTLPQEHI-VQKIKNCFRKLP-V---------------------NRPIDWKV----CQRIVGLLGFA-
>HBV_E_ayw4_X75657
----------------------VTGGV-FLVD-K-N----------PHNTAESRLVVDFS-Q--------FS-RG-----------SSRVSWPKF-AVPN---LQ-SL-T--NLLS-SNL-SW--LSLDVSAAF-Y-HL-PLHPAAMPHLLVG----IIMGFRKIPMGVGLSPFLLAQFTSA-ICS--VV---------------R----RAFPHCLAF-SYMDDVVLGAK--SVQ-HLE-SL---YTAVTNF-L-LSLGIHLNP---N-KTKRW-GYSL-------NFMGYVIGS------W---GSLPQEHI-IQKIKDCFRKLP-V---------------------NRPIDWKV----CQRIVGLLGFA-
>HBV_gorilla_AJ131567
----------------------VTGGV-FLVD-K-N----------PHNTAESRLVVDFS-Q--------FS-RG-----------STRVPWPKF-AVPN---LQ-SL-T--NLLS-SNL-SW--LSLDVSAAF-Y-HL-PLHPAAMPHLLVG----IVLGFRKIPMGVGLSPFLLAQFTSA-ICS--VV---------------R----RAFPHCLAF-SYMDDVVLGAK--SVQ-HLE-SL---YTAVTNF-L-LSLGIHLNP---T-KTKRW-GYSL-------NFMGYVIGS------W---GTLPQEHI-VQKIKHCFRKIP-V---------------------NRPIDWKV----CQRIVGLLGFA-
>HBV_G_AF160501
----------------------VTGGV-FLVD-K-N----------PHNTAESRLVVDFS-Q--------FS-RG-----------SARVSWPKF-AVPN---LQ-SL-T--NLLS-SNL-SW--LSLDVSAAF-Y-HI-PLHPAAMPHLLVG----IILGFRKIPMGVGLSPFLLAQFTSA-ICS--VV---------------R----RAFPHCLAF-SYMDDVVLGAK--SVQ-HLE-SL---YTAVTNF-L-LSLGIHLNP---N-KTKRW-GYSL-------NFMGYVIGS------W---GTLPQEHI-TQKIKQCFRKLP-V---------------------NRPIDWKV----CQRITGLLGFA-
>HBV_gibbon_ayw3q_U46935
----------------------VTGGV-FLVD-K-N----------PHNTTESRLVVDFS-Q--------FS-RG-----------STRVSWPKF-AVPN---LQ-SL-T--NLLS-SNL-SW--LSLDVSAAF-Y-HL-PLHPAAMPHLLVG----IVLGFRKIPMGVGLSPFLLAQFTSS-ICS--VV---------------R----RAFPHCLAF-SYMDDLVLGAK--SVQ-HLE-SI---YTAVTNF-L-LSLGIHLNP---N-KTKRW-GYSL-------NFMGYIIGS------W---GSLPQDHI-VQKIKQCFRKLP-V---------------------NRPIDWKV----CQRIVGLLGFA-
>HBV_ayw_Z35716
----------------------VTGGV-FLVD-K-N----------PHNTAESRLVVDFS-Q--------FS-RG-----------NYRVSWPKF-AVPN---LQ-SL-T--NLLS-SNL-SW--LSLDVSAAF-Y-HL-PLHPAAMPHLLVG----IILGFRKIPMGVGLSPFLLAQFTSA-ICS--VV---------------R----RAFPHCLAF-SYMDDVVLGAK--SVQ-HLE-SL---FTAVTNF-L-LSLGIHLNP---N-KTKRW-GYSL-------NFMGYVIGC------Y---GSLPQDHI-IQKIKECFRKLP-V---------------------NRPIDWKV----CQRIVGLLGFA-
>HBV_D_ayw_V01460_Galibert
----------------------VTGGV-FLVD-K-N----------PHNTAESRLVVDFS-Q--------FS-RG-----------NYRVSWPKF-AVPN---LQ-SL-T--NLLS-SNL-SW--LSLDVSAAF-Y-HL-PLHPAAMPHLLVG----IILGFRKIPMGVGLSPFLLAQFTSA-ICS--VV---------------R----RAFPHCLAF-SYMDDVVLGAK--SVQ-HLE-SL---FTAVTNF-L-LSLGIHLNP---N-KTKRW-GYSL-------NFMGYVIGC------Y---GSLPQEHI-IQKIKECFRKLP-I---------------------NRPIDWKV----CQRIVGLLGFA-
>HBV_C_16th_Century_Korean_Mummy_JN315779
----------------------VTGGV-FLVD-K-N----------PHNTTESRLVVDFS-Q--------FS-RG-----------STHVSWPKF-AVPN---LQ-SL-T--NLLS-SNL-SW--LSLDVSAAF-Y-HI-PLHPAAMPHLLVG----IILGFRKIPMGVGLSPFLLAQFTSA-ICS--VV---------------R----RAFPHCLAF-SYMDDVVLGAK--SVQ-HLE-SL---FTSITNF-L-LSLGIHLNP---N-KTKRW-GYSL-------NFMGYVIGS------W---GTLPQEHI-VLKIKQCFRKLP-V---------------------NRPIDWKV----CQRIVGLLGFA-
>HBV_C_adr_AY123041
----------------------VTGGV-FLVD-K-N----------PHNTTESRLVVDFS-Q--------FS-RG-----------STHVSWPKF-AVPN---LQ-SL-T--NLLS-SNL-SW--LSLDVSAAF-Y-HI-PLHPAAMPHLLVG----IILGFRKIPMGVGLSPFLLAQFTSA-ICS--VV---------------R----RAFPHCLAF-SYMDDVVLGAK--SVQ-HLE-SL---FTSITNF-L-LSLGIHLNP---N-KTKRW-GYSL-------NFMGYVIGS------W---GTLPQEHI-VLKLKQCFRKLP-V---------------------NRPIDWKV----CQRIVGLLGFA-
>HBV_orangutan_AF193863
----------------------VTGGV-FLVD-K-N----------PHNSSESRLVVDFS-Q--------FS-RG-----------STRVSWPKF-AVPN---LQ-SL-T--NLLS-SNL-SW--LSLDVSAAF-Y-HL-PLHPAAMPHLLVG----TIMGFRKIPMGVGLSPFLLAQFTSA-LCS--VV---------------R----RAFPHCLAF-SYMDDMVLGAK--SVQ-HLE-SL---YTAVTNF-L-LSLGIHLNP---G-KTKRW-GYSL-------HFMGYVIGS------W---GTLPQDHI-VQKIKQCFRKLP-V---------------------NRPIDWKV----CQRIVGLLGFA-
>HBV_F_adw4q_X69798
----------------------VTGGV-FLVD-K-N----------PHNTTESRLVVDFS-Q--------FS-RG-----------TTRVSWPKF-AVPN---LQ-SL-T--NLLS-SNL-SW--LSLDVSAAF-Y-HL-PLHPAAMPHLLVG----IILGFRKIPMGVGLSPFLLAQFTSA-ICS--VV---------------R----RAFPHCLAF-SYMDDLVLGAK--SVQ-HLE-SL---YTAVTNF-L-LSVGIHLNT---S-KTKRW-GYSL-------HFMGYVIGS------W---GSLPQDHI-VHKIKECFRKLP-V---------------------NRPIDWKV----CQRIVGLLGFA-
>HBV_H_adw4_AY090454
----------------------VTGGV-FLVD-K-N----------PHNTTESRLVVDFS-Q--------FS-RG-----------TTRVSWPKF-AVPN---LQ-SL-T--NLLS-SNL-SW--LSLDVSAAF-Y-HL-PLHPAAMPHLLVG----IILGFRKIPMGVGLSPFLLAQFTSA-ICS--VV---------------R----RAFPHCLAF-SYMDDLVLGAK--SVQ-HLE-SL---YTAVTNF-L-LSVGIHLNT---A-KTKWW-GYSL-------HFMGYIIGS------W---GTLPQEHI-VQKIKNCFRKLP-V---------------------NRPIDWKV----CQRIVGLLGFA-
>HBV_B_adw_D00330
----------------------VTGGV-FLVD-K-N----------PHNTTESRLVVDFS-Q--------FS-RG-----------NTRVSWPKF-AVPN---LQ-SL-T--NLLS-SNL-SW--LSLDVSAAF-Y-HL-PLHPAAMPHLLVG----IILGFRKIPMGVGLSPFLLAQFTSA-ICS--VV---------------R----RAFPHCLAF-SYMDDMVLGAK--SVQ-HLE-SL---YAAVTNF-L-LSLGIHLNP---H-KTKRW-GYSL-------NFMGYVIGS------W---GTLPQEHI-VQKIKMWFRKLP-V---------------------NRPIDWKV----CQRIVGLLGFA-
>WMHBV-1_AF046996
----------------------ITGGV-FLVD-K-N----------PHNATESRLVVDFS-Q--------FS-RG-----------NTSVSWPKF-AVPN---LQ-SL-T--NLLS-TDL-SW--VSLDVFAAF-Y-HL-PLHPASMPHLLVG----LIMGFRKVPMGLGLSPFLLAQFTSA-ICS--VV---------------R----RAFPHCMAF-SYMDDVVLGAK--SVQ-HLE-SL---LASVTTF-L-LALGIHLNP---E-KTKRW-GKAL-------NFMGYVIGG------Y---GSLPQQHI-RDKIALCFQKLP-C---------------------NRPIDWKV----CQRIVGLLGFV-
>PnNV-5/Rotaria_tardigrada_TSA_SRR2430032/GDRK01040145.1**RTPV
----------------------YTGKV-FLVS-K-N----------QNDFTKSRLIVNYS-Q--------FS-RIGK--------------WPKF-FMPN---EM-TM-R--HYMY-KST-WF--ISLDLSSAF-Y-HV-PIHLGLSAKLLVTDGT-NVYAWRKMPMGIGISPWGLTMLTTT-LAS--YI---------------R----IKY-RIKAI-SYMDDFLLSTEEDSAE-SLM-KI---SLQIIAD-L-EQFGIIINI---D-KSTPKPVKQI-------KFIGKIFTG------A---NYLPREEH-ILKNKAIAAAIK-P---------------------NIYYNYKV----LQIMCGIYISV-
>PnNV-5/Gammarus_fossarum_TSA_SRR8089722/GHDA01131391.1**GFPV-1
-----------------------TGKV-FLVN-K-N----------QYDTAKCRLVVDFS-Q--------YS-RM-------------GIKYPKF-ILPN---DN-II-Q--YQFT-GCH-WY--ISLDLSNAF-Y-HV-PLHPNTSVLFAISDTN-DIYLFRKIPMGWAKSPFLCTMLTTV-LSG--YI---------------R----KHFPELVVT-SYLDDFCLGAI--HKQ-QLI-DA---IPKILSA-F-QGWGIQINK---D-KSTPEPVKEI-------KFLGRLMDS------S---GIFCRPYH-ILRALYAVSAID-T---------------------SQLYDFTV----LRILCGVIGCI-
>PnNV-5/Gammarus_fossarum_TSA_SRR8089723/GHDC01180478.1**GFPV-2
----------------------------------------------------------------------------------------------------------------------------------------------------------------------MGWAKSPFLCTMLTTV-LSG--YI---------------R----KHFPELVVT-SYLDDFCLGSI--HKQ-QLI-DA---IPKILSA-F-QGWGIQINK---D-KSTPEPVKEI-------KFLGRLMDS------S---GIFCRPYH-ILRALYAVSAID-T---------------------SQLYDFTV----LRILCGVIGCI-
>eAHBV-FRY_ACANTHISITTA_CHLORIS_CONTIG2190_WGS_JJRS01002190
----------------------ITGWF-FLVD-K-N----------XLKCEESKLVVDFS-X--------FS-KR-----------XHAVCFPKC-CVSN---HY-AL-G--XILF-IXL-PM--NSLVVFQAS-Y-HI-PLNPASAVQYVVSDGK-LVY-FLKASM---------------------IL---------------T----SKX-EIWTF-ASRDNFLLCYT--AFC-YLK-PF---SHNVCCF-L-ESFGVRINF---A-KHTSSSIEEI-------KFLGLKCTX------T---DTIMPDEK-WIESKQVNKQID-C---------------------NKCYDFKV----LQRVMDQINLA-
>eAHBV-FRY_AMAZONA_VITTATA_15643BP_WGS_AOCU01275110_RC
----------------------ITGWV-FVVD-K-N----------PXNTKEPPLFVGFS-E--------FS-KG-----------RHALCFPNY-WSCS---RY-AL-A--QTLH-IDM-HI--ISLDVSQAFXY-HL-PLNPASALQLAVSDXK-LACYFXEISNNSCLSLFLLHLFSTA---A--EL---------------SI---XCW-NIWTF-AYRDDFRLCNT--SCX-FNLDSI---SHSACCF-L-DSFGVRINF---D-K----PAEEM-------KLLGLKFRK------T---DVMIPDEK-XIESKQVIKQIY-C---------------------NKCY-FKI----LQRLIGHVNFG-
>eAHBV-FRY_MELOPSITTACUS_UNDULATUS_BUDGERIGAR_V63_CTG900160237901_WGS_AGAI01056888
----------------------ITGXV-FLVH-K-N----------PXNTQXVPLFVDFS-E--------FS-KG-----------KHALCFPKXCWSHS---HC-TL-A--QILH-TDM-HI--ISLSVSQTFXY-HL-PLNPASALQLAVSDXK-LACYFXEISNNSSLSPFLLHLFSTA-LAA--EL---------------SV---XCW-NIWTF-AYRDDFLLCHT--SSX-LTL-TQ---LASVCCF-L-DSFGIRINF---D-K----PAEEM-------KLLGLKFRK------A-NIDMMMPDEK-XIESKQVIY----C---------------------NKCY-FKI----LQRLIGHVNFG-
>eAHBV-FRY_NESTOR_NOTABILIS_CONTIG32830_WGS_JJRH01032830
----------------------ITVWV-FLVD-K-N----------PXNAKETPLFVDFL-E--------FS-KG-----------RHARCFSKY-WATN---HC-AL-A--QILP-MDM-PV--ISLDVSQPFXY-HL-PLNLASAMQLAVSDXK-LACYFWEAPMXISLGTYLLHLFLTT-LAA--EL---------------SV---XHW-NIWTF-AYRGDILFYDT--SSX-FN--XI---SHSVCCF-L-DSFGVKINF---D-K----PVEEI-------KLLGLKFKK------T---DMMIPDEK-XIESKQVIKQIY-C---------------------NKCY-FKI----LQRLIGHVXFG-
>eAHBV-FRY_APTENODYTES_FORSTERI_CONTIG11095_WGS_JMFQ01011095_RC
----------------------ITGWV-FLVD-K-N----------PXNTKEAQLVVDFS-Q--------FS-KG-----------RHAMCFPKY-WAPN---HH-AL-A--QILP-MDM-PM--ISLDVSQAF-X-HL-PLNPASAVQLAVSDGK-LVYYFRKAPMXISLSPFLLHLFSAA-LAA--EQ---------------F----CHW-NIWTF-AYRDDFLLCHT--SSC-YLN-SV---SHSVCCS-L-ESFGVRINF---D-KHTPSPVEEI-------KFLGLKFTR------A---DMMIPDEK-WIESKQVIKQID-C---------------------NKCYDFKI----LQRLIGHVNFV-
>eAHBV-FRY_PYGOSCELIS_ADELIAE_CONTIG83030_WGS_JMFP01083030_RC_INDEL
----------------------ITSWV-FLVD-K-N----------PRNTKEAQLVVDFS-Q--------FS-KG-----------RHAMCFPKY-WPPN---HH-AL-A--QILP-MDM-PM--ISLDVSQAF-X-HL-PLNPASAMQLAVSDGK-LVYCFWKAPMXISLSPFLLHLFSTA-LAA--EQ---------------F----CHW-NIWTF-AYRDDFLLCHT--SSC-YLN-SF---SHRDCCS-L-ESFGVRINF---D-KHTPSPVEEI-------KFLGLKFTR------T---DMMIPDEK-WIDSKQVIKQMD-C---------------------NKCYDFKI----LQRLIGHVNFV-
>eAHBV-FRY_CATHARTES_AURA_CONTIG178489_WGS_JMFT01178489_RC
------------------------SXV-LLVD-K-N----------PXNTKEAQLVVDFT-Q--------FS-KG-----------RCAMCFPKY-WAPS---HH-TL-A--QILP-MDM-PM--ISLDVSQAF-Y-HL-PLNPASAMQLAVSDGK-LVYYFRKAPMXIGLSPFLLHLFSTA-LAA--EL---------------S----CCW-NIXPF-AYRDDFLLCHT--SSR-YLN--X---SHSVCCF-L-ESFGVRINF---D-KHTPSLVEEI-------KFLGLKFTR------T---DMMIPDEK-WIESKQISKQIY-C---------------------NQCYDFKI----LQRLIGHIKFG-
>eAHBV-FRY_PHOENICOPTERUS_RUBER_RUBER_CONTIG94267_WGS_JJRE01094267_RC
----------------------ITGXV-FLVD-K-N----------PQNTKEAQLVVDFS-Q--------FS-KG-----------SHAMCSPQY-WAPS---YH-AL-A--QILP-VDM-PM--ISLDVSQAF-Y-HL-SLNPASAMQLAVSDGK-LVYYFQKAPMXIHLSPFLLHLFSAA-LAA--EL---------------S----HHW-NIWPF-AYRDDFLLCHT--SSR-YLN-SV---SHSVCCF-L-ESFGVRINF---D-KCTPSPVEGI-------KFLGLKFTG------T---DTMMPDEK-XIESKQVIKQID-C---------------------NKSCDFKI----LQRLIAHVNFV-
>eAHBV-FRY_GAVIA_STELLATA_CONTIG43577_WGS_JJRM01043577_RC
----------------------ITGWV-FLLD-K-N----------PQNTKEAQSVVDFS-Q--------FS-KG-----------RHAMCFPKY-WAPS---HH-AL-A--QILP-MDM-PM--ISLDVSQTF-Y-HL-SLNSASAMQLAVFDGK-LVYYFWKGPMXTGLSPFLLHLFSTA-LAA--EL---------------S----CLW-NIWTF-AYRGDFLLCHT--SSC-CLN-SV---SHSVYCF-L-VSFGVRINF---D-KRTPSPVEEI-------RFLGLKFAR------S---DMMIPDEK-WIESKEVIKQNY-C---------------------SKCYYFKI----LXRLIGHINFV-
>eAHBV-FRY_PTEROCLES_GUTTURALIS_CONTIG13669_WGS_JMFR01013669_RC
----------------------ITGWV-FLVD-K-N----------PQNTKEAQLVVDFS-Q--------FS-RQ-----------RHTMCFPKY-WAPS---HH-AL-A--QILP-MDM-PM--ISLDVSQAF-Y-HL-PLNPASAVHLAISDKK-LVYYFLKDPMXIGLSPFLFHLFLTA-LGA--EL---------------S----CHW-SIXTS-AYRDDFLLCHT--GSC-YLN-SV---SHSVCCF-L-XSFGVRINF---D-THTPSPVEEI-------RFLGLKFIR------T---DMMIPXEK-WIESKQVFKQID-C---------------------NRCY-FTI----LQKIISHINFV-
>eAHBV-FRY_FULMARUS_GLACIALIS_CONTIG52086_WGS_JJRN01052086
----------------------ITGWV-FLVD-K-N----------PXNTKEPQPGMDFS-P--------FS-KG-----------RHAMCFPSC-WAPN---HH-AL-A--QILPXMDM-PM--ISLDVSHAF-Y-RL-PLNPASALQLAVSDXK-LVYYFRKAPMXTGLSPFLFHLLSTA-LAA--EL---------------S----HHC-SIWTF-SYRDDFLLCHT--SSC-YLN-SV---SHSVCCF-L-ESFGVRINF---D-KCTLSPIEEI-------KFLGLKFTR------T---DMMIPDEK-WIENKQVIKQID-C---------------------NKYYNFXI----LQRL-GHVNFV-
>eAHBV-FRY_NIPPONIA_NIPPON_CONTIG12566_WGS_JMFH01012566_RC
----------------------ITGWV-FLVD-K-N----------LQNTKEAQLVVEFS-Q--------FS-KG-----------RCTMCFPKY-WAPN---HH-AL-A--QILP-VDM-PM--ISLDVSQAF-Y-HL-PLNPASAMQLAVSDGK-LVYYFQKAPMXSGLSPFLLHVFSTA-LTA--EL---------------S----RRW-NTWTF-AYRDDFLLCHT--SSC-YLI-SV---RHXVCCF-L-ESFGVRINL---D-KHTRSPVEEI-------IFLRLKFTR------T---DMMIPDEK-WIESKQVIKXID-C---------------------NKYYDFXI----LRRLIGCINFV-
>eAHBV-FRY_CARIAMA_CRISTATA_CONTIG102395_WGS_JJRQ01102395
----------------------ITGWV-FLAD-K-I----------PRNTKEAQLVVNFS-Q--------FS-KG-----------RHATCFPKY-SAPS---HH-AL-A--QNLP-VDM-PM--ISLDVSQAF-Y-HV-LLNPGSAVQLXVSDGK-LVYDFQKAPVXTSLSPFLLHLFSAA-LAA--EL---------------C----RRW-NIWTF-TYKHDFLLCHT--SSC-YLN-SV---SHSVCCF-L-ESCGIRITF---D-KRTPSPVEEI-------KFLGLKFTR------T---DTMKPDEK-WIESKQVIKQID-F---------------------NNCYDFKI----LQGLIGHVNFG-
>eAHBV-FRY_PELECANUS_CRISPUS_CONTIG58176_WGS_JJRG01058176
----------------------ITGWV-FLVD-K-N----------PQNTKEAQLVVDFP-Q--------FS-KG-----------THGMCFPKY-WARS---HH-AL-A--QILP-MYK-PM--ISLDVYQAF-Y-LL-PRNPASAVXLAVSDGK-LVYYFWKAPXDTGLSPFLLHLFSTA-LTA--EL---------------S----CHW-NIWTF-AYRDEFLPCHT--SSX-YLN-SV---IHSVCCF-L-ESFGVRINL---H-KHTPSPVEEI-------KFLGLKFMR------T---DMVIPDEK-WIESKQVIKQID-S---------------------YKCDDFKI----LQRLIGHINSL-
>eAHBV-FRY_CHLAMYDOTIS_UNDULATA_MACQUEENII_CONTIG42301_WGS_JMFJ01042301_RC
------------------------GCI-FLVD-R-N----------LLNTREVQLVVDFS-Q--------FS-KG-----------RHNMSFPKY-RAPS---YH-AL-A--QILP-MDM-PI--ISLHVSQTF-Y-HL-PLNPASAMQLAVSDGR-LVIFFXKSSSDISLSPFLLHLFSAA-LAA--EL---------------S----HHW-NTXTF-AYRDDFILCHT--SSR-YLN-SV---SCSVCCS-L-ESFRVRINF---D-KHTPSPVKEI-------KLLGLKFTR------T---GMIITDEK-WIESKQVIKQID-Y---------------------NRCYDFKI----LQRLIGHINFV-
>eAHBV-FRY_AQUILA_CHRYSAETOS_CANADENSIS_CONTIGKMER70MIN2002284899_58_WGS_JDSB01027359
----------------------ITDWV-FLVD-K-N----------PRNTKEGQLVMDFS-Q--------FS-RG-----------RHTMCFPXF-GAPS---HH-AL-A--QTLP-MDM-PM--ISLDVSQAF-Y-HL-PLNPASAMQLVVSDEK-LLTVFRKXPNGIGLSPFLLRLFSTA-LTA--GL---------------S----CHX-NIWTF-AYRDDFLLCHT--NSH-YLN-SA-----SVCCF-L-ESFGIRINF---D-KHTASPVEEI-------KFLGLKFTR------T---DMTIPDEK-WIESKQVIKQID-C---------------------NQCYDVKM----LQRLIGCVNFG-
>eAHBV-FRY_HALIAEETUS_ALBICILLA_CONTIG65632_WGS_JJRL01065632
----------------------ITDGV-FVVD-K-S----------PQNTKEALLVMDFS-Q--------FS-KG-----------SHAMCFPXY-WAPS---HH-AL-A--QTLP-MDM-PM--ISVDVSQAF-Y-HL-LLNPASAIQLVVSDGK-VVYYFQKTPMXIGLSPFLLRLFSTA-LAA--GL---------------S----CRX-NIWTF-AYRDDFLLCHT--SSY-YLN-SI---SXSVCCF-L-ESFGVRINF---D-XHTPSPVEEI-------KFLGLKFTR------T---DMMIPGEK-XIESKQVIKQID-C---------------------NQCYDVKM----LQRLIGCVNFG-
>eAHBV-FRY_LEPTOSOMUS_DISCOLOR_CONTIG50549_WGS_JJRK01050549_RC
----------------------ITGWV-FLVD-K-N----------PQNTKETQLVVNFF-Q--------LS-KG-----------RHAVCFPKY-QAPN---HD-AL-A--WILP-VDM-PM--ISLDVSQTF-Y-HL-PLNPASTMQLAVSDRK-LVCYFWKAPMXAGLNPFLLHFFSIA-LTA--EI---------------S----RHW-NVWTF-AYRGDFLLCHT--RSC-YLN-SV---SHSVCCI-L-ENFGVXINF---D-KCTPSPIEEI-------KFLGLKFTR------I--LXLVIPDEK-WTESKQGIKQMD-C---------------------NTXYDFKI----LQRSIGYVNFN-
>eAHBV-FRY_CAPRIMULGUS_CAROLINENSIS_CONTIG87824_WGS_JMFU01087824_RC
----------------------ITGWV-FVVD-K-S----------PXNIEEAHLVVDFP-Q--------FS-KR-----------RHPVCFPKY-WTPN---HH-AL-A--HIL------PM--ISLDVSQXF-Y-HL-PVYAASAMQLAVSDGK-LVYYFQKTPVIXSFIPFLLHLFSTA-LAA--EL---------------S----RHW-NIWTF-AYRDDFLDCHI--SSC-YLN-SI---SRSVCCF-L-ESFGVRINF---D-KSALSPVEEI-------RFLGX--------------DMMIPDEK-XIESKQV----X-C---------------------NKCYSFKI----LQTLIGHVNFV-
>eAHBV-FRY_CHARADRIUS_VOCIFERUS_CONTIG48156_WGS_JMFX01048156
----------------------ITGWV-FLVD-K-H----------PQNTEEAQLVVDSS-Q--------FS-KG-----------RHNTCFPKY-WTPS---HR-AL-T--QILP-MDM-PM--ISLDVSQAF-Y-HT-PLNPASAIQLVISDRK-PVYCFRKAPMXTSLSPFLLHIFSAA-LRA--GL---------------S----HCW-NIWAF-AYRGCF--XHT--SSC-YLN-SV---SHSVCCF-L-ESFRVRIDF---D-KHTPSPVKEI-------KCLGLRFTR------T---NMIIPNEK-WIESKQFIKQID-X---------------------NKCCDFKI----LHRLICHVNFV-
>eAHBV-FRY_EGRETTA_GARZETTA_CONTIG8105_WGS_JJRC01008105_RC
----------------------INGXVFFLFY-K-N----------PXNTEVAQLVVDFS-Q--------FP-KG-----------THTVCFPKY-WAPN---QH-AF-A--QILP-ADM-PM--ISLHVSQAF-Y-HL-PLNPASAVQLAISDGK-LVYXFRKVPVXTGLGHFLLHLFSTA-LTA--GE---------------P----CPW-NIWTF-PYRNDFLW-HT--SSC-YCI-SV---SHSDCYF-L-ESFGVRINF---D-KCTPPPVEEI-------KFLGLQFTK------T---DMMIPGEK-WIESKQVIKQID-C---------------------NKCYDFKI----LQRLIGHVNFV-
>eAHBV-FRY_PODICEPS_CRISTATUS_CONTIG86849_WGS_JMFS01086849
----------------------ITGWV-FLVD-X-N----------PLNTEEARLVVDFS-Q--------FS-KG-----------RHXMCFPKY-WALS---HH-VL-A--QILP-MDL-P---ISLDASRAF-H-HL--XNPASAMQLAVSDGK-LVYCFXESTSDTSLSPFLLILFSAA-LTA--EL---------------S----HHW-KIWTF-AYRNYFLLYNT--SSR-XL-------SHSVCCF-L-ESVGVRXNF---D-KCAPSPVEEI-------KFLGLKFTR------T---DMMIPDEK-WFESKQVIKQID-C---------------------NKSYVFKI----LQRFIAYINFV-
>eAHBV-FRY_TYTO_ALBA_CONTIG33805_WGS_JJRD01033805_RC
----------------------ITGWV-FIVD-K-N----------PQNTQEALLVVDFS-Q--------IS-KG-----------RHAMCFPNY-WAPT---DR-AL-A--QILP-MDM-HM--ICLDVAWAF-Y-HL-PLNTASTMQLAVSDXK-L---FLESSNGISLSPFLLHLFSIA-LTA--EL---------------Y----RHW-DIWTF-AYRDDFLLFHT--SAC-YLN-SV---SHNICCF-L-ESFGVRINF-----------------------------------------XLNIPDEK-WIESKQVIKQID-R---------------------NKCYEFKV----LQRLIGHVXSG-
>eAHBV-FRY_CUCULUS_CANORUS_CONTIG49430_WGS_JNOX01049427
----------------------IASRV-FLVD-K-N----------PQNTEEAXLEVDFS-Q--------FP-QG-----------RHAVCFPKC-WAPS---HH-AL-A--QILP-MD---M--ISLDVSQAF-Y--L-PLRPASA-XLAVTDRK-LFYYFXESLNSISLSPFFLHLFSTA-LTA--EL---------------S----HLW-NSWTV-AYRDDFFLCHT--GSY-YLY-SV---SHXVCCF-L-ESFGVRVNF---D-KCTSLPVEEI-------KFLGLKFTK------T---DMMTPDEK-WIESKQVMKQID-C---------------------KKCYNFKT----WQRVIGHINFV-
>eAHBV-FRY_FALCO_CHERRUG_SCAFFOLD115_1_277_WGS_AKMU01064337
----------------------ITGWV-FL-D-Q-N----------PQNSRVLXLVVGFL-Q--------LS-KG-----------RHAVCFPKY-WXPS---HH-AL-A--QILP-VDM-PM--IFLDVSQAF-Y-HL-PLNPASATKLAVSDRK-LVCCLHKAPMITGLSLFLLHLFSTA-LTA--EL---------------P----HRW-NIXTF-AYRNDFFLCHT--SSR-YLN-SV---SHNVCCF-L-ESFGVGINF---D-KRSLSPVEEI-------RLLGLKFAR------T---DMMIPHEK-WIESXHVIKQID-C---------------------NKRYNFXI----LERLIGHINFG-
>eAHBV-FRY_FALCO_PEREGRINUS_SCAFFOLD17_1_130_WGS_AKMT01002597_RC
----------------------ITGWV-FL-D-Q-N----------PQNSXQSQLVVGFL-Q--------LS-KG-----------RHAVCFPKY-WXPS---HH-AL-A--QILP-VDM-PM--IFLDVSQAF-Y-HL-PLNPASATKLAVSDRK-LVCCLHKAPMXTGLSLFLLHLFSTA-LTA--EL---------------P----HRW-NIXTF-AYRNDFFLCHT--SSR-YLN-SV---SHNVCCF-L-ESFGVGINF---D-KRSLSPVEEI-------RLLGLKFAR------T---DMMIPHEK-WIESXHVIKQID-C---------------------NKRYNFXI----LERLIGHINFG-
>eAHBV-FRY_COLUMBA_LIVIA_BREED_DANISH_TUMBLER_CONTIG15716_WGS_AKCR01015716_RC
----------------------IAGWV-FLVD-K-N----------PQNSKETKLEVDFS-H--------FS-KG-----------RHTMCFSEY-WGPS---HH-AL-A--RILP-MDV-PM--ISMDVSQAF-Y-HL-LFNPASTMQFAVSHGK-LVLCFWKASMXICLSPFLLHLILTV-FTA--EL---------------S----HHC-NIWTF-AYRDDFLLCHT--SSC-YRN--X---SHSVXCF-L-ESFGVRINV---D-KGTPSAVEEF-------RFVGLQFIR------------VTPDEK-WVESKQVIKQID-C---------------------NKCYCFKI----LXRLIDHLNFV-
>eAHBV-FRY_BUCEROS_RHINOCEROS_SILVESTRIS_CONTIG69226_WGS_JMFK01069226_RC
----------------------ITVWV-FLID-K-N----------PQNTKEHQLLVXTP-Q--------FS-KG-----------GHALCFPKF-GTPN---YH-AL-V--QIFP-MDV-PV--ISLDVSQAF-C-HL-SLNPASAIQLAISDGK-LVYYFQKPPIXIGLSPFLLHLFSTA-LTA--EL---------------S----RHW-NIWTF-ACRDDFLLCQN--KLX-FP--XF---SHRVCCF-L-ESFGVRINF---G-KCTPSSVDEI-------KFLGLKCTG------T---DIMIXDGK-WFESKQIIKQID-F---------------------NKCCDFRI----LXTLIGHINFV-
>eAHBV-FRY_MESITORNIS_UNICOLOR_CONTIG44191_WGS_JJRI01044191
----------------------ITGCV-FLVD-K-S----------LKXL-EDQLVVDVS-Q--------FS-KG-----------RHAMCFVKY-XTPS---HR-AL-A--LNLP-MDT-PM--ISLDVCQAF-Y-HL-PLNPACAV-------------FGKLHLXIGLSPFLLHLFSTA-LAS--EL---------------S----RRW-NSWTF-AYRDYFLLCHS--SSC-YLD-SV---SPSVCCF-L-ENFGLRINL---N-KHPLTPVEEI-------RFLGLKFTR------T---DMXVPDXK-WIESKQVIKQIA-S---------------------NKCNDFXV----LQRLXGLINFV-
>eAHBV-FRY_MEROPS_NUBICUS_CONTIG45096_WGS_JJRJ01045096_RC
----------------------ITVWV-FLVH-K-N----------PXNTEEAQLVVVSW-------------EG-----------RCTMCFPNX-WAPN---NH-AL-A--QILP-MDR-PI--ISLDISQAF-Y-HL-LLNPASAMQLAVSGRK-LVCYFWKAPM---IPVSVLHLFSTA-FTA--EL---------------A----RCW-NIWTF-AYIEDLLLCPT--SSC-YLN--X---SNSVCYF-L-ESFGVRINF---DXKDSPLCVEEI-------KFLGLKFTR------T---DVMIPDEK-XIXSKQVIKHID-Y---------------------KKSYXFKI----LQRLISHINFD-
>eAHBV-FRY_COLIUS_STRIATUS_CONTIG30341_WGS_JJRP01030341_RC
----------------------ITSWV-LLVD-K-N----------PQNTEETQLVVDFF-Q--------FS-KG-----------RHVMYFPKY-WAPN---RH-AL-A--QILP-IDM-PM--IXLHVPQTF-Y-HC-ILSLASAMQHAVSDRK-LVYYFQKSPLXISLS----HLFSAA-LRA--EL---------------S----CHX-SNXIF-AYRDDF-ICHT--SSC-YL-------SHXVCCF-L-ESCRVRINL---X-KHTSSSVEEI-------TFLRLKFTR------T---DMMISDEK-LIDSRXIIKQID-Y---------------------KQHYSFXI----LXKLIDHRNFD-
>eAHBV-FRY_CORVUS_BRACHYRHYNCHOS_CONTIG29796_WGS_JMFN01029796_RC
----------------------IIGWV-FLVD-K-N----------LXNIKETELVVDFS-X--------FS-KG-----------XSTVCFLKY-WEXS-KYHH-EL-G--QILF-MDT-PM--TYL---RXF-Y-HL-PLNPVSATQLAXSDRK-LVYYFLKTPIXIGLSPFLLXSFSMA-LTA--XL---------------S----HHW-DIWTF-AXTDSFLLCYT--VSC-YHN-LV---SHSXCCF-L-ESFGIRINF---D-KYTSSPAQEI-------KFLGLKCTR------T---DMIIPDQK-WIESKQVNKQID-C---------------------KNFFYFKI----LQILMGRVKSG-
>eAHBV-FRY_MANACUS_VITELLINUS_CONTIG8942_WGS_JMFM02008942
----------------------VTGWV-FLVD-K-N----------LXNIKETELVVDFT-L--------FS-KG-----------XHTACFPKY-WEFP-KYHC-EL-G--KILL-MDM-PM--ISLDVSWTF-Y-XI-PLNPTSSMPLTVPDGK-LVCYFIQ--XDSGLSPFLLHLFSTA-VTA--EL---------------S----PCK-NVWTF-ANRDNFLLCYI--ASC-YLI-SV---NHXVCCF-L-ESIGVKINF---D-KYTLPPVEEI-------RFLGLKFTR------T---DMIILDEK-WIERKEVNKKID-C---------------------NRCYNLNI----LQRLKES-----
>eAHBV-FRY_PICOIDES_PUBESCENS_CONTIG85833_WGS_JJRU01085833
-------------------------------N-R-N----------PQNTEEDQL-VDIS-V--------FP-RE-----------EHCV-LPKC-WVPN---HH-AL-A--QILP-MDI-PV--ISLDXSQAF-Y-YL-HLNPASAIQLAGFDGK-LVQYFQEALMXNGFSTFLLHLSSAA-RAV--EK---------------S----HHW-NVWTF-AYRDDFILCHT--RSC-YLN-LV---SHSVHCF-H-AGFRVRINF---D-KCAPSPGEEI-------KFLGLXFTR------T---DMIISNEK-WIESEQLIKHIA-T---------------------NSS-GFKX----LQRLIEHVDFG-
>eAHBV-FRY_EURYPYGA_HELIAS_CONTIG26902_WGS_JJRO01026902
----------------------ITGWG-FLVD-K-N----------PQNTKEAXMVVDFS-V--------LF-ER-----------RHTVCSPKY-WAPN---HH-AF-A--QSLP-MDM---------ISSGF-S-HL-PLNPAFGMQLAVSHGK-LVYYLQKAPMILSLXPFLLHLCCS---HS--XI---------------S----CHX-KIWTX-AYRDEFLLCHT--SSC-YLN-AV---SXSVCCF-L-KSFGVRINF---A-KHTPSLVKEI-------E---LKXTG------M----MMIPTEK-WIESNQVIKQIG-C---------------------NKXYYFKI----LXRLIDHIHFG-
>KNDV-Lp-2
----------------------VNGHI-FLVN-K-S----------EKDLTRSRLIVDLS-X--------XX-XXLK---------QKGKKPPKY-WMPD---VK-FL-E--QAVH-TNX-XX--LSLDLEAAF-Y-QF-PLHPESAYLCKISDGT-RVFGFRALPMGSFLSPYVLSFITAR-LAK--WA---------------R----VKY-HINVW-AYMDDIIMWHK--NPK-ILW-RK---TQHILKQ-L-KAWGLAINL---D-KSTPQPIRSI-------TFLXXXXGN----------SITLSTLH-KEKLSQMLCPLR-T------------------------FDNKV----GECTLGFLNWC-
>PnNV-4/JGI_MT_3300044222/Ga0456171_032612
---------------------------------------------------------------------------------------------------------------------------------------------------------------------------------MFTAA-LST--QL---------------R----KNFPNCFIM-SYMDDFIIAAN--SSD-LLA-RT---TQSIINI-L-TQLGIEINY---D-KATPTPLTNI-------TFMGYGIRH------H---TITISDRA-HSKLNPILYYLR-N---------------------GKHLDFKL----WQRLTGSLGFL-
>PnNV-4/JGI_MT_3300044222/Ga0456171_039474
---------------------------------------------------------------------------------------------------------------------------------------------------------------------------------MFTAA-LST--QL---------------R----KNFPNCFIM-SYMDDFIIAAN--SSD-LLA-RT---TQSIINI-L-TQLGIEINY---D-KATPTPLTNI-------TFMGYGIRH------H---TITISDRA-HSKLNPILYYLR-N---------------------GKHLDFKL----WQRLIGSLGFL-
>HEART_Ixodes_scapularis_WGS_DS637386.1
HKSGLLR-----------------SPI-QLAP-K--------------SSTESRFILDAS-H--------LT-RHLP--------------APPF-RLDP--LPK-VLLQ--VPLP-NHS-FF--TKVDLAEAF-Y-HV-QLHPSAQRLTTFRLDG-RYFCFTRLPFGIRPAPFVMQMLATS-FSR--TL---------------R------ERGLWAW-SYIDNFLLAHP--DPV-FLQ-KE---TDRFVRD-L-LTCGFRINP---K-DTVLCPEPSI-------KFLGFLLDS------R-TATISHTTQR-IHALRDTLPVLR-VPR-----------------------SLSC----YQRVAGLWAFY-
>HEART_Ixodes_scapularis_WGS_DS826508.1
---------------------------------------------------------------------------------------------------P--SPK-SPPP--GPPP-HKC-IL--HEGGPGGGL-LPHI-SLHPASQHLTTFRLDG-TYLCFTRLPFGLRPAPFLMQSLATA-FAR--TL---------------R------SRGIWAW-AYIDNFLLAHP--DPS-FLQ-SQ---TNFFVEQ-L-LLCGFRVNP---K-DTTLTPSKSI-------KFLGFALDT------S-ASTIAHTPQR-VQSLADTLSLLR-EPC-----------------------TAAQ----YRRLAGLWAFY-
>HEART_Ixodes_scapularis_WGS_DS705151.1
LQSGVLK-----------------SPI-QLAP-K--------------SATESRFILNAA-A--------LT-PHMQ--------------APKF-HLKP--LPV-AILE--NPLP-KKP-FF--TRVDLSEAY-Y-HF-SLSEQTQKLTTFRLDN-GYYCFTRLPFGLRPGPFVMQQLATA-LTR--HL---------------R------AVGVWAW-SHLDNFLLAHP--DPA-FLA-RV---TRNFLRD-L-QACGISVNP---K-DTKEQPVRSI-------TFLGFLLEG------D-DEMIGHTGPR-KQDLAKILRQLQ-NPL-----------------------PLKT----VERYVGHLVFY-
>HEART_Ixodes_ricinus_WGS_JXMZ02126287.1
LKSGVLR-----------------NPI-QLAP-K--------------SDTESRFIFNAA-A--------LT-PHMR--------------APKF-HLKS--LPV-AILE--NPLP-RRA-FF--TKVDLAEAY-Y-HF-SLAPQTQQLTTFRLDG-EYFCFTRLPFGLRPGPFVMQQLSTA-ITR--HL---------------R------AVGVWAW-SHLDNFLLAHP--DPA-FLA-RV---TRDFVHK-L-QRCGIQVNP---K-DTVHEPTQTI-------KFLGFLLEG------R-DDMIGHTGPR-KADLTNLLRQLR-QPL-----------------------PLKT----VQRYIGHLVFY-
>HEART_Ixodes_scapularis_WGS_DS916129.1
LASGIIE-----------------SPI-QLVP-K--------------TPTASRFVLDCS-H--------LT-SSLP--------------SPKF-RLPP--LPQ-ALKA--CPLP-AAP-FF--VKFDLRDAF-Y-HF-GLAPATRALTTFRLDG-RYYRYTVLPFGIRPAPFFMQAFATA-LAR--EA---------------R------ARGLWAW-AHLDNFLFAHS--DPV-FLK-SQ---LDIFLDQ-L-SEAGVRLNP---S-DSMFRPAKQV-------KFLGFLLDG------T-SGTIGHTPSR-RQDLLLVLRALH-QPQ-----------------------TRKV----YQRAAGFWGFY-
>HEART_Ixodes_ricinus_WGS_JXMZ02025108.1
CKSGVIE-----------------SPV-QVVP-K--------------SSTESRFVLNCS-A--------LM-PYLK--------------APKF-QLPP--LPV-VLQT--TPLP-PKP-YF--TKLDLKEAY-Y-HF-GLHPSARQLTTFKVDG-VYYRFRVLPFGIRPAPFIMQMLSNS-LTR--FL---------------R------NQGVWAW-SHLDNFLIAHS--DPD-FLR-TV---TAAFHNL-L-VENGIQVNH---K-DTTLVPTQQI-------KFLGFRLNG------E-TQTIGHTPSR-LKELEKTLEVLS-TPQ-----------------------PLKT----FQRIAGHWAFY-
>HEART_Ixodes_ricinus_WGS_JXMZ02199164.1
-----------------------TFPI------K--------------KQNKTKAV-----------------------------------LPKF-QLPP--LPV-VLQT--TPLP-AHP-YF--TKLDLSEAY-Y-HF-GLHPSARQLTTFKVDD-VYYRFTVLPFGIRPAPFIMQMLSNA-LTR--FL---------------R------DRGVWAW-SHLDNFLLAHA--DPQ-LLL-QV---TREFEQL-L-LTNGIQVNY---K-DTILQPTQEI-------KFLGFLLNG------R-KQTIGHTPSR-LKELSKTLKVLS-TVQ-----------------------TLKT----YQRIAGQWAFY-
>AAWZ02012912_AnolisNgaro1-1
---------------------FRVSPL-GVVP-K-K------------APGEYRLIHHLS----------VN-YAIP----------PELCTVKY-ASFD---QV-KL-V--REKG-PHA-LM--AKCDIQSAF-R-LL-PVNPADFNLLGFFRDQ--WYFDKAMPMGCAVSCAAFETFSSF-LEW--VA---------------R----TFARSRFIT-HYLDDYLFVGM--RCT-----QL---LRTFMAM-A-KVFGIPLAR---E-KTEG-PSTTI-------TYLGIQLDS------S-LGVSRLPVDK-LSRLGGLVSEAI-H---------------------RK-ITLRE----LQAILGHLNFA-
>ACUQ01007268_AqueNgaro
---------------------IHTSPI-GLIP-K-A-----------RQPNRWRMIVDLS----------VN-DGIS----------HALSSVRY-ASVD---NV-EI-I--RSLG-PRA-IL--TKFDLQDAY-R-IV-PVHPADHHRLGIWEGR--TYVDRCLPFGLRSAPKIFSALSDA-LAW--IF--------------------ASFGLVSQV-HYLDDFLFLEP--SVS-----VV---SSTVTSL-C-STLGIPLAT---H-KTEG-PSTCV-------VFLGIVVDS------A-RQELRLPEDK-LQLTYAMVQAWA-C---------------------RSACRRRE----LESFLGHLSHA-
>Ngaro_like_CAB3978474.1_Paramuricea_clavata
---------------------LQVSRF-GVIP-K--------------KDGGWRLILDLS----------VN-DGIN----------KEEFTLTY-SKVA---DI-SL-I--IKAG-HGA-LM--GKVDIKSAY-R-II-PVHPSDRHLLGMWQSG--FYVDLALPFGLRSAPGIFNSLADL-FHW--CL---------------V----NNWNVRELL-HYLDDYFTLGP--PCA-----SR---LKAIDQA-A-TEIGIPLSP---D-KCVG-PTTCL-------IFLGIELDS------V-RMTARLPADK-HTELIQLLEEWA-T---------------------KRSCRLKD----LQSLVGKLSHA-
>Ngaro_like_CAB3997173.1_Paramuricea_clavata
----------------------------------------------------------------------------------------------------------------------NS-LT--TASSSSCSN-R-NH-DCSVS--YLLGMWRGK--FYVDLVLPFGLRSAPFIFNSIADL-VEW--IL---------------R----NNYMIRDLL-HYLDDYITAGP--RCA-----RN---LVVASSV-C-QSLGLPLHP---D-KTVG-PTTCL-------IVLGIEPDS------V-LQTVHLPATK-LLALKGLFTEWS-A---------------------RKWCTHVQ----LESLIGKLHHA-
>Ngaro_like_KXJ27465.1_Exaiptasia_diaphana
---------------------LHISSF-GVIP-K-S-----------GQPGKWRLIVDLS----------VN-EGID----------SELFSMQY-VRID---EI-LK-V--ANLG-RGS-LM--AKFDVEAAY-R-NI-XVHPSDRFLLGLWEGK--YYVDLVLPFGLSSAPYIFNSVADM-VEW--IL---------------H----NNYRVDNLA-HYLDDFILMGP--PCH-----QD---LATALTV-C-SQLGLPLHP---G-KCEG-PCTKL-------TILGITLDS------X-RQIAQLPPEK-LAALKDLLHSWE-Q---------------------RSWCNRRQ----LESLIGHLHHA-
>AAN71721.1_DrNgaro1
-------------------------AL-SVLP-P-E-----------NFLTKKRLIIDLS----------IN-SLIE----------SDQFLLNY-HDID---QI-CL-I--KSVG-RNA-WL--AKVDISSAF-K-IM-PLHPDFWHLFGIWRSK--FYFAVRLTFRCKSSPKIFDMLSEA-ICW--IL---------------T----NNYGVSHLI-HLLDDFLIISL--P-A-----RQ---LAITQKV-F-ANLGIPLAE---E-KTAG-PSTSL-------EFLGIKLDS------K-NFQASLPKEK-IDRIIFLSSIFL-E---------------------KQICTKRE----LLSILGHLNFA-
>Ngaro_like_KAI2646851.1_Labeo_rohita
-------------------------SL-IGVA-T-R-----------NSQAKKCLIIDLS----------IN-SLIP----------LEEFSLHY-HDVD---QI-TL-I--KEAG-RGA-WL--AKVDITSAF-K-VM-PIHPVFWHLFGIWKNK--FYFAVRLTFGCRSSPKIFDTLSEA-ICW--IL---------------S----NNYNIPYLI-HL--------A--P-S-----RT---PLDNPKA-F-----------------------------------------------------------------------------------------------------------------------
>Ngaro_like_KAF7345311.1_Mycena_sanguinolenta
---------------------TRISPL-GVAI-R-K------------RSGKLRQIHHLS----------VN-NGIA----------DSEASIIY-DMLA---KI-DD-L--CASG-PGS-LM--IKFDLEAAF-R-HI-PIRLADVPLLGYWRDS--IYFELFLMFGLRSAPVHIQPLRRS-TAW--IL--------------------QHHIPSWLR-HYLDDFLLIFS--PAH-----AA---LTWLRGL-V-RFLGLSLQD---K-KTEG-PSTCL-------EMLGIELDS------I-AMEARLPAEK-LAYLSEVLHVWR-G---------------------KTHCSLRE----LQEFTGYLIFC-
>Ngaro_like_KAF7366908.1_Mycena_sanguinolenta
---------------------FRCSPL-GAVT-R-K------------RTSKVRRIHHLS----------VN-DGIP----------DAEAQIHY-DMID---RI-AD-I--VRAG-RGS-LL--VKLDLESAF-R-HI-PVRPEDWPLLGFWEGK--FFHDLVLGFGCRSAPYIFNLFAEA-LHW--IL--------------------ERNLPAFIR-HYLDDFLKIFA--PVE-----QA---LEWTLAL-G-KQLGLHFQP---A-KICG-PATTI-------EFLGIELDT------E-QLEARLPIEK-LNYLKELLDSWS-I---------------------RTHATLRE----VQELTGFLQFA-
>Ngaro_like_GAT47547.1_Mycena_chlorophos
---------------------FRSSPL-GVVP-K------------AGTVDEWRIIQDFS----------VN-SEID----------SDDYPCEW-GTFS---EV-LI-V--LDAP-PGA-EA--ATLDVDAAF-R-RV-PIHPSQQPHFVVWRDV--CFLDHVAPFGPASSPGIFGRLADA-LKA--LY--------------------LKNDIGPLK-KWVDDFLFFRF--PIA-----Y----LDEIYAL-A-DELGWPWKP---S-KTRPF-DSVF-------KYLGFNWDL------R-DKTVAIPEAK-RLRYLAKLEPWV-T---------------------GAKFTRKE----AESVLGTLVHC-
>Ngaro_like_QRV85681.1_Ceratobasidium_sp._AG-Ba
---------------------FQTAPL-GVVD-K------------PSSPGKFCIIQDFS----------LN-SKID----------ADEFSCDW-GFFE---HV-KS-V--LDAP-SGT-MA--ATFDVDAAY-R-QM-PVHPDDQPHIVVWNGQ--FWVDHNVPFGAASSNGIFGRCGDA-MKA--IY--------------------TRLGFGTVH-KWVDDFLFIQS--PIF-----ND---VQAIYDV-A-DQLGWHWKR---S-KTRPF-STAF-------VYLGFVWDI------P-TRQVSIPDTK-RLKYAGRLEDWS-G---------------------RAKVTLKE----CQQLLGSLIHC-
>Ngaro_like_XP_043182523.1_Rhizoctonia_solani
---------------------FRSAPL-GLVS-K------------PSSPGEFRMVQDFS----------VN-AEID----------IDEFLCIW-GFFD---NV-QV-I--LDLP-EAS-MA--ATFDVDAAY-R-CI-PIHPSDQSSTIVWKDN--LYVDHCAPFGAASSNGLFARCGDA-MLM--IL--------------------EASLGCRVV-KWVDDYVIVRP--PGD-----TS---EQDIYNL-A-LPLGWPWKS---S-KTKNF-AYAF-------DFLGFYWCI------P-KREVSIPLKK-RDKFLSKICTWL-D---------------------ADRVSLKL----TQQLIGSLVHC-
>17.6
LNQGIIR---TSN--S-----PYNSPI-WVVP-K-K-QDA------SGK-QKFRIVIDYR-K--------LN-EITV--------------GDRH-PIPN---DE-IL----GKL--GRN-YF--TTIDLAKGF-H-QI-EMDPESVSKTAFTKHG--HYEYLRMPFGLKNAPATFQRCMND-ILR--PL-----------------------LNKHCL-VYLDDIIVFST--SLD-EHL-QS---LGLVFEK-L-AKANLKLQL---D-KCEF--LQET-------TFLGHVLTP------D---GIKPNPEK-IEAIQKYPI--P-T-------------------------KPKE----IKAFLGLTGYYR
>297
LNQGLIR---ESN--S-----PYNSPT-WVVP-K-K-PDA------SGA-NKYRVVIDYR-K--------LN-EITI--------------PDRY-PIPN---DE-IL----GKL--GKQ-YF--TTIDLAKGF-H-QI-EMDEESISKTAFTKSG--HYEYLRMPFGLRNAPATFQRCMNN-ILR--PL-----------------------LNKHCL-VYLDDIIIFST--SLT-EHL-NS---IQLVFTK-L-ADANLKLQL---D-KCEF--LKEA-------NFLGHIVTP------D---GIKPNPIK-VKAIVSYPI--P-T-------------------------KDKE----IRAFLGLTGYYR
>Tom
LEQGLIR---ESN--S-----PYNSPT-WVVP-K-K-PDA------SGK-AKYRVVIDYR-K--------LN-EITI--------------PDRF-PIPN---DE-IL----GKL--GKQ-YF--TTIDLARGF-H-QI-EMDSESIQKTAFTKRG--HYEYVRMPFGLRNAPATFQRCMNN-ILR--PL-----------------------INKHCL-VYLDDMIIFST--SLD-EHL-NS---LQLVFEK-L-SESNLKLQL---D-KCEF--LKEA-------TFLGHIVTP------D---GIKPNPLK-VEAIASYPI--P-T-------------------------KVKE----IRAFLGMTGYYR
>Idefix
IEQGIVR---KSK--S-----PYCSPI-WVVP-K-K-ADA------SGK-QKFRLVVDYR-N--------LN-EITV--------------NDKF-PIPR---DE-IL----DKL--GRQ-YF--TTIDLAKGF-H-QI-QMDENSIAKTAFTKHG--HYEYTRMPFGLKNAPATFQRCMNN-LLE--DL-----------------------IYKDCL-VYLDDIIVYST--PLE-EHI-LS---LKKVFEK-L-RDANLKLQL---D-KCEF--MKET-------EFLGHIVTT------N---GIKPNPNK-TKAITNFPL--P-K-------------------------TPKQ----IKSFLGLCGFYR
>Tv1
----LIK-----P--I-----PNGLPV-IIVP-K-R-NDA------FGK-PKFRLVIDYR-H--------FN-ELTI--------------NDKY-PIPI---DE-IL----DKL--GKQ-YF--TTIDLAKGF-H-QI-QMDPGSIPKTAFTKHG--HYEYTRMPFGLKNAPATFQRCMNN-LLE--DL-----------------------IFKDCL-VHLDDIIIFST--SLE-EHI-LS---LQKVFKK-L-REANLKLQL---D-KCEF--MKET-------EFLGHIITT------E---GIKPNPNK-IQAIVKFPI--P-K-------------------------TPKE----IKSFLGLCGFYR
>Ted
LDQGIIR---PSD--S-----AWSSPI-WVVP-K-K-IDA------SGK-QKWRLVVDFR-K--------LN-EKTI--------------DDKY-PIPN---SD-VL----DKL--GKQ-YF--TTLDLASGF-Y-QV-EMDPQDISKTAFVEHG--HFEFLRMPMGLKNSPSTFQRVMDN-VLR--GL-----------------------QNNICL-VYLDDIIVYST--SLQ-EHL-EN---LERVFQR-L-RESNFKIQM---D-KSEF--LLET-------AYLGHIISR------D---GIKPNPDK-ISAIQKYLI--P-K-------------------------TPKE----IKQFLGLLGYYR
>Zam
LDQQIIR---SSH--S-----PWSAPV-WVVP-K-K-LDG------TGN-RKWRLVIDYR-K--------LN-DKTI--------------SDRY-PIPN---ND-IL----DSI--GKK-YF--STLDLTSGF-H-QI-EMNPKDIAKTAFVEGG--HYEFTRMPFGLKNAPATFQRVMDS-VLG--DL-----------------------NGTICL-FYLDDIIIFSP--SLQ-KHL-LD---IKMVFEK-L-RAANFKLQP---S-KSEF--LKEI-------EFLGHIVTQ------D---GVKPNPNK-ISAIKKFPC--P-T-------------------------NRRA----IKSFLGLLGYYR
>Burdock
LKDGIIR---PSS--S-----PYNNPV-WVVD-K-KGTDE------EGN-TKKRLVIDFR-K--------LN-LKTI--------------DDKY-PIPN---VW-IL----SNL--GKR-FF--TTLDLKSAF-H-QI-LLAEKDRAKTAFVGNG--KYEFCRLPFGLKNAPSIFQRAIDD-VVR--DR-----------------------IGKSCY-VYVDDVIIFSN--GIE-DHV-ND---VAWVLDR-L-SGANMRVSK---E-KSFF--FESV-------EYLGFMVSS------G---GITTSPSK-VEAIQKYNQ--P-T-------------------------NLFS----VRSFLGLASYYR
>Gypsy
LKDGIIR---PSR--S-----PYNSPT-WVVD-K-KGTDA------FGN-PNKRLVIDFR-K--------LN-EKTI--------------PDRY-PMPS---PM-IL----ANL--GKK-FF--TTLDLKSGY-H-QI-YLAEHDREKTSFVNGG--KYEFCRLPFGLRNASSIFQRALDD-VLR--EQ-----------------------IGKICY-VYVDDVIIFSE--NES-DHV-RH---IDTVLKC-L-IDANMRVSQ---E-KTRF--FESV-------EYLGFIVSK------D---GTKSDPEK-VKAIQEYPE--P-D-------------------------CVYK----VRSFLGLASYYR
>Gypsyvir
LDDGIIR---PSR--S-----PYNSPT-WVVD-K-KGTDS------YGN-PKKRLVIDFR-K--------LN-EKTI--------------PDRY-PMPR---PM-IL----ANL--GKK-YF--TTLDLKSGY-H-QI-YLAEHDREKTSFVSSG--KYEFCRLPFGLRNASSIFQRAIDD-ILR--EH-----------------------IGKICF-VYVDDVIIFSK--NET-EHL-QH---INIVLKC-L-IDANMRVGP---E-KTRF--FESI-------EFLGFIVTK------D---GATSDPKK-VKAIQEFPE--P-K-------------------------NVYS----VRSFLGLANYYR
>Springer
LKNGIIQ---KSK--S-----PYNNPI-WVVD-K-KGTDD------AGN-KKMRLVLDFR-K--------LN-ERTV--------------PDRY-PMPN---SM-IL----GNL--GKK-YF--TTLDLKSGY-H-QI-TLAERDREKTAFVNGG--KYEFRRLPFGLRNAASIFQRTIDD-ILR--EQ-----------------------IGKFCY-VYVDDVIIFSE--DEN-DHV-KH---VDWVLKS-L-YDANMRISA---E-KSRF--FKSV-------SFLGFIVTN------N---GAATDPEK-VKAIKEFPE--P-K-------------------------NVFE----VRSFLGLASYYR
>HMSBeagle
LHDGIIR---PSR--S-----PYNSPV-WIVP-K-K-LDS------SGK-KKYRVVIDYR-K--------LN-MVTV--------------ADRY-PIPD---NE-VL----AQL--GDK-IF--SVLDLKSGF-H-QI-LLKESDIEKTAFINNG--KYEFTRLPFGLKNAPSIFQRALDD-ILH--EH-----------------------IGKICF-IYIDDIIIFSK--DDE-THY-QN---LDTIFRT-L-QQANMKCQL---D-KCEF--MRKV-------EFLGFVVSD------K---GIETSPTK-VQAISDFPI--P-R-------------------------TLKE----LRSFLGLSGYYR
>Yoyo
LEDGIIR---PSR--S-----PYNSPV-WIVD-K-K-PDS------LGN-KQYRLVIDYR-K--------LN-SVTI--------------ADRY-PIPE---NE-VL----SHL--GST-FF--SVIDLKSGF-H-QI-PLKNSDIEKTAFINNE--KYEFTRLPFGLKNAPSIFQRTLDD-ILR--DY-----------------------IGQCCY-VYIDDIIIFSR--NEK-EHS-TH---LKNIFTT-L-EKANMKVQL---D-KCKF--FKEV-------EFLGFIVTP------E---GIKTNPSK-IEAIQNFPI--P-R-------------------------NLKE----LRSFLGLSGYYR
>Nomad
LQDGIIR---PSN--S-----PYNSPI-WIVP-K-K-PKP------NGE-KQYRMVVDFK-R--------LN-TVTI--------------PDTY-PIPD---NA-TL----ASL--GNK-YF--TTLDLTSGF-H-QI-HMKESDIPKTAFTLNG--KYEFLRLPFGLKNAPAIFQRMIDD-ILR--EH-----------------------IGKVCY-VYIDDIIVFSE--DYD-THW-KN---LRLVLAS-L-SKANLQVNL---E-KSHF--LTQV-------EFLGYIVTA------D---GIKADPKK-VRAISEMPP--P-T-------------------------SVKE----LKRFLGMTSYYR
>Amnichi
LRKGFIR---PSQ--S-----PAASPV-MFVK-K-K------------S-GDLRLVVDYR-A--------LN-NITK--------------RNSY-PLPL---SD-LL----DRL--RGK-VY--TKLDLRGAY-N-LV-RIREGDEWKTAFTKFG--LFESRVMNYGLCGAPATFQHFVND-IFQ--DY-----------------------LDRFLI-IYLDDFLVFSR--SQS-EHE-NH---VKMVLQR-L-RDHGLYAKL---E-KCAF--DQEV-------DFLGYRISP------L---GLSMDPAK-VSAVLERA---P-T-------------------------NKKE----VQRFLGFANYYR
>Amnni
LAAGIIR---QST--S-----PAGAGF-FFVG-K-K------------D-GGLRPCIDYR-G--------LN-KITI--------------RNRY-PLPL---ST-AF----EIL--QES-IF--TKLDLRNAY-H-LV-RIKQGDEWKTAFTPTG--HYEYLVMPFGLTNAPAVFQALIND-VLR--DM-----------------------LNKFVF-VYLDDILIFSS--SLQ-EHI-FH---VRKVLQR-L-LNNHLYVKP---E-KCQF--HTQV-------KFLGFIIKP------G---QIQMDPQK-IQAMVDWPS--P-S-------------------------SVKE----VQRFLGFANFYR
>Sushiichi
LASGIIR---PSS--S-----PLAAGF-FFVA-K-E------------D-GGLRPCIDFR-K--------LN-NITV--------------KNKY-PLPL---SS-TF----EPL--THR-VF--TKLDLRNAY-H-LV-QIRKGDEWKTAFTHLG--HFEYLVMPFGLSNAPAVFQELVND-VLR--DM-----------------------INVFVV-VYLDDILIFSR--TME-EHH-QH---VRLVLQR-L-LENRLFIKA---E-KCIF--HASV-------GYLGYIVEE------G---RVRADPAK-IQAVVEWPR--P-T-------------------------DRTQ----LRRFLGFAGFIR
>Amnsan
LQRGFIR---PST--S-----PAGAGF-FFVE-K-K------------D-GGLRPCIDYR-G--------LN-KITV--------------KNRY-PLPL---SE-LF----DQL--KGK-IF--SKLDLRGAY-N-LI-RIREGDEWKTAFTRDG--HYEYLVMPFGLCNAPAVFQEFVND-IFR--DL-----------------------LGKSVV-VYLDDILIFSQ--DLE-THR-SQ---VKEALSR-L-RENFLFAKL---E-KCTF--EPKI-------SFLGYIISS------R---GFEMDPAK-VSAIQKWPL--P-Q-------------------------STKA----IQRFIGFANYYR
>Cgret
LKKGYIR---EST--S-----PAGSPI-LFVP-K-K------------N-GKLRLCVDYR-M--------LN-EMTI--------------KNRY-PLPL---DE-LQ----RLL--HGN-WF--TALDLKGAY-N-LI-RMKEGEEWKTAFTRKG--HFEYLVMPFGLTNAPATFQNMINQ-VLR--KF-----------------------VDIFVV-VYLDDILIFSP--TLK-QHK-EH---VHLVLQA-L-QNAKLLVEP---E-KSKF--HQEV-------EYLGFTITP------G---HIHMSKDK-VRSIQEWPT--P-T-------------------------NLKE----VQSFLGLVNFYR
>Pyret
FKKDYIR---PSI--S-----PAGYPI-LFVP-K-K------------N-GKLRLCVDYR-Q--------LN-DITI--------------KNCY-PLPL---RE-FR----NML--YQQ-WF--TTLNLKGAY-N-LI-RIKEGEKWKTAFTKRG--YYEYLIMPFGLTNAPATFQTIINH-VLR--EC-----------------------LNIFVV-IYLDDILVFSK--TLE-KHK-QH---VHTILQK-L-QNAKLLVEP---E-KYLF--HKQI-------NFLGYIIAP------G---EIRMEKSK-IQAVKEWPQ--P-Q-------------------------NWTE--QTQQAFEQLRDAIT
>Skippy
IRKGYIR---PSK--S-----SAGFPV-MFVP-K-P------------NSNKLRLVVDYR-Q--------LN-EITE--------------KDRT-SLPL---TE-LK----DRL--FGK-WF--TALDLKSAY-N-LI-RIKEADEWKTAFTKYG--LFEYLVMPFGLTNAPAVFQRMITN-VLR--EY-----------------------LDIFVV-CYLDDILIFSD--TEE-EHT-EH---VHKVLKA-L-QDANMLVEP---T-KSHF--HSQV-------TYLGHEISH------N---EIRMDRRK-IAAVAEWKV--P-T-------------------------SVKE----TQSFLGFANYYR
>marY1
LASGRIR---PSK--S-----PMASPF-FFVK-K-K------------D-GSLRPVQDYR-R--------LN-NITV--------------KNRY-PLPL---SE-LV----NQL--HGR-YF--TKLDVRWGY-N-NV-RIKEGDEWKAAFTNRG--LFELLVMFFGLTNSPATFQTMMND-IFH--DL---------------I-------LEGVVC-IYLDDILIFTR--MVE-EHR-RI---TRLVLER-L-RRYKLYLHQ---D-KCEF--ETKI-------EYLGLIISE------G---QVEMDPIK-VNRVTAWPT--P-T-------------------------NKKE----VQSFLGFINFYR
>Dane1
LRKGFIR---PSS--S-----PTASPV-LFVK-K-P------------G-GGLCFCVDYQ-R--------LN-WILV--------------KDQY-PLPL---KE-TL----NNL--KGR-YF--TKIDIISAF-N-NI-RIKKGQEYLTAFTCLG--LYESLVMPFGLTGAPATFQHYIND-TLR--DY-----------------------LDIFCT-AYLDNILIYSQ--TRS-EHI-QH---VRKVLQK-L-REAGLFAKL---V-KYEF--THET-------KFLGLIVAR------D---RIKIDPEK-VQTIAAWAT--P-T-------------------------CITD----IQAFIRFANFYR
>Maggy
LKKGFIR---PSS--S-----SVASPV-LFVK-K-Q------------G-GGLRFCVDYR-A--------LN-NITV--------------KDRY-PLPL---RE-TL----NNL--AGK-FF--SKIDIVSAF-N-NI-RIKKGEEYLTAFTRFG--LYESLVMPFGLTGAPATFQRYIND-SLR--EY-----------------------LDVFCT-AYLDDILIYSR--TRT-EHE-EH---LKLVLEA-L-RKAGLYANA---A-KCEF--FTET-------KFLGLLVGV------E---GVKMDPEK-ITAVLDWQT--P-K-------------------------KLTD----VQAFLGFGNFYR
>Grasshopper
MDKGWIR---ASS--S-----SAAAPV-LMVR-K-A------------S-GGWRLCVDYR-A--------LN-SITM--------------QDRY-PLPL---KE-TI----RSL--TGR-WF--TKVDVRAAF-H-KL-RIAEGDEHLTAFTRFG--LFEWLVCPFGLAGAPATFQRYVNG-VLG--DT-----------------------LGDYAS-AYLDDILIYSSG-SKS-DHW-SK---VTRVLDK-L-AAAGLNLDL---D-KSAF--AKEV-------KYLGFIVKA-----GE---GVQADPEK-IKAIRDWEA--P-T-------------------------RLRG----LRGFLGFANFYR
>Pyggy
LDKGFIR---VSS--L-----LAFLLV-LFAK-K-L------------E-GGLRLCIDYW-A--------LN-AITRG-------------KNRY-LLPL---RE-TL----NNI--SKK-WF--TKLDVIAAF-Y-KI-RVAEGDEWKTAFTRFS--LYEWLVTPFGMANSLSTFQRYINW-TLR--EY-----------------------LDEFCS-AYLDDVLIYTDG-SLE-QHQ-DH---VRKVLRK-L-QESGLNVDI---K-KCEF--GKST-------KYLGLIIDA-----EK---GIRMDPEK-VKAIMEWEP--L-R---------------------------------LRAYVHF-----
>Real
LEKGFIR---VSS--S-----PAAAPV-LFAK-K-P------------G-GGLRLCIDYR-A--------LN-AITK--------------KDRY-PLPL---RE-TL----NNL--SKK-WF--TKLDVIAAF-H-KI-RVAEGDEWKTAFTRFG--LFEWLVTPFGMANSPSTFQRYINW-TLR--EF-----------------------LDDFCS-AYLDDVLIYTDG-SLK-QHQ-EH---VRKVLRK-L-QDAGLQVDI---K-KCEF--EKST-------KYLGFIIKA-----GK---GISMDPAK-VAAIREWEA--P-Q-------------------------TVKG----VRSFLGFANFYR
>MGLR3
LQKGFIE---PGS--T-----PWAAPI-LFAR-K-G------------D-GGLRFCVDYR-K--------LN-ALTK--------------KDVC-PLPL---EE-TL----ARI--SKR-FF--TKIDIRQAF-H-RI-RMNPEHRDYTTFTRYG--TFRYNVLPFGLTNGPATFQKFINE-ILM--EY-----------------------LDDFCS-AYMDDILIWSE--TEE-EHQ-TH---VRQVLER-L-KKAGLQADI---K-KCEF--HTET-------RFLGFIIGT------K---GVAVDPDK-VAAVKQWAP--P-T-------------------------TVKG----VQSFLGFCNFYR
>Cft1
LAKGWIR---RST--S-----SAGTPC-MFVP-K-A------------N-GKLRLVQDYR-K--------LN-EITI--------------KNRY-PLPN---EE-AQ----DRL--TGD-WY--TKIDLRDAF-Y-AI-RMAEGEEWKTAFTRYG--LYEFLVMPMGLTNAPASCQDLVNE-TLR--DL-----------------------LDVCVV-AYMDDILVYTKG-SLQ-EHT-KQ---VQDVFER-L-TKSGFKTAP---E-KCEF--HKEV-------KFLGFIIST------T---GITIDPAK-TQSIREWPE--P-K-------------------------TVKD----VQSFLGLANYNR
>Bagy1
LNKGFIR---PSS--S-----P-SCPV-LFVK-K-K------------D-GMDRMVVDYR-P--------VN-LVTI--------------KNKY-PLPR---ND-LY----DQL--TGS-FF--SKMDLRLGY-H-QI-KIKNGDIPKKAFTRYG--QYEYTVMSFGLTNAPATFSRLMNS-IFM--EY-----------------------LDKFVV-VYLDDILIYSM--NER-EHA-EH---LRLVLMK-L-REHRLYAKF---S-KCE---------------FLGHVISG------K---GIAVNPER-VQAVLDWTQ--P-E-------------------------SVKQ----VRSFLGLASYCR
>Legolas
LDKGFIR---PSS--S-----PWGAPV-LFVK-K-K------------D-GSFRLCIDYR-G--------LN-KVTV--------------KNKY-PLPR---DE-LM----DQL--GGQ-WF--SKIDLASGY-H-QI-PIEPTDVRKTAFTRYD--HFEFVVMPFGLTNAPAAFMKMMNG-VFR--DF-----------------------LDEFVI-IFINDILVYSK--SWE-AHQ-EH---LRAVLER-L-REHELFAKL---S-KCSF--WRSV-------GFLGHVISD------Q---GVSVDPEK-IRSIKEWPR--P-R-------------------------NATE----IRSFLGLAGYYR
>Tma
LGKGFIR---PST--S-----P-GAPV-LFVK-K-K------------D-GSFRLCIDYR-G--------LN-WVTV--------------KNKY-PLPR---DE-LL----DQL--RGT-CF--SKIDLTSGY-H-LI-PIAEADVRKTAFTRYG--HFEFVVMPFGLTNAPAAFMRLMNS-VFQ--EV-----------------------LDEFVI-IFIDDILVYSK--SLE-EHE-VH---LRRVMEK-L-REQKLFAKL---S-KCSF--WREM-------GFLGHIVSA------E---GVSVDPEK-IEAIRDWHT--P-T-------------------------NATE----IRSFLGLAGYYR
>Peabody
LDKKFIR---PSV--S-----PWGAPV-LLVK-K-K------------E-GTMRLCVDYR-Q--------LN-KVTI--------------KNRY-PLPR---DD-LM----DQL--VGS-VF--SKIDLRSGY-H-QI-RVKTEDIQKTAFTRYG--HYEYSVMPSGVTNAPGVFMEYMNR-IFH--PY-----------------------LDKFVV-VFIDDILVYSK--SEE-EHV-EH---LRVVLGV-L-REKKLFAKL---S-KCEF--WEEV-------SFLGHVISR------G---GVAVDPSK-IEAVSKWEA--P-K-------------------------SVAE----IRSFLGLAGYYR
>Retrosat2
LQKGYIR---PST--S-----PWGAPV-IFVE-K-K------------D-KTKRMCVDYR-A--------LN-EVTI--------------KNKY-PLPR---DD-LF----DQL--KGK-VF--SKIDLRSGY-H-QL-RIREEDIPKTAFTRYG--LYECTVMSFGLTNAPAFFMNLMNK-VFM--EF-----------------------LDKFVV-VFIDDILIYSK--SEE-EHE-QH---LRLVLEK-L-KEHQLYAKF---S-KCDF--WTEV-------KFLGHVITA------Q---GVAVDPSN-VESVTKWTP--P-K-------------------------TVSQ----IRSFLGLAGYYR
>Del
LNKGFIR---GST--S-----PWGAHV-LFDP-K-K------------D-DSKRMCIDYK----------LN-SVTV--------------KNKY-PLPR---DD-LF----DQL--NG--YF--SKIDLRFRY-H-QL-RIR-ADIPKTAFTRYG--HYEFLVMPFGLTNVPTAFMNLMNR-VFR--EY-----------------------LDKFIV-VFVDYVLIYSR--TQK-DHE-HH---LRISLQL-L-RNNQLYAKL---S-KCEF--WEKV-------KFLGHVVSR------E---GIVVDPVK-VKAVMNWEL--P-K-------------------------NIFE----IRSFLGLAGYYR
>Beetle1
LAKGFVQ---ESL--S-----PCAVPV-ILVP-K-K------------D-GTMRMCVDCR-A--------IN-NITI--------------KYRY-PIPR---DD-LL----DEL--HGT-IF--SKIDLRSGY-H-QI-RIKEGDEWKTAFTKSG--LYEWRVMPFGLTNAPSTFMRLMHE-VLR--PF-----------------------IGSFVV-VYFDDILVYSN--SEQ-DHL-IH---LKKVFLK-L-REKKLYAKM---E-KCEF--FSSV-------SFLGFIISS------Q---GISMDESK-VEAIKSWPI--P-K-------------------------SITE----VRSFHGLASFYR
>CRM
LDKGYVR---ESL--S-----PCAVPV-ILVP-K-K------------D-GTWRMCVDCR-A--------IN-NITI--------------RYRH-PIPR---DD-ML----DEL--SGI-VF--SKVDLRSGY-H-QI-RMKLGDEWKTAFTKFG--LYEWLVMPFGLTNAPSTFMRLMNE-VLR--AF-----------------------IGKFVV-VYFDDILIYSK--SMD-EHV-DH---MRAVFNA-L-RDARLFGNL---E-KCTF--CDRV-------SFLGYVVTP------Q---GIEVDQAK-VEAIHGWPM--P-K-------------------------TITQ----VRSFLGLAGFYR
>Cereba
LDKGYIR---ESL--S-----PCDVPI-ILVP-K-K------------G-----WYIAYV-C--------LL-EALI--------------ILLF-VIVILFGMI-CI----DEL--SGT-IF--SKVDLRSGY-N-QI-CMKLGDEWKTAFTKFG--LYEWLVMPFGLTNAPSTFMRLMNE-VLR--AF-----------------------IGRFVV-LYFDDILIYSR--SLE-EHL-DH---LRVVFLA-L-RDARLFGNL---G-KCTF--CDRV-------SFLGYVVTP------Q---GIEVDKAK-IEAIESWPQ--P-K-------------------------TVTQ----VRSFLGLAGFYR
>Gimli
LESGIIQ---PSS--S-----SFASPV-VLVK-K-K------------D-GSWRLCVDYR-K--------VN-GITV--------------KNCF-PIPL---ED-LM----DEL--GGV-IF--SKFDLRAGY-H-QV-RMVEKDIPKTAFTHSG--HFEYLVMPFGLTNALATFQGLMNS-VFQ--KF-----------------------LRKFVL-VFFDDILIYSK--SKK-EHL-QH---LKLVLEV-M-REHKLFAKR---S-NCAF--ASRV-------EYLGHFIDR------D---GLSTDPSK-VLAVKEWPA--P-T-------------------------NLKQ----LRGFLGLANYYR
>Ifg7
LEAGIIQ---PSQ--S-----SFSDPV-VLVH-K-K------------D-GSWCMCPDYR-E--------LN-KLTI--------------KDKF-PIPV---DE-LL----DEL--HGI-YF--TKLDLRSGY-H-QI-RMKTEDIPKTTFTHEG--HYEFFVMPFGLTNTPSTFQGLMNS-IFK--PF-----------------------LRKFVL-VFFDDILIYNK--SWK-DHV-EH---VDRVLQL-L-EEKKLYAKR---S-KCFF--VQEV-------EYLGHIVS-------E---GVKVYPNK-IKAIKEWKI--P-T-------------------------SIKH----LRGFLGLTGCYR
>Gloin
LQCGIIR---PSK--S-----PFSSLV-LLVK-K-K------------D-GSWRFCVDYR-A--------LN-RVTV--------------LDKF-PIPM---DE-LL----DEL--HGT-IF--SKLDLCLGY-H-QI-RMREDDIEKTAFTHDG--HFEFLVMPFGLTNAPASFQSLMNE-LFG--PF-----------------------LGKFVL-VFFDDILIYSN--NLT-NHV-KH---LTLVMEV-L-AKHQLFANR---K-KCLL--RSQI-------DYLGHVISA------H---GVATDPSK-TEAMIHWPT--P-K-------------------------SVKE----LFGFLG---YYR
>Reina
LEQGVIQ---HSS--S-----PFASPV-LLVK-K-K------------D-GEWRLCVDYR-R--------LN-AHTV--------------KNRY-PMPV---DE-IV----DEL--CGK-IF--TKLDHRSGY-H-QI-RIKEGDEFKTAFTHNG--HYEYRVMPFGLTGAPATFQDFMNK-ILT--PF-----------------------LRKCVV-VFLDDVLIYSR--DME-EHV-LQ---VKQVFQK-L-KDHQLKLKL---S-KCRF--ATTL-------EFLGHIISA------E---GIATDPEK-VQVIRDWPI--P-N-------------------------NVKE----VRSFLGMAGYYR
>Galadriel
LDAGLIQ---PSK--A-----PYGAPV-LFQK-K-Q------------D-GTMRMCVDYR-A--------LN-KATI--------------KNKY-SVPL---QD-LM----DRL--SKC-WF--TKLDLRAGY-W-QV-RIAEGDEPKTTCTRYG--SYEFLVMPFGLTNAPATFCNLMNN-VLF--DY-----------------------LDDFVV-VYLDDIVIYSR--TLE-EHV-NH---LSLVLSQ-L-RKYTLYVKM---E-KCEF--AQEI-------KFLGHLVSK------N---QVRMDPKK-VQAIVDWQA--P-R-------------------------HVKD----LRSFLGLANYYR
>Monkey
LSGGLIR---SSK--A-----PFGAPV-LFQK-K-Q------------D-GSLRLCVDYR-A--------LN-KVTV--------------KNKY-PIPL---AD-LF----DQL--GKK-YF--SKLDLRSGY-W-QV-CIAEGDEAKITCTRYG--AFEFLVMPFGLTNAPATFCTLMNQ-LFK--EY-----------------------LDKFVV-VYLDDIVVYSQ--TLE-EHV-KH---LWMIFKV-L-RENTLFVKR---E-KCYF--ATEI-------LFLGHRIGD------G---SIWMDKSK-VQVVAEWRT--P-K-------------------------KVPE----LRSFLGFVNYYR
>Tse3
IASGNVI---PSE--S-----PYAAPV-IFVQ-K-K------------D-GTKRLCVDYR-G--------LN-DITI--------------KSKF-PLPL---ED-VL----DQL--SGT-IF--SKLDLISGY-H-QV-AIADEDQYKTAFTHRG--QYSWRVMPFGLTNAPATFQRLMNY-VLR--DY-----------------------INKICV-VYLDDILIYSK--NEK-EHS-EH---VSTIINV-L-RKHQLYAKK---S-KCEF--YPKI-------QFLGHELSA------K---GITPDKEK-ILAIKDWPT--P-K-------------------------TYKD----AQSFIGLAGYYR
>GRhodo
YSHGLAR---DSL--S-----EYASPV-TLAP-K-P------------D-GTWRFCTDYR-A--------LN-SITQ--------------EAKF-PLPR---DD-SL----DQL--RGR-YF--SKIDLRSGY-W-QV-RIEEKDIHKTAFTPFG--HHEWLVMPFGLQGAPSTFQRMMNH-YLR--QY-----------------------LGDFVI-CYLDDVLIYSK--TKE-DHL-EH---IRKVLEI-L-RKHKLYAKA---S-KCDF--GTQV-------QYLGFIVRQ------G---QVDKDPKK-IEAIRDWPL--P-S-------------------------TVRE----VRSFLGLAGFYR
>REM1
LAKGMIQ---PST--S-----PYGAPV-IFVE-K-A------------D-GSLRMVLDYR-A--------LN-KITR--------------KRRY-PMPN---TE-LF----DQL--AGK-VF--SSLDLQQGY-N-QI-RIHPDDVPKTGFAPMG--QFEYKVLCFGLTNAPATFQSVMNN-MFG--PH-----------------------IGKFVL-VYLDDILVFSK--NAE-EHK-EH---LRTVLEI-L-RKNQFKAKR---S-KCDF--NPEL-------HFLGHIVSR------E---GLKVDDRK-IRVIREWEV--P-Q-------------------------DLHK----LRAFLGLANYFR
>Tntom1
ARHRYHR---TLQ--V-----PIRVPC-A-IP-K-E------------T-WQFTTLCDYR-A--------LN-IITV--------------KNKY-PIPL---AY-LF----DRL--GGM-VF--TKIDLMTGY-W-QV-RIAEGDEHKMTCTRYG--SYDFLVMPFGLTNAPAIFCTLMNE-VFQ--EY-----------------------IDEFMV-VYLDDIVVNIH--TLE-EHL-EH---LRKVLAR-L-REH-LYAKL---Y-KCSF--AKQI-------DFIGHVIEE------G---RIKMDQQK-IQAITNWPP--P-K-------------------------DIHA----LRSFLVLNFYWL
>Ty31
LDNKFIV---PSK--S-----PCSSPV-VLVP-K-K------------D-GTFRLCVDYR-T--------LN-KATI--------------SDPF-PLPR---DN-LL----SRI--GNQ-IF--TTLDLHSGY-H-QI-PMEPKDRYKTAFTPSG--KYEYTVMPFGLVNAPSTFARYMAD-TFR--DL-------------------------RFVN-VYLDDILIFSE--SPE-EHW-KH---LDTVLER-L-KNENLIVKK---K-KCKF--AEET-------EFLGYSIGI------Q---KIAPLQHK-CAAIRDFPT--P-K-------------------------TVKQ----AQRFLGMINYYR
>Cer2
IQSERIV---ESN--T-----PWTSPI-VLVK-K-K------------N-GSLRVCLDFR-K--------LN-EVTI--------------PDNY-PLPR---DA-II----EKV--GGR-YF--SVLDMANGY-L-QL-RLDAESSYKCGFTENK--VYAYTHLPFGLKSAASYFQRALRQ-VLD--GL-------------------------EDVM-VYIDDVLIYSK--TFE-DHI-RT---LEMVLER-F-RKFNLKASP---N-KCEF--FESI-------VFLGHEISR------D---NYSPNRVN-VETIRSMPT--P-T-------------------------NVNE----VRRFVGMSGFFR
>Cer3
IQSGRIV---ESN--T-----PWTSPI-VLIK-K-K------------N-GSLRVCLDFR-K--------LN-EVTV--------------PDNY-PLPR---DS-II----EQI--GGK-YF--TSLDMANGY-L-QL-RLDAESSDKCGFTENK--VYAYTHLPFGLRSAASYFQRDLKQ-VLG---------------------------LEKEVT-VYIDDVLIFSK--TFE-EHL-NS---LRKVLER-F-RKFNLKVSP---N-KCEF--FQSI-------TFLGHEINA------D---NYKPNRIN-VDAIVNLPT--P-R-------------------------NVGD----VRRFIGMSGFFR
>Mdg3
LENGFIR---PSD--S-----EYASPI-VLVK-K-K------------T-GDLRMCVDFR-K--------LN-KMTM--------------KDNY-PLPL---DD-LL----DRM--NET-VF--TKLDLKNGF-F-HV-HVKKESIKYTSFTPLG--QYEWLRMPFGLKNAPSVFQRFVNK-IFA--DM---------------I-------RENKVV-VYMDDILLATE--NIN-EHL-ET---LKEIFKR-L-VENKLELRI---D-KCEF--MSSI-------KYLGFIINK------D---GIMPNDKG-IEAIKNFPI--P-N-------------------------NVHT----VQSFLGLCSYFR
>Gmr1
LKLGVIE---ESR--S-----AWASPI-VLVP-K-P------------D-GTHRFCNDFR-R--------LN-EVSD--------------FDSY-PMPR---DE-LI----ERL--GPR-YL--STLDLTKGY-W-QV-PLAPSSREKTAFTPGG--LFQYTVLPFGVHGAPATFQRMMDQ-VLR--PH------------------------SSYAA-AYIDDIIIHSA--SWD-EHV-KH---VRAVLNG-L-RAAGLTANP---A-KCRL--GEET-------AYLGYRVGR------G---NVRPQEDK-VAAIREWPQ--P-Q-------------------------TKKQ----VRSFLGLVGYYQ
>rGmr1
LKLGVIE---PSR--S-----PWSSPI-VMVP-K-P------------D-GTLRFCNDFR-K--------LN-EASS--------------FDGY-PMPR---DE-LL----DRL--GSR-FI--STLDLTKGY-W-QV-PLAPGAKEKTAFTPSG--HWHYRVLPFGLHGAPATFQRMMDI-LLR--PH------------------------QSYAA-AYLDDVVVHSM--CWE-EHL-TR---LRRVLLE-L-RRAGLTANP---K-KCHL--GAEA-------KYLGYHIGR------G---LIQPQQAK-VEALQKTPR--P-T-------------------------NKSQ----VRAFLGLAGYYR
>TF1
LKSGIIR---ESK--A-----INACPV-MFVP-K-K------------E-GTLRMVVDYK-P--------LN-KYVK--------------PNIY-PLPL---EQ-LL----AKI--QGT-IF--TKLDLKSAY-H-LI-RVRKGDEHKLAFCPRG--VFEYLVMPYGISTAPAHFQYFINT-ILG--EA-----------------------KESHVV-CYMDDILIHSK--SES-EHV-KH---VKDVLQK-L-KNANLIINQ---A-KCEF--HSQV-------KFIGYHISE------K---GFTPCQEN-IDKVLQWKQ--P-K-------------------------NRKE----LRQFLGSVNYLR
>TF2
LKSGIIR---ESK--A-----INACPV-MFVP-K-K------------E-GTLRMVVDYK-P--------LN-KYVK--------------PNIY-PLPL---EQ-LL----AKI--QGT-IF--TKLDLKSAY-H-LI-RVRKGDEHKLAFCPRG--VFEYLVMPYGISTAPAHFQYFINT-ILG--EA-----------------------KESHVV-CYMDDILIHSK--SES-EHV-KH---VKDVLQK-L-KNANLIINQ---A-KCEF--HSQV-------KFIGYHISE------K---GFTPCQEN-IDKVLQWKQ--P-K-------------------------NRKE----LRQFLGSVNYLR
>412
IKDKIVE---PSV--S-----QYNSPL-LLVP-K-K------------K-KKWRLVIDYR-Q--------IN-KKLL--------------ADKF-PLPR---DD-IL----DQL--GRK-YF--SCLDLMSGF-H-QI-ELDEGSRDITSFTSNG--SYRFTRLPFGLKIAPNSFQRMMTI-AFS--GI-----------------------EPSQAF-LYMDDLIVIGC--SEK-HML-KN---LTEVFGK-C-REYNLKLHP---E-KCSF--FHEV-------TFLGHKCTD------K---GILPDDKK-YDVIQNYPV--P-H-------------------------DADS----ARRFVAFCNYYR
>Mdg1
IKDGIVE---QSI--S-----EYNSPL-LLVP-K-K------------E-KRWRLVVDYR-Q--------IN-KKLL--------------ADKF-PLPR---ED-IL----DQL--GRK-YF--SCLDLMSGF-H-QI-ELDERSRNITSFTSTG--AYRYTRLPFGLKIAPNSFQRMMTL-AFS--GL-----------------------TPSQAF-LYMDDLVVIGC--SEK-HML-KN---LTDVFKL-C-RQHNLKLHP---E-KCTF--FKEV-------TYLGHKCTD------K---GILPDDSK-YEVIKNYPK--P-V-------------------------NADE----ARRFVAFCNYYR
>Cer1
LNQKVIR---ESK--S-----PWSSPV-VLVK-K-K------------D-GSIRMCIDYR-K--------VN-KVVK--------------NNAH-PLPN---EA-TL----QSL--AGK-LY--TVFDMIAGF-W-QI-PLDEKSKEITAFIGSE--LFEWNVLPFGLVISPALFQGTMEE-IIG--DL-----------------------LGVCAF-VYVDDLLIASK--DME-QHL-QD---VKEALTR-I-RKSGMKLRA---S-KCHI--AKEV-------EYLGHKVTL------D---GVETQEVK-TDKMKQFSR--P-T-------------------------NVKE----LQSFLGLVGYYR
>Blastopia
VEQSIVR---KST--S-----NVASRI-VVVR-K-K------------D-GTLRVCVDYR-K--------LN-TMVL--------------MDCF-PVPI---EE-VL----EKL--QSK-WF--TTMDLQNGF-F-HV-AVEEASKPYTAFTREG--LFEFNKAPFGFKNSPAAFIRFVQF-IFQ--EL-----------------------INSNIMQLYMDDIIVYAA--TPE-ECM-EK---TEMVLKR-A-AEFGLKIKW---K-KCNF--MRRI-------HFLGHIIEG------G---QICPGKEK-TSAVNSFGT--P-Q-------------------------NVKA----VQGFLGLTGFFR
>Boudicca
RSRELIR---SSN--S-----PWSSPL-HMVP-K-K------------S-NDWRPTDVYR-R--------LN-AKTI--------------PDRY-PLPH---HD-LT----ATL--KGT-VS--SKIDLVKAY-D-QI-PMATNEIPKTAITLFG--LYEFLQMPFGLRNAAQTFQRFIDD-VFR--GL-------------------------NFVH-AYVDDCLIASP--DRE-SHL-KH---LDIVFDR-L-QRHGITVNI---Q-KCQI--GNSL-------DFLGHTIDA------Q---GIRPLRSK-MVAILDYPE--P-T-------------------------TIKQ----LRTFNGLVSFYR
>CsRN1
LELDIIR---TSS--S-----HWSSPL-HMVP-K-K------------K-GDWRPCGDYR-S--------LN-NATI--------------PDRY-PIPH---HD-FA----STS--CHN-IF--SKLDLVRAY-Y-HI-PIAPDDIPKTAITPFG--LFEFTRMPFDLRNAAQTFQRFMDE-VLR--GL-------------------------PFVY-AYLDDVLIAST--SPM-EHA-AH---LRAVFER-L-STYNIRLNI---D-KCLF--GTNL-------DFLGHHIDS------T---GISPLPDR-ILALESFPI--P-T-------------------------TLTQ----LRRFIGIINYYR
>Kabuki
QELGICR---PSK--I-----AWASPL-HIVP-K-K------------N-GDLRPCGDYR-Q--------LN-AITK--------------PDRY-PIPR---HD-FT----YIL--DDK-IF--SKLDINRAF-H-CI-DVAPEDIEKTAITPFG--LFEFPKMTFGLRNAPQTFQRFMNNTVLH--GL-------------------------EFLF-SYLDDVIIASE--SPT-QHN-EH---LRIVFER-F-NSYGITINL---D-KCCF--GPKV-------EFLGHEVSV------N---GITPLKNK-VEAIINFPK--P-E-------------------------TVSD----LRRFLGMVNFYR
>Micropia
IRCNIVR---PSC--S-----PFASPM-LLVK-K-K------------N-GTDRLCVDFR-E--------LN-SNTI--------------SDKY-PLPL---SD-QI----ARL--RGN-YF--TCLDMASGF-H-QI-PIHPESVEYTAF------------VPDGLKNAPSVFQRTVIN-ALG--DL-----------------------ANSFVI-VYMDDIMVVSP--TKE-LAL-ER---LKTVLNV-L-TKAGFTFNL---A-KCSF--LTTV-------QYLGYEVRA------G---EIRPNVRK-IASLSSLPP--P-Q-------------------------TVSG----VRQFIGLASYFR
>Osvaldo
LVKGCIE---PSK--S-----PHTRTY-SNGQGR-K------------N-GKWRLCVDFR-Q--------LN-SRSI--------------KDAY-PLPR---HH-IL----DQL--RER-YI--TSLDLKDGY-W-QI-PMEKSSRPLTAFVPKG--LFQWKVMPFGLHSAPATFQRALDQ-VIG--PD-----------------------MMPHAF-AYLDDIIVIGR--TRQ-EHM-DN---LREVFRR-L-RAANLRINI---D-KCDF--FKEL-------KYLGHKVTE------N---GIRTDPEK-VAAIAQLKP--P-T-------------------------NVKE----LRQYVGVASWYR
>Woot
LDLGVIK---REA--S-----PYASPM-TVGK-K-K------------D-GTVRICLDAR-M--------IN-SKMI--------------ADCE-SPPA---DE-LL----RRF--HER-YM--STIDLRSSY-W-QI-PLSPESRQYTAFYNRS---YTYQVLPFGLKTAVGSFSRAMDV-VLG--TE-----------------------VREFVV-NYIDDLLVASE--TLN-EHL-EH---LRQVFEK-L-KQARMTINL---E-KSNF--IKEV-------KFLGHILTI------N---GIKADPEK-ISAIRNFPV--P-Q-------------------------KTKH----VRAFLGLCNFYR
>Cer4
LDLEVLE---PITH-S-----DWAAPI-VVIR-K-K------------DTGKVRVCADFK-CS------GLN-NSLI--------------EEIH-PLPT---DD-LF----GTL--QG--IF--SKIDLKDAY-L-QI-ALDSESQKLAVITHKG--LFKYRRMTFGLKPAPAKFQKIIDK-MIA--GL-------------------------PGVA-AYLDDVIVSAN--SLE-EHE-KV---LHELLKR-I-KDYGFRISP---E-KCNF--ASEI-------TFLGFIIDK------R---GRRPDPKK-TSVIRSMKA--P-T-------------------------DQKQ----LMSFLGAICFYG
>Cer5
QEMGVIV---PITY-A-----KWAAPI-VVIK-K-K------------GTGKIRVCADFK-CS------GLN-AALK--------------DEFH-PLPT---ED-IF----SRL--KG--VY--SQIDLKDAY-L-QV-ELDEEAQKLAVITHRG--IFKYLRMTFGLKPAPASFQKIMDK-MVS--GL-------------------------TGVA-VYLDDIIISAS--SIE-EHE-KI---LRELFER-I-KEYGFRVSA---E-KCAF--AKQV-------TFLGFIVDE------H---GRRPDPKK-TEVIRSMKA--P-T-------------------------DQKQ----LASFLGAVSFYS
>Cer6
KDMGVIT---PITY-S-----KWAAPI-VVIR-K-K------------ESNKIRVCADFK-CS------GLN-SALK--------------DEIH-PLPT---ED-LF----AKL--KG--VF--SKIDFRDAY-L-QI-ELDDESQELAVITHLG--LFKYVRMAFGLKPAPAVFQKIVDK-LIS--GI-------------------------PGVS-AYLDDLIIAAS--SYD-EHE-AI---LRQLFDR-I-REYGFRVSP---E-KCMF--ASEI-------SFLGFIVDE------K---GRRPDPNK-ASKIRSMKA--P-G-------------------------DQKQ----LSSFLGAVCFYS
>CFG1
VAEGTIS---PVEF-S-----EWATPI-VPIV-K-S------------D-KSIRICGDYK-VT-------VN-KVSK--------------LDNY-PIPK---ED-LY----ATL--GGT-DY--SKLDLSQAY-Q-QL-ELDDSSKPYTTITHKG--LFVYNRLPYGVASAPGIFQRTMEN-LLQ--GI-------------------------PQVI-VRVDDILVTGK--NRR-QHL-EN---LEAVLNR-L-EKAGVKLKR---S-KCYF--LKEV-------EYQGHRINS------E---GMQPIEGK-VMAIKDAPA--P-T-------------------------NVKE----LQAFLGMLNYYS
>DRM
EKAGIIT---PVKY-S-----EWAAPI-VPVV-K-K------------D-KTLRLCGDYK-LT-------VN-QAVT--------------TEIY-PLPR---EE-LM----ATL--SGT-IF--SKIDLASAY-Q-QV-LLEDESKELLTITHRG--LFVYNRLPFGVSSAPSIFQRIMEN-LMR--DL--------------------------DVI-VYLDDLLVTGK--TEQ-EHL-QR---LQAVLKR-L-QENGLRVKK---S-KCEF--GSQI-------EYLGFVLNS------Q---GLHPSPDK-VDAVKNAPV--P-T-------------------------CVKE----LKAFLGLVNYYG
>Hydra21
ISSGIYR---PVSH-S-----RWAAPI-VPVL-K-K------------D-GTIRLCGDYK-QT-------VN-QAAM--------------CDSY-PLPR---ED-LF----ATL--AGQ-KF--TKLDLAFAY-Q-QL-LLDKSSCELLTVTHRG--LFEPTRLQFGVHSASGIFQREIEK-LIG--NL-------------------------PFTK-VRVDDILVSGR--SDE-EHL-KN---VETVLLI-L-EKAGLKLKE---N-KCVF--MPEV-------EYLGFKLTK------D---GVVPLEDK-LNAIRNAPE--P-K-------------------------DTTQ----VKSFLGMINYYH
>SPM
GKAGVIK---KVKN-S-----RWAAPI-VTVP-K-S------------D-GSVRLCGDYK-QT-------VN-KVLE--------------EDVY-PLPT---ED-LF----ANL--AGK-VF--SKIDLSNAY-L-QL-ELTDKSKELLTITHKG--LYQYERLPFGVSTAPAVFQSVMDR-ILG--GM-------------------------KGVC-CYLDDILISSE--NEE-DHI-KT---LNEVLGR-L-QEYGVKAKK---E-KCSF--MSRV-------IYLGHEIDG------K---GVHPTKEK-VEGICDAKR--P-E-------------------------NKDE----LRTFIGIVVYYA
>Mag
LAAGVIK---PVDH-S-----DWATPL-VVVR-K-A------------D-GGLRICADYK-VT-------LN-KVLA--------------IDRF-PVPK---ED-LF----SNL--SGK-FF--TKLDLSQAY-N-QI-VLSERSSEYTVITHRG--LFKYSRLVYGLASSPGIFQKLMVN-MFK--NV-------------------------PNVV-VFYDDILIRNQ--DLD-SHL-KS---IKEVLDI-L-ERYGLKIKR---S-KCEF--MTEV-------RYLGFIIDQ------N---GVRVDPEK-VKSIATMPH--P-N-------------------------NVTE----LKSFIGMVNFYS
>Gulliver
LYMNVIS---PVSY-S-----V-ATPL-VFIK-K-A------------D-GKLRVCGDFS-TG-------LN-KALQ--------------DHLY-PLPI---ED-LF----TIL--NGV-VF--SKIDFSDAY-F-QV-EVAEESRLLLTVTHRG--LFQYNRLPFGVKCAPAIFQQIMDT-MLA--DL-------------------------PFSM-AYMDDIIVTSK--NEK-EHY-AH---SQKVFRR-L-SEYGFCMKL---E-KCSF--FSSI-------KYLGIIIDL------N---GGRPNPEK-VNAVVHMSI--P-S-------------------------NVQK-----PSILGMINYYN
>SURL
ERLDVIT---PVDEPT-----DWVSSL-VVVM-K-K------------N-GQLRVCLDPR-D--------LN-RAIK--------------REHY-QLPS---AE-IT----AHF--AGK-YF--SKLDASSGF-W-QI-QLDDESSKLCTFTPYG--RYKFLRLPFGICSAPEVYHKIVHQ-MFA--HI-------------------------PGVN-TMMDDVIVWGT--TQQ-EHD-NR---LREVLSI-A-RRMNLKLNK---D-KCEF--SKKL-------TFIGDLISD------Q---GVQPDPKK-VSAILNMER--P-K-------------------------CRKD----VQRFLGMINYQG
>Tor4a
LENKLIE---PCS--S-----PWNSPS-LLVR-K-K------------D-GRFRLVIDYR-R--------LN-DATL--------------QMHH-PLPN---ED-SI----SYL--EKR-VY--SMCDMIKGF-H-QI-DLDEDSKQKTAFNEFG--QFQYTRMPMGCKNAPSFFMRIMDK-ALL--GV-----------------------KKTEII-AYMDDLLCHSQ--TEV-EHI-KI---LEKLFQI-L-AVNNLRINS---K-KAAF--FDSV-------NFCGYDISN------G---KICPSQDK-IEAIQKLKI--P-R-------------------------TKDA----AQSLFGALNYHR
>Athila41
LDAGVIY---PISD-S-----TWVSPV-HCVP-K-K------------G-GMHRMCIDYR-K--------LN-AASR--------------KDHF-PLPF---DQ-ML----ERL--ANP-YY--CFLDGYSGF-F-QI-PIHPNDQEKTTFCPYG--TFAYKRMPFGLCNAPATFQRCMTS-IFS--DL-----------------------IEEMVE-VFMDDFSVYGP--SFS-SCL-LN---LGRVLTR-C-EETNLVLNW---E-KCHF--MKEG-------IVLDHKISE------K---GIEVDKGK-VEVMMQLQP--P-K-------------------------TVKD----IRSFLGHAGFYR
>Bagy2
LEAGIIY---PVAH-S-----DWVSPV-HCVP-K-K------------G-GIYRMVIDFR-K--------LN-KATR--------------KDHY-PLPF---DK-ML----ERL--SNT-HF--CFLDGYSGF-S-QI-SAAQSDQEKTTFCPFG--TFAYRRMAFGLCNAPATFQRCMMA-ISS--DF-----------------------CEKIIE-VFMDDFSVYGS--SFD-DYL-SN---LDRVLQR-C-KDTNLVLNW---E-KCHF--MNEG-------IVLGHKISA------K---GIEVDKAK-VDAIEKMPC--P-I-------------------------DIRG----IRSFLGHAGFYR
>Cyclops2
LDARMIY---PISD-S-----PWVSPV-HVVP-K-K------------G-GNWRMCIEYR-R--------LN-TATR--------------KDHF-PLPF---DQ-ML----ERL--SGQ-YY--CFLDGYSGY-N-QI-AVDPADH-KTAFCPFG--VFAYRKMSFGLCNAPTTFQRCVQA-IFA--DL-----------------------NEKTME-VFMDDFSVFGV--SFS-LCL-AN---LKTVLER-C-VKTNLVLNW-----KCHF--MTEG-------IVLGHKVSS------R---GLEVDRAK-VEVIEKLPP--P-V-------------------------NVKG----IRSFLGHVGFYR
>Calypso
VARSRPH---PISD-S-----AWVSPV-QVVL-K-K------------G-GMWRMCIDYR-K--------LN-NATW--------------KDHY-PLPF---DH-ML----ERL--ARS-YY--CFLDGYSSY-N--I-AIDIKDQEKTTFFPFG--VFAYRCMPFGLCNALATFQRCMMA-IFS--DM-----------------------VEKCIE-VFMDDFSVFGP--SFD-GCL-SN---LERVF-R-C-EESNLVLNW---E-KCHF--MQEG-------IVLGHKISV------R---GIEVDKVK-IDVIEKLPP--P-M-------------------------NVKR----MRSFLGHDGFYR
>Diaspora
LQAGIIY---PISD-S-----QWVSPV-QVVP-K-K------------T-GLWRVCIHYR-R--------LN-QVTK--------------KDHF-PLPF---DQ-IL----ECL--AGS-HY--CFLDGFSGY-M-QI-TIALEDQEKTTFCLFG--TFAYRRMSFGLCNAPGTFQRCMIS-IFS--DF-----------------------LENCIE-EFMDDFTVYGS--SFD-GCL-DS---LEKVLNR-R-IETNLVLNF---E-KCHF--MEQG-------IVLGHIISN------K---GIEVDPAK-ISVISQLPY--P-S-------------------------CVE-----VRSFLGHAGFYR
>B1147A04.5
--------------------------L-VSFL-R-A------------N-A----------D--------VF-AWRP--------------ADMP-GVPR---EEHRL----AVR--SGE-RQ--AFIR--SGY-H-QI-RMAREDEEKTAFTPIG--TYCYTTMPFGLKNAGPTFQRTTRI-SLG--SQ-----------------------IGRNVE-AYVDDLVVKTR--NQE-TLL-SD---LAETFES-L-RSARIKLNP---D-KCVF--GPAG-------KLLGFLVSA------R---GIEANPEK-IRAIERMRP--P-S-------------------------KLRD----MQCVTGCMAALS
>Cinful1
LSAGVIR---EVKY-P-----EWLANT-VMVK-K-A------------N-GKWRMCIDFT-D--------LN-KACP--------------KDEF-PLPR---DS-LV----DAT--ASE-LM--SLLDCYSGY-H-QI-WMKREDEPKTSFTPSG--TYCYLRMPEGLKNAGGSFSRMTAK-VLQ--SQ-----------------------IGRNVL-TYVDDIIVKST--KQE-NHI-AD---LQETFAS-F-RQAGLKLNP---E-KCVF--GKKG-------KFLGCLVST------K---GIEANPSK-IEAILRMEP--P-T-------------------------TKKG----AQRLTGRLASLN
>RetroSor1
LDAKVIR---EVIY-P-----EWLANV-VLVP-K-K------------N-GKMRMCIDFT-D--------LN-KACV--------------KDSF-PLPR---DT-SV----DKA--AGQ-RF--SLLDCFSGY-H-QI-WLKKEDEGKASFTPFG--TYCYTRMPEGLKNAGATFSRMMGK-VLG--SQ-----------------------LQRNII-AYVDDVVVMSK--RKE-DHI-KD---LQETFVN-L-RSAGLKLNP---E-KCVF--GSKG-------KMLGYIISS------E---GIRANPDK-TKAIMSMAE--P-S-------------------------NKKE----VQRLTGRIAALN
>RIRE2
LAAGFIK---EVLH-P-----DWLANP-VLVR-K-K------------T-GQWRMCVDYT-D--------LN-KSCP--------------KDPF-GLPR---DQ-VV----DST--AGE-LL--SFLDCYSGY-H-QI-RLKESDCLKTSFTPFG--AYCYVTMPFGLKNAGATYQRMIQR-CFS--TQ-----------------------IGRNVE-AYVDDVVVKTK--QKD-DLI-SD---LEETFAS-I-RAFRMKLNP---E-KCTF--GPSG-------KLLGFMVSH------R---GIQANPEK-VTAILNMKP--P-S-------------------------TQKD----VQKLTGCMAALS
>Grande14
VAAGFIR---EVLH-P-----EWLPTL-FLYS-K-R------------I-KWIGACASTI-L--------ISTNTVR--------------RDPF-GLPR---DQ-VV----DST--AGS-ML--SFLDCYSWY-H-QI-SLAKEDEEKTAFTPFG--AFCYTSMSFGLKNGRATYQRAIQT-CLA--NH-----------------------WGKRVE-AYVDDVVIKIE--NSE-NFI-ED---LQLVFNS-L-RRYRWKLNP---E-KCVF--GPAG-------KLLGFIVSH------R---GIEANPDK-IEAIMKMEA--P-R-------------------------SQKK----VQRLTGCMAALS
>Tat41
LGAGSIV---EVKY-P-----EWLANP-VVVK-K-K------------N-GKLRVCIDFT-D--------LN-KACP--------------KDSF-PLPH---DR-MV----EAT--TGE-LL--SFMDAFSGY-N-QI-PMHKDDQEKTSFTDRG--TYCYKVMPFGLKNAGARYQRLVNQ-MFA--PQ-----------------------LGKTME-VYIDDMLVKSK--KSA-DHI-EH---LTACFET-L-NKYNMKLNP---A-KCSF--GTSG-------EFLGYIVTK------R---GIEANPKQ-IQAILDLKS--P-R-------------------------NKKE----VQRLTGRIAALN
>Tft2
LKIGSIR---EVQY-P-----DWLANT-VVVK-K-K------------N-GKRIVCIDFT-D--------LN-KACP--------------KDSF-PLPH---DN-LV----EST--AGE-LL--SFMDALSGY-N-QI-MMNPEDQEKTSFTDRG--IYCYKVMPFGLKNAGATYQRLVNK-MFN--EH-----------------------LGKTME-VYIDYMLVKSL--KKE-DHV-KH---LEECFAI-L-NQYQMKLNP---A-KCTF--GPSG-------EFLSYIVRK------R---GIEANPNQ-INAFLNMSS--P-K-------------------------NFKE----VQRLTGRIAALN
>Ogre
WDAGFLA---VTSY-P-----PWMANI-VPVP-K-K------------D-GKVRMCVDYR-D--------LN-RASP--------------KDDF-PLPH---DV-LV----DNT--AQS-VF--SFMDGFSGY-N-QI-KMAPEDMEKTTFTPWG--TFCYKVMPFGLKNAGATYQRAMTT-LFH--DM-----------------------MHKEIE-VYVDDMIAKSQ--TEE-EHL-VN---LQKLFDR-L-RKFKLRLNP---N-KCTF--GRSG-------KLLGFIVSE------K---GIEVDPAK-VKAIQEMPE--P-K-------------------------TEKQ----VRGFLGRLNYIA
>BFV
LRQGVLR---QQN--S-----EMNTPV-YPVP-K-A------------D-GRWRMVLDYR-E--------VN-KVTP--------------LVAT-QNCH---AS-IL----NTL--YRP-YK--STLDLANGF-W-AH-PIKPEDYWITAFWGGK--TYCWTVLPQGFLNSPALFTADVVD-ILK--DI-------------------------PNVQ-VYVDDVYVSSA--TEQ-EHL-DI---LETIFNR-L-STAGYIVSL---K-KSKL--AETV-------EFLGFSISQ------N---GRGLTDSY-KQKLMDLQP--P-T-------------------------TLRQ----LQSILGLINFAR
>EFV
LKQGVLK---QQT--S-----PMNTPV-YPVP-K-P------------D-GRWRMVLDYR-A--------VN-KVTP--------------AIAT-QNCH---AS-LL----NTL--YRQ-YK--TTLDLANGF-W-AH-PIQESDQWITSFWNGK--SYVWTTLPQGFLNSPALFTADVVD-LLK--DI-------------------------PNVE-VYVDDVYFSND--TEE-EHL-KT---MDLLFQK-L-QTAGYIVSL---K-KSKL--GHTV-------DFLGFQITQ------T---GRGLTDSY-KSKLLDITP--P-N-------------------------TLKQ----LQSILGLLNFAR
>FFV
LKQGVLI---QKE--S-----TMNTPV-YPVP-K-P------------N-GRWRMVLDYR-A--------VN-KVTP--------------LIAV-QNQH---YG-IL----GSL--FKR-YK--TTIDLSNGF-W-AH-PIVPEDYWITAFWQGK--QYCWTVLPQGFLNSPGLFTGDVVD-LLQ--GI-------------------------PNVE-VYVDDVYISHD--SEK-EHL-EY---LDILFNR-L-KEAGYIISL---K-KSNI--ASIV-------DFLGFQITN------E---GRGLTDTF-KEKLENITA--P-T-------------------------TLKQ----LQSILGLLNFAR
>HFV
LKQGVLT---PQN--S-----TMNTPV-YPVP-K-P------------D-GRWRMVLDYR-E--------VN-KTIP--------------LTAA-QNQH---AG-IL----ATI--VRK-YK--TTLDLANGF-W-AH-PITPESYWLTAFWQGK--QYCWTRLPQGFLNSPALFTADVVD-LLK--EI-------------------------PNVQ-VYVDDIYLSHD--DPK-EHV-QQ---LEKVFQI-L-LQAGYVVSL---K-KSEI--GKTV-------EFLGFNITK------E---GRGLTDTF-KTKLLNITP--P-K-------------------------DLKQ----LQSILGLLNFAR
>SFV1
LKQGVLI---QQN--S-----TMNTPV-YPVP-K-P------------D-GKWRMVLDYR-E--------VN-KTIP--------------LIAA-QNQH---AG-IL----SSI--YRK-YK--TTLDLTNGF-W-AH-PITPESYWLTAFWQGK--QYCWTRLPQGFLNSPALFTADVVD-LLK--EI-------------------------PNVQ-AYVDDIYISHD--DPQ-EHL-EQ---LEKIFSI-L-LNAGYVVSL---K-KSEI--AREV-------EFLGFNITK------E---GRGLTDTF-KQKLLNITP--P-K-------------------------DLKQ----LQSILGLLNFAR
>DrFV1
KRKGIIK---EVDN-A-----PTNSPI-QAVA-K-P------------D-GGWRLVTNYK-A--------LN-KQTV--------------PDTR-YLIN---RD-AT----GAA--PER-LL--SKIDLANGF-W-SV-PLKPESRARTAFFENK--QYVYNVLPQGFKNSPNAFQAIMME-ILK--GL--------------------------PVV-VYIDDILIVTN--DEE-EHL-KI---LDETLSR-L-TKEGFRLNY---K-KMEI--ADDV-------EFLGFQITG------N---ERFLSQTT-ENKELRGKE--I-T-------------------------SLKQ----LQSMLGTLNFVR
>Loki-Bsp
LKKEIIR---ECN--S-----TYNSPI-WPVL-K-P------------T-GKWRLTIDYR-P--------LN-KNVP--------------LSRW-PMIH---DQ-EL----AKI--KDH-FF--STVDVANGF-W-TM-RVDPADQYKLAFFGNR--QYTWNRCPFGYSNSPAEFNIFLHK-AMS--DA-----------------------AARGNL-IYVDDILMRSQ--TFE-GHL-AE---IRHVLSQ-L-LAAGAKLAL---T-KGQW--CTKV-------KYVGLTVGQ------H---GIEPQADR-IQAIRTIKA--P-N-------------------------TLSG----LRSFLGVCNYSR
>Loki-Str
LAKRIIR---ECN--S-----TYSAPV-WPVL-K-P------------T-GKWRLTIDYR-Q--------LN-KLVP--------------LSRW-PMTQ---DQ-EL----PKV--ANK-YF--STVDVANGF-W-TM-TVDPRDQHKLAFFSNK--LFTFNRCPFGYANSPSEFNIFLHK-AMP--DA-----------------------ASRGTI-IYVDDVLMRSE--TWS-HHL-NE---MDHVLTQ-L-GTAGAKLAI---M-KGQW--CTKV-------NYVGLLVGA------E---GILPQSNR-IQAVRNIKT--P-T-------------------------NLHE----VRSFLGVCNYSR
>Loki-Lch
MEREIIR---ECN--S-----TYNSPI-WPVL-K-P------------N-GKWRLTIDYR-Q--------LN-KQVP--------------LSHW-PMTY---DQ-NL----TKI--AGK-YF--TTLDIANGF-W-TV-KVDPKDQYKLAFFGKR--QYTWNRCPFGYLNSPADFNIFLHK-AMP--DA-----------------------EERGNL-IYVDDILIKSN--SAS-DHL-DE---IRYVLTQ-L-KNAGAKLSL---T-KGQW--CKRV-------NYLGYDVGP------D---GLRPQQNR-IKAIQAIRS--P-T-------------------------NITE----LRSFLGICNYSR
>Loki-Lca
LKKNIIR---ECN--S-----TYNSPI-WPVL-K-P------------T-GKWRLTIDYR-Q--------LN-KTVP--------------LSRW-PMAE---DH-GL----NQI--KGK-VL--TTMDLANGF-W-TM-PVKETDQYKLAFFDRI--QYTWNRCPFGYSNSPADFNIFLHK-AMG--DA-----------------------KERGTI-VYVDDILVKDS--SWQ-EHL-KS---LQHTLEQ-L-KEAGAKISI---Q-KGQW--AKRV-------DYLGFQIGT------E---GLLPQTNR-IEALLALKS--P-N-------------------------TVPT----LRSFLGICNYLR
>Loki-Npa
KERGVIR---SVH--S-----SYNNPI-LGIL-K-P------------N-GQWRLCADLR-Q--------LN-KRVY--------------MSGW-PVPY---DQ-CL----VQM--QGR-IF--TTLDCAQGY-W-TI-KVSPEDQYKLAFFGKE--QYTWTRMPFGYINSGHEFAVFLHK-AMP--DA-----------------------TERGNL-TYVDDILLKST--SFE-KHV-QE---IRHVLNQ-L-REAGVKISL---Q-KAQW--CTKV-------NFLGHEVTS------E---GLNPQKKK-VEAVMKSKT--P-T-------------------------NVSE----LRSFLGMMNYSR
>Odin-Aeq1
ESNDIIR---PCN--S-----TYNSPV-WPVL-K-P------------N-GTWRMCIDFR-N--------LN-RKVP--------------ISRW-PMGD---DY-SL----SRL--KSK-YF--TTLDVANGF-W-TI-PVKGDDQHKLAFFDGA--QYTWTRLPFGYVNSPAEWNTFLHK-VLP--DV-----------------------RDRHLS-LFIDDVLANSD--DWE-EHL-SQ---LRYVFEQ-F-SKAGVKVPL---R-KCQF--ASSV-------DYLGYHLSS------E---GMSPHAKK-TQVIQNLPD--P-K-------------------------NQSQ----LRSILGTLNFYR
>Odin-Epa
ESNDIIR---PCN--S-----TYNSPV-WPVL-K-A------------N-GTWRMCIDFR-N--------LN-RKVP--------------ISRW-PMGD---DY-SL----SRL--KSK-YF--TTLDVANGF-W-TI-PVKGDDQHKLAFFDGA--QYTWTRLPFGYVNSPAEWNIFLHK-VLP--DV-----------------------RDRHLS-LFVDDVLANSD--DWE-EHL-SQ---LRYVFEQ-F-SKAGVKVPL---H-KCQF--ASSV-------DYLGYHLSS------E---GISPQAKK-TQVIQDLQD--P-K-------------------------NQSQ----LRSILGTLNFYR
>Odin-Sme3
ESNGIIR---PCN--S-----TYNSPV-WPVL-K-S------------N-GTWRMCIDFR-N--------LN-TRVP--------------VSRW-PMGD---DF-SL----SRL--KEK-FF--TTLDVANGF-W-II-PVKREDQHKLAFFDDA--QYTWTRLPFGYVNSPAEWNIFLHK-VLP--DV-----------------------RNRHLS-LFVDDLLANSD--DWE-EHL-SR---LRYVFEQ-F-SIAGVKIPL---R-KCQF--GSSV-------DYLGFHLSA------E---GVSPQAKK-VEAIEKLQD--P-K-------------------------NQSQ----LRSILGTLNFYR
>Odin-Hcr1
EGNQIIR---PCN--S-----TYNSPI-WPVL-K-P------------N-GTWRMCVDFR-N--------LN-RKVP--------------ISRW-PMGD---EY-SL----SRL--KRR-FF--STLDVANGF-W-TL-PVKEDDQYKLAFFDDT--QYTWTRLPFGYVNSPAEWNIFLHK-VLP--DV-----------------------RDRQLS-LFVDDILANSD--SWE-EHL-GQ---LRYVFEQ-F-AQTGVKVPL---Y-KCQF--VLSV-------DYLGYHLSS------E---GISHQTKK-TQVIQNLKS--P-E-------------------------NQSQ----LRSVLGTLNFYR
>Cigr1
LEEEIIE---PSN--S-----PWRAQV-LVAR-E-G------------S-KKPRMVIDYS-QT-------VN-VFTE--------------LDAY-PLPS---ES-IV----NKV--TQK-VY--SSLDLRSAY-H-QI-PLKDSDRPFTAFAEGQ--LYQYKRLPFGVTNGVSAFQRIINR-FIQ--DN-----------------------HLNKVY-AYLDDITVTGE--TLE-EHD-RN---LKKLLVA-A-KRHNLTINE---E-KSKL--RTSI-------DFLGYRISY------G---DARPDPER-LRPLLNLPP--P-D-------------------------TPRE----LKRIQGMFAYYA
>BRRV
INKGLIR---PSK--S-----PHSAPA-FYVE-N-H-SEI-------KR-AKRRIVINYK-A--------MN-EATI--------------GTPK-TLPR---DY-IM----NRL--KGI-WF--STLDVKSAY-W-QL-RLTEESKPLTAFYPPK--HYEWNVLPMGLKQAPGIFQEFMNR-SLH--NL------------------------EHICL-VYVDDIIIFSEK-DKN-DHL-SK---VLQVLKR-C-EDEGIILSQ---P-KAKI--AKEI-------DFFGLHISE------G---EIILQPHI-LEKLVLFPD-EI-E-------------------------NRKQ----LQRFLGNLNYIS
>CmYLCV
VRKGIIE---ESK--S-----PHSAPA-FYVE-N-H-NEI-------KR-KKRRMVINYK-A--------LN-KATI--------------GNAH-KLPR---DS-IL----TKV--KGN-WF--STLDAKSGY-W-QL-RLHPQSKPLTAFCPQK--HYQWNVLPFGLKQAPGIYQNFMDK-NLE--GL------------------------ENFCL-AYIDDILVFTNS-SRE-EHL-SK---LLVVLER-C-KEKGLILSK---K-KAII--AQTI-------DFLGLTLQE-----NG---EIKLQPNV-LEKLELFPD-AI-E-------------------------DRKQ----LQRFLGCLNYIA
>SbCMV
LKKGLIR---ESQ--S-----PHSAPA-FYVE-N-H-NEI-------KR-GKRRMVINYK-K--------MN-EATI--------------GDSY-KLPR---DF-IL----EKI--KGL-WF--SSLDAKSGY-Y-QL-RLHENTKPLTAFCPQK--HYEWNVLSFGLKQAPSIYQRFMDQ-SLK--GL------------------------EHICL-AYIDDILIFTKG-SKE-QHV-ND---VRIVLQR-I-KEKGIIISK---K-KSKL--IQEI-------EYLGLKIQG-----NG---EIDLSPHT-QEKILQFPD-EL-E-------------------------DRKQ----IQRFLGCINYIA
>PCSV
IELGILR---QSK--S-----PHSAPA-FYVE-N-H-NEI-------KR-GKRRLVINYK----------MN-KATK--------------GDAY-NLDR---LY-LT----DRE--N---WF--STLDAKSGF-L-QL-RLDEETKPLTAFCPQM--HLEYNVMPMGLKQAPSQFQRFMDN-NLR--GL------------------------EDISL-AYIDDIIVFTKG-TKD-YHL-KQ---VARVLIQ-L-GNHGVILSK---E-KAKI--AEEI-------EFLGLKILK-----NG---FIEPQKHL-LEKIAEFPD-QL-Q-------------------------DRKQ----IQKFLGCLNYIG
>CaMV
LDLKVIK---PSK--S-----PHMAPA-FLVN-N-E-AEK-------RR-GKKRMVVNYK-A--------MN-KATV--------------GDAY-NLPN---DE-LL----TLI--RGK-IF--SSFDCKSGF-W-QV-LLDQESRPLTAFCPQG--HYEWNVVPFGLKQAPSIFQRHMDE-AFR--VF------------------------RKFCC-VYVDDILVFSN--NEE-DHL-LH---VAMILQK-C-NQHGIILSK---K-KAQL--FKKI-------NFLGLEIDE------G---THKPQGHI-LEHINKFPD-TL-E-------------------------DKKQ----LQRFLGILTYAS
>CERV
LDLKVIK---PSK--S-----PHMSPA-FLVE-N-E-AER-------RR-GKKRMVVNYK-A--------MN-KATK--------------GDAH-NLPN---DE-LL----ALV--RGK-IY--SSFDCKSGF-W-QV-LLDKESQLLTAFCPQG--HYQWNVVPFGLKQAPSIFQRHMQT-AFN--QH------------------------SKYCC-VYVDDILVFSN--TEE-EHY-IH---VLNILRR-C-EKLGIILSK---K-KAQL--FEKI-------NFLGLEIDQ------G---THCPQNHI-LEHIHKFPD-RI-E-------------------------DKKQ----LQRSLGILTYAS
>LLDAV
LELKIII---PSK--S-----PHQSPA-FLVE-N-E-AER-------RR-GKKRMVVNYK-A--------IN-TATI--------------GDAH-NLPN---DE-LL----TLI--RGS-IF--SSFDCKSGF-W-QV-LLDEDSQLLTAFCPQG--HYQWIVVPFGLKQAPSIFQRHMNN-AFR--DF------------------------ASYCC-VYVDDILVFSN--NIK-DHY-AH---VAQVLRK-C-AELGIILSK---K-KAQL--FCRI-------NFLGLDIDE------G---THRPQNHI-LEHIHKFPN-KI-E-------------------------DKKQ----LQRFLGILTYAS
>FMV
LDLGLII---PSK--S-----QHMSPA-FLVE-N-E-AER-------RR-GKKRMVVNYK-A--------IN-QATI--------------GDSH-NLPN---QE-LL----TLL--RGS-IF--SSFDCKSGF-W-QV-VLDEESQKLTAFCPQG--HFQWKVVPFGLKQAPSIFQRHMQT-ALN--GA------------------------DKFCM-VYVDDIIVFSN--SEL-DHY-NH---VYAVLKI-V-EKYGIILSK---K-KANL--FEKI-------NFLGLEIDK------G---THCPQNHI-LENIHKFPD-RL-E-------------------------DKKH----LQRFLGVLTYAE
>MiMV
LDLKVII---PSK--S-----QHMSPA-FLVE-K-E-AEK-------RR-GKKRMVVNYK-K--------LN-EVTI--------------GDSH-NLPN---QE-LI----TLL--RGN-IF--SSFDCKSGF-W-QV-LLDDESQKLTAFCPQG--HYQWRVVPFGLKQAPSIFQRHMQD-ALR--GL------------------------EEFSL-VYVDDIIVFSD--NKN-DHQ-DH---VMKVLRR-I-ESLGIILSK---K-KANL--FEKI-------NFLGLEIDR------G---THTPQNHI-LDHIHTFPD-RI-E-------------------------DKKQ----LQRFLGVLTYAD
>EVCV
LAMNLIV---PSK--S-----PHMSPA-FMVN-K-G-AEQ-------RR-GKMRMVVNYK-A--------LN-DATI--------------GDAH-NIPN---DS-LM----ALI--SGR-IF--SSFDCKSGF-W-QV-LLDKPSQELTAFCPQG--HYQWLVMPFGLKQAPAIFQRHMQI-ALN--EH------------------------SAYSC-VYIDDILVFSE--NEK-DHE-IH---VSKVLNR-C-INLGIILSK---K-KSQL--FETI-------DFLGISIDK------G---THSPKPHI-LENIHNFPE-RF-K-------------------------DVNQ----CRKFLGIITYAM
>RuFDV
LEIKVIR---PSR--S-----PHSSPC-FLVQ-N-H-NEI-------KR-GKKRLVINYK-A--------LN-AATI--------------SDGY-LLPN---ET-IL----TAI--RGK-YF--STLDCKSGF-W-QI-RLNENSKPLTAFCPMG--QYEWNVVPFGLKQAPGLFQRFMDN-SFK--EY------------------------SAFCA-VYVDDILVFSK--TLD-EHY-DH---LETVLRK-C-IETGIILSK---K-KAEV--ATKI-------NYLGFTISN------G---EIELQSHI-LENIKLFPS-RI-P-------------------------DKKS----LQRFLGILTYAD
>SVBV
LKLGIIR---PSK--S-----PHSSPA-FMVR-N-H-AEI-------KR-GKARMVINYK-K--------LN-DHTK--------------GDGY-LLPN---EQ-LL----QRI--GGT-FY--SSFDCKSGF-W-QV-RLAPETIQLTAFCPQG--HYEWLVMPFGLKQAPAIFQRHMDE-SLS--NM-----------------------YPQFCA-VYVDDIIVFSK--TEE-EHL-GH---VKIVLNR-C-KALGIVLSK---K-KAQL--CTTI-------NFLGLVIER------G---NLKVQSHI-GLHLVAFPD-QL-S-------------------------DRNA----LQRFLGLLNYIS
>BsCVBV
LKMGLIR---PST--S-----RHRTMA-MIIN-S-G-TTVDPVTGEEKR-GKERMVFNYK-T--------LN-DNTY--------------RDPY-SLPG---NT-II----QKV--GRK-IY--SKFDLKSGF-H-QV-AMDPESIPWTAFTPQG--LFEWLVMPFGLKNAPAIFQRKMDN-CFS--RY------------------------SDFIA-VYIDDILVFSE--SER-DHE-KH---LRVMLQV-C-QENGLVLSP---T-KMKV--AKTI-------EFLGAILGN------Q---CVQLQPHI-IQKIVDFDEEHL-Q-------------------------TKQG----IRSWLGILNYAR
>BSGFV
LDIKVIR---PST--S-----KHRTTA-IMVN-S-G-TEIDPITGAEKK-GKERLVFNYK-R--------LN-DNTE--------------KDQY-SLPG---NT-II----ARI--SHK-IY--SKFDLKSGF-H-QV-AMEEESIPWTAFAING--LYEWLVMPFGLKNAPAIFQRKMDN-CFR--GT------------------------EKFIA-VYIDDILIFSD--SKE-AHR-TH---LRQFITI-C-EENGLVLSP---T-KMKI--GQQV-------DFLGATIGD------S---KVRLQPHI-VKKVLETKEESL-S-------------------------ETKA----LRRWLGILNYAR
>BSOLV
LELKVIR---PSS--S-----KHRTTA-MIVE-S-G-TEVDPMTGKERR-GKERLVFNYK-R--------LN-DNTE--------------KDQY-SLPG---NT-II----KRI--GNK-IY--SKFDLKSGF-H-QV-AMDPESIPWTAFAIDG--LYEWLVMPFGLKNAPAIFQRKMDN-CFR--GT------------------------EDFIA-VYIDDILVFSE--TIH-QHK-EH---LKKFMTI-C-EKNGLVLSP---T-KMKI--GRQI-------DFLGATIGN------S---KIKLQPHI-IKKIIEMKDEEL-K-------------------------EVKG----LRKWLGILNYAR
>BSVAV
LELKVIR---PST--S-----KHRTTA-IIVQ-S-G-TEIDPLTGKEKR-GKERLVFNYK-R--------LN-DNTE--------------KDQY-SLPG---NT-II----SRI--GKK-IY--SKFDLKSGF-H-QV-AMDPESIPWTAFAIDG--LYEWLVMPFGLKNAPAIFQRKMDN-CFR--GT------------------------EEFIA-VYIDDILIFSD--NIS-DHR-KH---LSKFLEI-C-KANGLVLSP---T-KMKI--GKEI-------DFLGATIGN------S---KIKLQPHI-IKKIIETKDEEL-K-------------------------ETKG----LRKWLGVLNYAR
>KTSV
LQSKVIR---PST--S-----KHRTTA-IIVE-S-G-TEVDPITGKEKR-GKERLVFNYK-R--------LN-DNTE--------------KDQY-SLPG---NT-II----KRI--GTK-VY--SKFDLKSGF-H-QV-AMAEESIPWTAFAIDG--LYEWLVMPFGLKNAPAIFQRKMDE-CFR--GM------------------------EEFIA-VYVDDILIFSN--SVQ-DHK-RH---LQRFFEV-C-TKEGLVLSP---T-KMKI--GREV-------DFLGATIGN------S---KIKLQPHI-ITKIIDMRDEEI-K-------------------------ETRG----LRKWLGILNYAR
>BSMyV
LQLKVIR---PSS--S-----RHRTTA-MIVE-S-G-TEVDPKTGQEKR-GKERLVFNFK-R--------LN-DNTE--------------KDQY-SLPG---NT-II----SRI--GNK-VY--SKFDLKSGF-H-QV-AMDPESIPWTAFANNE--LYEWLVMPFGLKNAPAIFQRKMDT-CFK--GT------------------------EAFIA-VYIDDILVFSE--TEQ-LHR-DH---LRKFLEI-S-KANGLILSP---T-KMKI--GKTI-------DFLGASIGN------S---KIKLQPHI-IKKIADFDDHRL-K-------------------------ETKG----LRAWLGILNYAR
>CLNV
LELKVIR---PSK--S-----RHRTTA-MIVQ-S-G-TEMVLQKDKEKR-GKERLVFNYK-R--------LN-DNTE--------------KDQY-SLPG---NT-II----QRI--GRK-IY--SKFDLKSGF-H-QV-AMDPASIEWTAFAIDG--LYEWLVMPFGLKNAPATFQRKMDM-CFA--GT------------------------EHFIA-VYIDDILVFSE--TEE-DHV-KH---LHQMLHI-C-EKEGLVLSP---T-KMKI--GTSI-------DFLGATIGR------S---KIRLQPHI-IKKITEAKEEEL-Q-------------------------TTKG----LRAWLGILNYAR
>DBV
LKLKVIR---ASK--S-----RHRTTA-FIVY-S-G-TTVDPVTGKENK-GKERMVFNYK-R--------LN-DNTE--------------KDQY-SLPG---NT-IL----KRV--GQK-IY--SKFDLKSGF-H-QV-AMAPQSVEWTAFAPGG--LYEWLVMPFGLKNAPAVFQRKMDN-VFR--GT------------------------EEFIA-VYIDDILVFSE--TEE-EHL-KH---LRILLQI-C-QQHGLVLSP---T-KMKI--GKTI-------EFLGAVIGN------R---KIKLQEHI-IKKIADFSDDEL-K-------------------------TTKG----LRSWLGILNYAR
>ComYMV
LQMKVIR---PSE--S-----KHRSTA-FIVR-S-G-TEIDPITGKEKK-GKERMVFNYK-L--------LN-ENTE--------------SDQY-SLPG---NT-II----SKV--GRK-IY--SKFDLKSGF-W-QV-AMEEESVPWTAFAGNK--LYEWLVMPFGLKNAPAIFQRKMDN-VFK--GT------------------------EKFIA-VYIDDILVFSE--TAE-QHS-QH---LYTMLQL-C-KENGLILSP---T-KMKI--GPEI-------DFLGASLGC------T---KIKLQPHI-ISKICDFSDEKL-A-------------------------TPEG----MRSWLGILSYAR
>DrMV
LQLKVIR---PSK--S-----RHRTMA-MIGN-S-G-TSVDPTTGKEVK-GKERMVFNYR-S--------LN-DNTH--------------KDQY-SLPG---NT-II----QKI--GRT-VY--SKFDLKSGF-H-QV-AMSPESIEWTAFVLGG--LYEWLVMPFGLKNAPAVFQRKMDH-CFA--GT------------------------EKFIA-VYIDDILIFSA--NDE-EHV-EH---LKVFCAI-V-EKHGLILSS---N-KMQL--GREI-------DFLGATLGN------R---KIKLQAHI-IKKIAAFPEAQL-A-------------------------EKKG----LRSWLGILNYAR
>CYMV
LKIGAIR---PSK--S-----RHRTTA-IIVN-S-G-TSIDPITGKEVK-GKERMVFNYK-R--------LN-DLTN--------------KDQY-SLPG---QT-IL----QRL--KGT-IF--SKFDLKSGF-Q-QV-AMHPDSVEWTAFVPSG--LYEWLVMPFGLKNAPAVFQRKMDH-CFK--GT------------------------EAFIA-VYIDDILVFSK--TEK-EHE-EH---LQIMLSI-C-QRNGLILSP---T-KMKI--AAEI-------EFLGAIIHN------G---LIKLQPHI-VQKLLTFTNKQL-E-------------------------EVKG----LRSWLGLLNYAR
>CSSV
LDIGVIR---PSK--S-----KHRTTA-FIVE-S-G-TVIDPVTKKTIH-GKERLVFNYK-R--------LN-DNTE--------------KDQY-SLPG---QT-IL----KRV--GNK-VF--SKFDLKSGF-H-QV-AMAEESIPWTAFVPQG--LYEWLVMPFGLKNAPAVFQRKMDQ-CFK--GT------------------------EEFIA-VYIDDILVFSE--NMA-EHT-KH---IGIMLKI-C-QENGLVLSP---S-KICL--AREI-------EFLGTVISQ------G---QMKLQAHV-IKKIVNKANIEL-E-------------------------TTKG----LRSFLGLLNYAR
>TaBV
LMLKVIQ---PSK--S-----RHRTMA-FLVN-S-G-TTVT-ADGKEIK-GKERMVFNYK-A--------LN-DNTY--------------KDQY-SLPN---QL-IL----KKV--INT-IY--SKFDLKSGF-H-QV-AMDPDSVEWTAFVPQG--LYEWLAMPFGLKNAPAVFQRKMDA-VFK--GC------------------------EKFLA-VYIDDILVFSN--NEE-DHA-KH---LVIMLQR-C-KEHGLVLSP---T-KMNI--AREV-------NFLGATIGS------R---KVKLQENI-IKKILDFDTEKL-Q-------------------------SKKG----LRSFLGILNYAR
>ScBIMV
LARGVIR---KSN--S-----PHRTNA-FIVE-S-G-TSVDPVTKKEIR-GKPRLVFNYK-R--------LN-DNTW--------------PDQY-SLPG---NA-LL----KNV--ARK-IF--SKFDLKSGF-H-QV-AMDPESIPLTAFAYNE--LYEWLVMPFGLKNAPAVFQRKMDD-CFR--GT------------------------ERFIA-VYIDDILVFSE--TEE-KHA-EH---LWKMLQI-C-KKNGLILSP---S-KYKI--GKRV-------DFLGSTIGD------N---QLAVQEHI-VSKIADFDEERL-K-------------------------TKEG----LKSWLATLNYAR
>CSVMV
IKEGFIE---EED--K-----KYSSPA-FIVN-K-H-SEQ-------KR-GKTRMVIDYK-D--------LN-KKAK--------------VVKY-PIPN---DT-LI----HRS--IQR-YY--SKFDCKSGF-Y-HI-KLEEDSKKYTAFVPQG--YYQWKVLPFGYHNSPSIFQQFMDR-IFR--PY------------------------YDFII-VYIDDILVFSK--TIE-EHK-IH---IAKFRDI-T-LANGLIISK---K-KTEL--CEKI-------DFLGVQIEQ------G---GIELQPHI-INKILEKHT-KI-K-------------------------NKTE----LQSILGLLNQIR
>TVCV
LDNKYIQ---ESN--S-----KHTSPA-FIVN-K-H-SEQ-------KR-GKSRMVIDYR-N--------LN-AKTK--------------TYNY-PIPN---IL-KI----RQI--QGN-YF--SKFDCKSGF-Y-HL-KLEDESKKLTAFVPQG--FYEWNVLPFGYKNAPGRYQHFMDN-YFN--QL-------------------------ENCI-VYIDDILLYSR--TQD-EHI-KL---LEKFAHI-I-ENSGISLSK---T-KAEI--MNQI-------EFLGIQIDK------N---GIKMQTHI-VQKIINLDE-NI-D-------------------------TKKK----LQSFLGIVNQVR
>RTBV
LDNKLIK---KADP-TC----RHRTAA-FIVR-N-H-SEE-------VA-QKPRIVYNYK-R--------LN-DNMH--------------TDPF-NIPH---IS-MI----NLI--QKN-IF--SKFDLKAGF-H-HM-KLKDDFKDWTTFCSEG--LYTWNVCPFGIANAPCAFQRFMQE-SFG--DL-------------------------KFAL-LYIDDILIASN--NEK-EHI-EH---LKIFFNR-V-KEVGCVLSK---K-KSKM--FKEV-------EYLGVEIKE------G---KISLQPHI-VDKIKKFDKNKL-N-------------------------TLKG----LQAYLGLLNYAR
>PVCV
QQFDLIE---PSD--S-----QWACEA-FYVN-K-R-SEQ-------VR-GKLRLVINYQ-P--------LN-HFLQ--------------DDKF-PIPN---LT-LF----SHL--SKK-LF--SKFDLKSGF-W-QL-GIHPNERPKTGFIPDR--HFQWKVMPFGLKTAPSLFQKAMIK-IFQ--PI------------------------LFSAL-VYIDDILLFSE--TLE-DHI-KL---LNQFISL-V-KKFGVMLSA---K-KMIL--ANKI-------QFLGMDFAD------G---TFSPAGHI-SLELQKFPDTNL---------------------------SVKQ----IQQFLGIVNYIR
>ASSBSV
LGADCIY---ATS--S-----PWNTPI-LPVP-K-A------------DGKTYRMVQDFR-A--------VN-DVTT--------------GVDL-PVPD---HV-SL----SNLS-PKQ-YF--TVVDLANAF-F-SI-PLHVDSQPLFAFYDNQ--QYTYSVLPQGYRCSPGIFNRVLKD-HLK--EI---------------V----IP-DGVVLI-QYVDDLLLAAC--SSD-QCL-AA---TKILLDF-L-ATKGYKVKR---S-KVQT--CRTV-------LFLGREVSA------E---GAGLSTAH-RNSILHHPR--P-T-------------------------TVSG----LLSFLGLTGYSR
>ZFERV
EAAEVLR---RTV--S-----GWNTPI-LPVL-K-K------------TTGKYRMVHDLR-L--------IN-EKVL--------------TATL-PTPN---YT-IM----SKLT-PKS-HF--TCIDLANAF-F-CM-PLAEQCQGIFAFYQGA--QYTYNRLPQGFILSPGLFNQALRE-LLD--SC---------------T----LH-EGTIVI-QYVDDLLLAAH--SNE-VCL-QD---TRKVLTL-L-STAGLKVSK---E-KIQI--SATV-------HFLGRIIGQ------T---GTALSDDT-KQTVLSHPK--P-L-------------------------VVKD----MMSFLGLIGYSR
>BAEVM
LELGVLR---PCR--S-----PWNTPL-LPVK-K-P------------GTQDYRPVQDLR-E--------IN-KRTV--------------DIHP-TVPN---YN-LL----STLK-PDS-WY--TVLDLKDAF-F-CL-PLAPQSQELFAFWKSG--QLTWTRLPQGFKNSPTLFDEALHR-DLT--DF---------------R----TQHPEVTLL-QYVDDLLLAAP--TKK-ACT-QG---TRHLLQE-L-GEKGYRASA---K-KAQI--CTKV-------TYLGYILSE------G---KRWLTPGR-IETVARIPP--P-R-------------------------NPRE----VREFLGTAGFCR
>FeLV
LDQGILK---PCQ--S-----PWNTPL-LPVK-K-P------------GTEDYRPVQDLR-E--------VN-KRVE--------------DIHP-TVPN---YN-LL----STLP-PSP-WY--TVLDLKDAF-F-CL-RLHSESQLLFAFWRSG--QLTWTRLPQGFKNSPTLFDEALHS-DLA--DF---------------R----VRYPALVLL-QYVDDLLLAAA--TRT-ECL-EG---TKALLET-L-GNKGYRASA---K-KAQI--CQEV-------TYLGYSLKD------G---QRWLTKAR-KEAILSIPV--P-K-------------------------NSRQ----VREFLGTAGYCR
>MuLV
LDQGILV---PCQ--S-----PWNTPL-LPVK-K-P------------GTNDYRPVQDLR-E--------VN-KRVE--------------DIHP-TVPN---YN-LL----SGLP-PSQ-WY--TVLDLKDAF-F-CL-RLHPTSQPLFAFWRSG--QLTWTRLPQGFKNSPTLFDEALHR-DLA--DF---------------R----IQHPDLILL-QYVDDLLLAAT--SEL-DCQ-QG---TRALLLT-L-GNLGYRASA---K-KAQL--CKQV-------KYLGYLLKE------G---QRWLTEAR-KETVMGQPT--P-K-------------------------TPRQ----LREFLGTAGFCR
>RCHOK1
LEQGILV---PCK--S-----PWNTPL-LPVR-K-P------------GTNDYRPVQDLR-E--------VN-KRIE--------------DIHP-TVPN---YN-LL----SGLP-PNT-WY--TVLDLKDAF-F-CL-RLHPTSQPIFAFWQSG--QLTWTRLPQGFKNSPTLFDEALHQ-DLA--GF---------------R----VRYPALILL-QYVDDILLAAK--TKE-ECK-EG---TRALLQT-L-GSLGYRASA---K-KAQI--CKQV-------TYLGYKIKD------G---RRWLTEAR-MRAILDIPT--P-Q-------------------------NPRQ----LREFLGTAGFCR
>PERVMSL
IQQGILV---PVQ--S-----PWNTPL-LPVR-K-P------------GTNDYRPVQDLR-E--------VN-KRVQ--------------DIHP-TVPN---YN-LL----CALP-PQS-WY--TVLDLKDAF-F-CL-RLHPTSQPLFAFWRTG--QLTWTRLPQGFKNSPTIFDEALHR-DLA--NF---------------R----IQHPQVTLL-QYVDDLLLAGA--TKQ-DCL-EG---TKALLLE-L-SDLGYRASA---K-KAQI--CREV-------TYLGYSLRD------G---QRWLTEAR-KKTVVQIPA--P-T-------------------------TAKQ----MREFLGTAGFCR
>GALV
LDLGVLV---PCR--S-----PWNTPL-LPVK-K-P------------GTNDYRPVQDLR-E--------IN-KRVQ--------------DIHP-TVPN---YN-LL----SSLP-PST-WY--SVLDLKDAF-F-CL-RLHPNSQPLFAFWKTG--QLTWTRLPQGFKNSPTLFDEALHR-DLA--PF---------------R----ALNPQVVLL-QYVDDLLVAAP--TYE-DCK-KG---TQKLLQE-L-SKLGYRVSA---K-KAQL--CREV-------TYLGYLLKE------G---KRWLTPAR-KATVMKIPV--P-T-------------------------TPRQ----VREFLGTAGFCR
>KoRV
LDLGILV---PCQ--S-----PWNTPL-LPVK-K-P------------GTNDYRPVQDLR-E--------VN-KRVQ--------------DIHP-TVPN---YN-LL----SSLP-PST-WY--SVLDLKDAF-F-CL-KLHPNSQPLFAFWRTG--QLTWTRLPQGFKNSPTLFDEALHR-DLA--SF---------------R----ALNPQVVML-QYVDDLLVAAP--TYR-DCK-EG---TRRLLQE-L-SKLGYRVSA---K-KAQL--CEEV-------TYLGYLLKG------G---KRWLTPAR-KATVMKIPT--P-T-------------------------TPRQ----VREFLGTAGFCR
>MdEV
LDQGILV---ACQ--S-----PWNTPL-LPVR-K-P------------GTNDYRPVQDLR-E--------VN-KRVL--------------DIHP-TVPN---YN-LL----SSLP-PET-WY--TVLDLKDAF-F-CL-RLHPKSQLLFAFWRTG--QLTWTRLPQGFKNSPTLFDEALHR-DLA--PF---------------R----AQNPQLTLL-QYVDDLLIAAA--SKE-LCQ-QG---TERLLTE-L-GNLGYRVSA---K-KAQI--CTEV-------IYLGYTLRG------G---KRWLTEAR-KKTVMMIPP--P-T-------------------------TPRQ----VREFLGTAGFCR
>REV
RAAGILR---PVH--S-----PWNTPL-LPVR-K-S------------GTSEYRMVQDLR-E--------VN-KRVE--------------TIHP-TVPN---YT-LL----SLLP-PDI-WY--SVLDLKDAF-F-CI-PLAPESQLIFAFWASG--QLTWTRLPQGFKNSPTLFDEALNR-DLQ--GF---------------R----LDHPFVSLL-QYVDDLLIAAD--TQA-ACL-SA---TRDLLMT-L-AELGYRVSG---K-KAQL--CEEV-------TYLGFKIHK------G---SRTLSNSR-TQAILQIPV--P-K-------------------------TKRQ----VREFLGTIGYCR
>HERVE
RTFRIIV---PCQ--S-----PWNTPL-LPVP-K-P------------GTKDYRPVQDLR-L--------VN-QATV--------------TLHP-TVPN---YT-LL----GLLP-AES-WF--TCLDLKDAF-F-SI-RLAPERQKLFAFWETT--QYTWTQLPQRFKNSPTIFGEALAR-DLQ--KF---------------P----TRDLGCVLL-QYVDDLLLGHP--TAV-GWP-RE---QMLYSGT-W-RTVGIRCPR---K-KAQI--CQQV-------CYLGFTIQQ------G---EHSLGSER-KQVICNLPE--P-K-------------------------TRRQ----VREFLGAVGFCR
>WdSV
ENQGILI---KCH--S-----PCNTPI-FPIK-K-A------------GRDEYRMIHDLR-A--------IN-NIVA--------------PLTA-VVAS---TT-VL----SNLA-PSH-WF--TVIDLSNAF-F-SV-PIHKDSQYLFAFFEGH--QYTWTVLPQGFIHSPTLFSQALYQ-SLH--KI---------------K----FK-ISSEIC-IYMDDVLIASK--DRD-TNL-KD---TAVMLQH-L-ASEGHKVSK---K-KLQL--CQEV-------VYLGQLLTP------E---GRKILPDR-KVTVSQFQQ--P-T-------------------------TIRQ----IRAFLGLVGYCR
>ZFERV2
VKAGVLV---ETT--S-----YCNTPI-MPVI-K-P------------DKNRWRLVHDLR-A--------IN-DIVE--------------DFTA-EVPN---HT-LL----TNIP-PDK-YF--TVIDLCSAY-F-SV-PLAEESRYLFAFYAGK--QYTYTRMPQGFKHSPHIFNQILKA-DLE--DV---------------M-------LESTLI-QYVDDLIICSP--SLE-QCH-RD---SIKVLTK-L-AEGGHKVSK---N-KTQY--CSQV-------EYLGRLIAF------G---TRAIAPDQ-LEAISKSPM--P-K-------------------------TVGQ----MMTFLGMTGFSA
>XEN1
LENGAIK---RQS--S-----PCNTPL-FPVK-E-K------------G-DKYRLVQDLR-A--------VN-EATV--------------METP-LVSN---HT-IL----SGIP-PST-HF--RAVDLTNAF-Y-SI-PLREDCQYLFAFHERQ--QYVWTVLPQGAQNSPTHFSLALTS-ILD--SW---------------I----SSHPEITLL-QYVDDLLLCAP--DLP-TCE-AS---STDLLSF-L-ADQGCKASK---E-KLQW--CTTV-------VFLGQCISQ------G---TRHITEGR-IKTLQDIPL--P-K-------------------------GHKP----LHAFLGLISYCR
>RTVLIa
INDGLLE---PCM--S-----PYNTPI-LPVK-K-S------------D-GSYRLVKDLR-A--------IN-QTVQ--------------TTNP-VVPN---YT-IL----SKIP-YNQ-WF--TVIDLKDAF-W-KM-SLAEESRDTFAFWEKQ--WYQWTVLPQGFMDSPNLFGQILEQ-VLD--KV---------------S----VP-KQLCLL-QYVDDILISGE--DIE-KEA-GF---STHIFDH-L-QFEGLRVSK---G-KLQC--MPKV-------KYLGRLISA------G---KRRIGPEW-VEGIVSLPL--P-Q-------------------------TKQE----LRKFLGLVGYCR
>MuERVL
KDAGVVV---PTT--S-----PFNSPI-WPVQ-K-T------------D-GSWRMTVDYR-K--------LN-QVVT--------------PIAA-AVPD---VS-LL----EQI--NTT-WY--AAIDLANAF-F-SV-PVHKDHQKQIAFWQGQ--QYTFTVLPQVYINSPALCHNLVRR-DLD--RL--------------------DLPQSITLV-HYIDDIMLVGP--SEQ-EVA-TT---LDSLVTH-M-RIRGWEINP---T-KIQG--PTSV-------KFLGVQWCG------A---CRDIPSKV-KDKLLHLAP--P-T-------------------------TKKE----AQRLVGLFGFWR
>Skipper
IDLGIIK---RSE--S-----NYSSPI-MLLK-K-R--------------DSWRVVHDYR-Q--------LN-KVTV--------------RDDH-PFTP---DS-LL----NQC--KDK-LF--SKFDMIMGY-F-QV-LINPEHAKYTAFTHIG--KFEYTRMPQGLVNSPSTFARLMVE-IFG--KI-------------------------KSLL-QYFDDLLVHSKL-DYM-VHF-IE---IIRMLLY-C-RKYLLFISR---E-KSEM--LTEV-------DFLGFHIHK------D---GISPRAAK-VRAISELPE--P-R-------------------------NAKE----AEAALGLFGFFR
>BIV
LAEGKISE-AAWD--N-----PYNTPV-FVIK-K-K------------GTGKWRMLMDFR-E--------LN-KITV--------------KFST-GLPY---PP-GI---------KEE-HL--TAIDIKDAY-F-TI-PLHEDFRPFTAFVIE---RFQWNVLPQGWICSPAIYQTTTQK-IIE--NI---------------K----KSHPDVMLY-QYMDDLLIGSN---RD-DHK-QI---VQEIRDK-L-GSYGFKTPD---E-KVQ---EERV-------KWIGFELTP------K---KWRFQPRQ-LKI----KN--P-L-------------------------TVNE----LQQLVGNCVWVQ
>CAEV
VEEGKLGK-APPH--W-----TCNTPI-FCIK-K-K------------S-GKWRMLIDFR-E--------LN-KQTE--------------DAQL-GLPH---PG-GL---------QKK-HV--TILDIGDAY-F-TI-PLYEPYREYTCFL-CK--RYYWKVLPQGWKLSPSVYQFTMQE-ILE--DW---------------I----QQHPEIQFG-IYMDDIYIGSDL-EIK-KHR-EI---VKDLANY-I-AQYGFTLPE---E-KRQ---KGPA-------KWLGFELHP------Q---TWKFQKHT-LPEL---TK--G-T------------------------ITLNK----LQKLVGELVWRQ
>SAOMVV
EKEGKVGR-APPH--W-----TCNTPI-FCIK-K-K------------S-GKWRMLIDFR-E--------LN-KQTE--------------DAQL-GLPH---PG-GL---------QKK-HV--TILDIGDAY-F-TI-PLYEPYRPYTCFM-CT--RYYWKVLPQGWKLSPSVYQFTMQE-ILR--DW---------------I----AKHPMIQFG-IYMDDIYIGSDL-DIM-KHR-EI---VEELASY-I-AQYGFMLPE---E-KRQ---EGPA-------KWLGFELHP------E---KWRFQKHT-LPEI---KE--G-T------------------------ITLNK----LQKLVGDLVWRQ
>VMV
EKEGKVGR-APPH--W-----TCNTPI-FCIK-K-K------------S-GKWRMLIDFR-E--------LN-KQTE--------------DAQL-GLPH---PG-GL---------QRK-HV--TILDIGDAY-F-TI-PLYEPYRQYTCFM-CV--RYYWKVLPQGWKLSPAVYQFTMQK-ILR--GW---------------I----EEHPMIQFG-IYMDDIYIGSDL-GLE-EHR-GI---VNELASY-I-AQYGFMLPE---D-KRQ---EGPA-------KWLGFELHP------E---KWKFQKHT-LPEI---TE--G-P------------------------ITLNK----LQKLVGDLVWRQ
>EIAV
LSEGKISE-ASDN--N-----PYNSPI-FVIK-K-R------------S-SKWRLLQDLR-E--------LN-KTVQ--------------VISR-GLPH---PG-GL---------IKK-HM--TVLDIGDAY-F-TI-PLDPEFRPYTAFIPDK--RYVWNCLPQGFVLSPYIYQKTLQE-ILQ--PF---------------R----ERYPEVQLY-QYMDDLFVGSNG-SKK-QHK-EL---IIELRAI-L-LEKGFETPD---D-KLQ---EVPY-------SWLGYQLCP------E---NWKVQKMQ-LDM----VK--N-P-------------------------TLND----VQKLMGNITWMS
>FIV
EREGKVKR-ADPN--N-----PWNTPV-FAIK-K-K------------S-GKWRMLIDFR-E--------LN-KLTE--------------KVQL-GLPH---PA-GL---------QMK-QI--TVLDIGDAY-F-TN-PLDPDYAPYTAFLPGR--RFVWCSLPQGWILSPLIYQSTLDN-IIQ--PF---------------I----RQNPQLDIY-QYMDDIYIGSNL-SKK-EHK-EK---VEELRKL-L-LWWGFETPE---D-KLQ---EEPY-------KWMGYELHP------L---TWTIQQKQ-LEI----PE--K-P-------------------------TLNE----LQKLAGKINWAS
>HIV1
EEEGKISK-IGPE--N-----PYNTPV-FAIK-K-K------------DSTKWRKLVDFR-E--------LN-KRTQ--------------DVQL-GIPH---PA-GL---------KKK-SV--TVLDVGDAY-F-SV-PLDESFRKYTAFIPGI--RYQYNVLPQGWKGSPAIFQSSMTK-ILE--PF---------------R----IKNPEIVIY-QYMDDLYVGSDL-EIG-QHR-TK---IEELRAH-L-LSWGFTTPD---K-KHQ---KEPF-------LWMGYELHP------D---RWTVQPID-LPE----KD--S-W-------------------------TVND----IQKLVGKLNWAS
>SIVMND
EEEGKISR-VDPG--N-----NYNTPI-FAIK-K-K------------DKNEWRKLIDFR-E--------LN-KLTQ--------------DLQL-GIPH---PA-GI---------KKK-RI--TVLDIGDAY-F-SI-PLDPDYRPYTAFVPGK--RYMYNVLPQGWKGSPCIFQGTVAS-LLE--VF---------------R----KNHPTVQLY-QYMDDLFVGSDY-TAE-EHE-KA---IVELRAL-L-MTWNLETPE---K-KYQ---KEPF-------HWMGYELHP------D---KWKIEKVQ-LPEL---AE--Q-P-------------------------TVNE----IQKLVGKLNWAA
>SIVAGM
EKEGKISK-VGGE--N-----PYNTPV-FCIR-K-K------------DKTQWRMLIDFR-A--------LN-KATQ--------------DVQL-GIPH---PA-GL---------KRK-QI--TVLDIGDAY-Y-SI-PLDPEFRPYTAFIPGI--RYQFNCLPQGWKGSPTIFQHTAQR-VLK--EI---------------G----KKVQDLEII-QYMDDMWIGSDL-PEK-EHD-EK---VEEVRKL-L-LLRGFETPD---K-KVQ---KRPY-------DWMGYKLYP------S---HWSLNKIE-IPE----QE--H-W-------------------------TVND----IQKLVGVLNWAS
>HIV2
EKEGQLEE-APPT--N-----PYNTPT-FAIK-K-K------------DKNKWRMLIDFR-E--------LN-KVTQ--------------DIQL-GIPH---PA-GL---------AKR-RI--TVLDVGDAY-F-SI-PLHEDFRPYTAFLPGK--RYIYKVLPQGWKGSPAIFQHTMRQ-VLE--PF---------------R----KANKDVIII-QYMDDILIASDR-TDL-EHD-RV---VLQLKEL-L-NGLGFSTPD---E-KFQ---KDPI-------HWMGYELWP------T---KWKLQKIQ-LPQ----KE--I-W-------------------------TVND----IQKLVGVLNWAA
>SIVMAC
EKDGQLEE-APPT--N-----PYNTPT-FAIK-K-K------------DKNKWRMLIDFR-E--------LN-RVTQ--------------DVQL-GIPH---PA-GL---------AKK-RI--TVLDIGDAY-F-SI-PLDEEFRQYTAFLPGK--RYIYKVLPQGWKGSPAIFQYTMRH-VLE--PF---------------R----KANPDVTLV-QYMDDILIASDR-TDL-EHD-RV---VLQLKEL-L-NSIGFSSPE---E-KFQ---KDPF-------QWMGYELWP------T---KWKLQKIE-LPQ----RE--T-W-------------------------TVND----IQKLVGVLNWAA
>BLV
LEAGYIS---PWD--G-----PGNNPV-FPVR-K-P------------N-GTWRFVHDLR-A--------TN-ALTK--------------PLSP-GPPD---LT-AI---------PTLPHI--ICLDLKDAF-F-QI-PVEDRFRSYFAFLPHR--RFAWRVLPQGFINSPALFERALQE-PLR--QV---------------S----AAFSQSLLV-SYMDDILIASP--TEE-QRS-QC---YQALAAR-L-RDLGFQVAS---E-KTR---QTPV-------PFLGQMVHN------Q---IVTYQSLPTLQI----SS--P-I-------------------------SLHQ----LQAVLGDLQWVS
>HTLV1
LEAGHIE---PYT--G-----PGNNPV-FPVK-K-A------------N-GTWRFIHDLR-A--------TN-SLTI--------------DSSP-GPPD---LS-SL---------PTLAHL--QTIDLKDAF-F-QI-PLPKQFQPYFAFVPGT--RYAWRVLPQGFKNSPTLFEMQLAH-ILQ--PI---------------R----QAFPQCTIL-QYMDDILLASP--SHA-DLQ-LL---SEATMAS-L-ISHGLPVSE---N-KTQ---QTTI-------KFLGQIISP------N---HLTYDAVPKVPI----RS--R-W-------------------------ALPE----LQALLGEIQWVS
>HTLV2
LEAGHIE---PYS--G-----PGNNPV-FPVK-K-P------------N-GKWRFIHDLR-A--------TN-AITT--------------TPSP-GPPD---LT-SL---------PTLPHL--QTIDLTDAF-F-QI-PLPKQYQPYFAFIPGT--RYAWTVLPQGFKNSPTLFEQQLAA-VLN--PM---------------R----KMFPTSTIV-QYMDDILLASP--TNE-ELQ-QL---SQLTLQA-L-TTHGLPISQ---E-KTQ---QTQI-------RFLGQVISP------N---HITYESTPTIPI----KS--Q-W-------------------------TLTE----LQVILGEIQWVS
>STcLV2PP1664
LEASYIE---PYS--G-----PGNNPV-FPVK-K-P------------N-GKWRFIHDLR-A--------TN-AITT--------------TPSP-GPPD---LT-SL---------STLPYL--QTIDLTDAF-F-QI-PLPKQFQPYFAFIPGA--RYAWTVLPQGFKNSPTLFEQQLAA-VLS--PI---------------R----KTFPMSTII-QYMDDILLASP--TQE-ELQ-QL---SKMTLQA-L-VTHGLPVSQ---E-KTQ---QTQI-------RFLGQVISP------N---HITYETTPTIPI----KS--Q-W-------------------------TLTE----LQTVLGEIQWVS
>HERVK10
LEKGHIE---PSF--S-----PWNSPV-FVIQ-K-K------------S-GKWHTLTDLR-A--------VN-AVIQ--------------PLQP-GLPS---PA-MI---------PKW-PL--IIIDLKDCF-F-TI-PLAEQDCEKFAFIPAT--RFQWKVLPQGMLNSPTICQTFVGR-ALQ--PV---------------R----EKFSDCYII-HYIDDILCAAE--TKD-KLI-DC---YTFLQAE-V-ANAGLAIAS---D-KIQ---TSPF-------HYLGMQIEN------R---KIKPQKIE-IRK----DT--L-K-------------------------TLND----FQKLLGDINWIR
>KHERV
LEKGHIE---PSF--S-----PWNSPV-FVIQ-K-K------------S-GKWRMLTDLR-A--------VN-AIIQ--------------PLQS-GLPS---PA-MI---------PKW-PL--IIIDLKDCF-F-TI-PLAEQDCEKFAFILAT--RFQWKVLPQGMLNSPTICQTFVGR-ALQ--PV---------------R----DKFSDCYII-HYIDDILCAAE--TKD-KLI-DC---YTFLQAE-V-ANAGLAIAS---D-KIQ---TSPF-------HYLGMQIEN------R---KIKPQKIE-IRK----YT--L-K-------------------------TLND----FQKLLGDINWIR
>JSRV
LRLGHIE---PST--S-----AWNSPI-FVIK-K-K------------S-GKWRLLQDLR-K--------VN-ETMM--------------MLQP-GLPT---PS-AI---------PDS-YI--IVIDLKDCF-Y-TI-PLAPQDCKRFAFLPMQ--RYQWRVLPQGMTNSPTLCQKFVAT-AIA--PV---------------R----QRFPQLYLV-HYMDDILLAHT--DEH-LLY-QA---FSILKQH-L-SLNGLVIAD---E-KIQ---THPY-------NYLGFSLYP------R---VYNTQLVK-LQT----DH--L-K-------------------------TLND----FQKLLGDINWIR
>MPMV
LEAGHIT---ESS--S-----PWNTPI-FVIK-K-K------------S-GKWRLLQDLR-A--------VN-ATMV--------------LLQP-GLPS---PV-AI---------PQY-LK--IIIDLKDCF-F-SI-PLHPSDQKRFAFLPMQ--RFQWKVLPQGMANSPTLCQKYVAT-AIH--KV---------------R----HAWKQMYII-HYMDDILIAGK--DGQ-QVL-QC---FDQLKQE-L-TAAGLHIAP---E-KVQ---LQPY-------TYLGFELNG------P---KITNQKAV-IRK----DK--L-Q-------------------------TLND----FQKLLGDINWLR
>SRV1
LEAGHIT---ESN--S-----PWNTPI-FVIK-K-K------------S-GKWRLLQDLR-A--------VN-ATMV--------------LLQP-GLPS---PV-AI---------PQY-LK--IIIDLKDCF-F-SI-PLHPSDQKRFAFLPMQ--RFQWKVLPQRMANSPTLCQKYVAT-AIH--KV---------------R----HAWKQMYII-HYMDDILIAGK--DGQ-QVL-QC---FDQLKQE-L-TIAGLHIAP---E-KIQ---LQPY-------TYLGFELNG------P---KITNQKAV-IRK----DK--L-Q-------------------------TLND----FQKLLGDINWLR
>SERV
LEAGHII---ESN--S-----PWNTPI-FVIK-K-K------------S-GKWRLLQDLR-A--------VN-ITMV--------------LLQP-GLPS---PV-AI---------PQY-FK--IIIDLKDCF-F-TI-PLHPADQKRFAFLPMK--RYQWKVLPQGMANSPTLCQKYVAA-AIE--PV---------------R----KTWTQMYII-HYMDNILIAGK--IGE-QVL-QC---FAQLKQK-L-TAAGLQIAP---E-KAQ---LQPY-------TYLGFQING------P---KIINQKAV-IRH----DH--L-K-------------------------TLND----FQKLLGDINWLR
>SMRVH
LAAGHIE---PTN--S-----PWNTPI-FIIK-K-K------------S-GSWRLLQDLR-A--------VN-KVMV--------------PLQP-GLPS---PV-AI---------PLY-HK--IVIDLKDCF-F-TI-PLHPEDRPYFAFVPMP--RYQWKVLPQGMANSPTLCQKFVAA-AIA--PV---------------R----SQWPEAYIL-HYMDDILLACD--SAE-AAK-AC---YAHIISC-L-TSYGLKIAP---D-KVQ---VSPF-------SYLGFELHH------Q---QVFTPRVC-LKT----DH--L-K-------------------------TLND----FQKLLGDIQWLR
>MMTV
LQLGHLE---ESN--S-----PWNTPV-FVIK-K-K------------S-GKWRLLQDLR-A--------VN-ATMH--------------DLQP-GLPS---PV-AV---------PKW-EI--IIIDLQDCF-F-NI-KLHPEDCKRFAFVPYQ--RFQWKVLPQGMKNSPTLCQKFVDK-AIL--TV---------------R----DKYQDSYIV-HYMDDILLAHP--SRS-IVD-EI---LTSMIQA-L-NKHGLVVST---E-KIQ---KYNL-------KYLGTHIQG------D---SVSYQKLQ-IRT----DK--L-R-------------------------TLND----FQKLLGNINWIR
>PyERV
LDNGHLE---PSL--S-----PYNTPV-FVIK-K-K------------S-GKWRLLHDLR-A--------VN-AIIK--------------PLQC-GLPN---PN-LI---------PQY-DM--MIIDLKDCF-F-SI-PLHPKDKHIFAFVPTS--RYQWKVLPQGMLNSPTMCQYFVSQ-VLQ--PY---------------R----DKYSSFLVY-HYMDGILVATP--GPKGTVL-KT---LPHLQRI-L-QQGGLHIAP---D-KVQ---LSPF-------HYLGHKVLE------S---HANPCLPN-IQL----PP--A-P-------------------------TLLQ----LQQYLGSINWIR
>RSV
LQLGHIE---PSL--S-----CWNTPV-FVIR-K-A------------S-GSYRLLHDLR-A--------VN-AKLV--------------PVQQ-GAPV---LS-AL---------PRW-PL--MVLDLKDCF-F-SI-PLAEQDREAFAFLPAR--RFQWKVLPQGMTCSPTICQLVVGQ-VLE--PL---------------R----LKHPSLRML-HYMDDLLLAAS--SHD-GLE-EA---GEEVIST-L-ERAGFTISP---D-KVQ---REGV-------QYLGYKLGS------T---YVAPVGL--VAE----PR--I-A-------------------------TLWD----VQKLVGSLQWLR
>LPDV
LKDGRII---PSR--S-----QWNSPI-FVIQ-K-K------------DKSKFRMLHDLR-A--------VN-ALIK--------------DLQP-GTPW---PG-AI---------PSW-PV--IAMDISDCF-F-SI-PLAERDSERFAFIPAK--RYQWTVLPQGMKNSPYICQQVVAE-VIR--PI---------------R----ERFRDAVII-HYMDDILIAAA--EER-QTE-VI---FEAVKTT-C-HEKGLKINE---A-KTQ---RAEV-------SYLGWRVME------T---GIAPLTVQ-LPET-------V-T-------------------------NLVQ----LQRLLGIIQWLK
>Ulysses
LKLGIIE---ESD--S-----PWSNRT-TVVM-R-P--------------GKNRFCLDAR-K--------LN-SVTV--------------KDAY-PLPC---EG-IL----SRS--TRS-LA--STLSSRSGN-R----DGGEEQGVYGVYTRRP--LYQFRHMPFGLCNAAQHFEAHMDK-VIPA-NL------------------------RSNVF-VYLDDLLIISA--DFP-THL-KY---LELVAEC-L-RNANLTIGM---A-KSKF--LRNL-------NYLGFIQLR-----RR---TWRMDPGR-VEAIRNIPN--P-R-------------------------TVKE----LRSFLGTAGWYR
>Kuafuortervirus_Sinonovacula_constricta_WGS_CM017565.1_53372184_53377555
EEKGVFR---GVN--V-----EYLNPS-FLVK-K--------------PSGGYRLVTVFT-D--------VA-KYSK--------------PQPS-LMPD---DA-TL----RNIA-QWK-YI--IVTDLTSAF-Y-QI-PLSKDSMKYCGVTPRG--VRVYTRCAMGMPGSETALEELMCR-VLG--DL----------------------VQEGCVS-K----LYCGGN--TPT-ELL-SN---WTRVLKA-L------CLSP---H-KTVICPKST--------TILGWV---------------------------------------------------------------------------------
>Kuafuortervirus_Mercenaria_mercenaria_WGS_CM025869.1_2315515_2321106
EQLGVFA---GVN--V-----EYLNPS-FLVK-K--------------PQGGYRLVTAFA-D--------VG-RYSK--------------PQPS-LMPD---ES-VL----RCIG-KWK-YL--IVSDLQSAF-Y-QI-PLSNDSLKYCGVTPRG--VRVYTRCAMGMPGSETALEELMCR-ILG--DL----------------------LQEGIVC-KLADDLYCGGD--TPE-QLL-HN---WQRVLTA-L-EKCNMKLAP---S-KTVICPKTT--------NILGWV---------------------------------------------------------------------------------
>Kuafuortervirus_Trachythela_sp._YZ-2020_WGS_JADLSH010000387.1_5919925_5925556
ELQGIFQ---GIT--V-----EYLNPS-FLIK-K--------------SNGGHRLVTAFA-D--------VG-RYSK--------------PQPS-LLPD---DS-TL----RTIA-KWK-YI--IVSDLTSAF-Y-QI-PLAKKSMKYCGVTPRG--VRVYTRSAMGMPGSETALEELMCR-ILG--DC----------------------LKDGIAA-KLADDLYCGAD--SPE-ELL-QY---WKRILDS-L-RKSNIKLSP---S-KTIICPRST--------TILGWV---------------------------------------------------------------------------------
>Kuafuortervirus_Pachyseris_speciosa_WGS_JAEMWC010000220.1_842107_847392
EQCQVFR---GVT--V-----EYLNPS-FLVK-K--------------PSGGFRLVTAFT-D--------VG-RYSK--------------PQPS-LMPD---DS-TL----RTIA-PWK-YI--IKSDLTRAF-Y-QI-PLSKAFMKYCGVTPRG--IRVYTRSAMGMPGSETALEELMCR-VLG--DF----------------------LQ-GCVT-KLAYDLYCGGD--TPQ-ELI-TN---WSRILDA-L-ARCNLRLSA---T-KTVICPKTT--------TILGWI---------------------------------------------------------------------------------
>Kuafuortervirus_Pachyseris_speciosa_WGS_JAEMWC010000078.1_242115_247713
EALGVFK---NIP--V-----EYLNLS-FLIK-K--------------PSGGYRLVTAFA-D--------VG-HYSK--------------AQPS-LMPD---DS-TL----RLIA-QWK-HI--IATDLTSAF-Y-QI-PLSRNSMKYPGITPRG--VRVYARSAMGMPGSETALEELMSR-VLS--DL----------------------LKEGIVA-KIADDLYCGGN--SPG-ELL-LN---WKKVL-A-L-HKCDLRLSA---S-KTIINPQST--------TILGWV---------------------------------------------------------------------------------
>Kuafuortervirus_Pachyseris_speciosa_WGS_JAEMWC010001464.1_83104_88645
EELGVFK---DIS--I-----EYLNPS-FLVK-K--------------HSGGYRLVTAFA-D--------VG-RYSK--------------PQPS-VMPD---DS-TL----RHIA-QWK-HL--IATDLTSAF-Y-QI-PLSQESMKYCGVTPKG--VRVYVRSAMGMPGSETALEELMCR-VLG--NL----------------------LQEGIVV-KIADDLYCGGN--TPY-ELL-EN---WKKVLQA-L-YQCDLRLSA---S-KTVVNPTST--------TILGWI---------------------------------------------------------------------------------
>Kuafuortervirus_Haliotis_rufescens_WGS_QGMO01000048.1_2954702_2960430
EDLGVFV---NIC--V-----EYLNPS-FLVR-K--------------SSGGFRLVTAFA-D--------VG-RYSK--------------PQPS-LMPD---DS-TL----RQIA-QWR-HI--ISTDLTNAF-Y-QI-PLSRESMKYCGVTPRG--VRVYARSAMGMPGSETALEELMCR-VLG--EL----------------------LEEGVVA-KLADDLYCGGD--THE-ELL-HT---WKRVLQA-L-HRNGLHLSA---A-KTVICPSTV--------TILGWI---------------------------------------------------------------------------------
>Kuafuortervirus_Haliotis_rufescens_WGS_QGMO01000712.1_367707_374734
EDIGVFV---GIS--V-----EYLNPS-FLVK-K--------------SNGGFRLVTAFT-D--------VG-RYSK--------------PQPS-LMPD---DS-TL----RQIA-AWK-YI--ITTDLTNAF-Y-QI-PLSRGSMKYCGVTPRG--VRVYARSAMGMPGSETALEELMCR-VLG--HL----------------------LKEGSVA-KLADDLYCGGN--TVD-ELL-NN---WRRVLQA-L-QFNGLKLSA---A-KTTVGPSSV--------TILGWI---------------------------------------------------------------------------------
>Kuafuortervirus_Lamellibrachia_luymesi_WGS_SDWI01000238.1_389598_395224
ETMGVVV---PVN--V-----EYLNPS-FLVK-K--------------RNGGHRLVTAFT-D--------VG-RYSK--------------PQPS-LMPD---DS-TL----RKIA-QWK-HI--ATTDLSNAF-Y-QI-PLSRESMRYCGVTPRG--VRVYARSAMGMPGSETALEELLCR-ILG--DL----------------------LQEGSVA-KLADDIYCGGN--TIV-ELQ-QN---VKRLLQC-F-ANSGLRLSA---T-KTTIFPTST--------TILGWI---------------------------------------------------------------------------------
>Kuafuortervirus_Notospermus_geniculatus_WGS_NMRB01000756.1_214932_220727
EAKGVFK---GVS--V-----EYLNPS-FLVR-K--------------SNGGHRLVTAFA-D--------VG-RYSK--------------PQPS-LMPN---DS-TL----RQIA-QWR-YV--IMTDLSNAF-Y-QI-PLSRDSMKFCGVTPRG--VRVYVRSAMGMPGSETALEELMSR-VLG--DL----------------------VKEGILV-KIADDIYCGGN--TPR-ELL-DN---FRRMLRA-L-YVNGLCLSA---P-KTVIAPKSA--------TVLGWI---------------------------------------------------------------------------------
>Kuafuortervirus_Haliotis_rufescens_WGS_QGMO01000712.1_335895_341361
EHKGVFK---GIN--V-----EYLNPS-FSVK-K--------------PSGGYRLVTSFG-D--------VG-RYSK--------------PQPS-LIPD---DS-TL----RQIS-QWK-YL--ITTDLSSAF-Y-QI-PLSKDSMKYCGVTPSG--VRVYVRSAMGMPGSETALEELMCR-VLS--NL----------------------IEKGIVA-KLADDLYCGGS--SPS-ELF-EN---WQLVLQA-M-DKNNLKLSP---N-KTFIAPRSV--------TILGWK---------------------------------------------------------------------------------
>Kuafuortervirus_Trachythela_sp._YZ-2020_WGS_JADLSH010000390.1_13073140_13079082
EAIGVFQ---NVV--A-----EYLNPS-FLVK-K--------------RSGGFRLVTAFT-D--------VG-RYSK--------------PQPS-LMPD---DS-TL----RKIA-CWR-YI--IVSDLSQSF-Y-QI-PLSKSSLKYCGVTPKG--VRIYTRCAMGMPGSETALEELMCR-VLG--DL----------------------LQDGCIA-KIADDPYCGGK--TPV-ELL-SN---WRKVLTA-L-DK-GLRLSA---K-KTIISPVST--------TILGWI---------------------------------------------------------------------------------
>Kuafuortervirus_Pachyseris_speciosa_WGS_JAEMWC010000350.1_353998_362511
EQLGVFQ---GIT--V-----EYLNTY-SLEK-K--------------PSGGSRLVTAFA-D--------VG-RYSK--------------SQPS-LLPD---DF-TL----RRIS-QWS-HI--IVTDLTSAF-Y-QI-SLAKESMKYCGVTPKG--VRVYVRSAMGMAGSETALEEVMCR-VLG--PL----------------------LQDGSVA-KIADDLYCGGN--TPQ-ELP-HN---WRRVI-A-L-HQCNLRLSA---Y-KTIISLKTT--------TILGWI---------------------------------------------------------------------------------
>Kuafuortervirus_Dracogyra_subfuscus_WGS_JAECMU010038839.1_4526_10055
---------------------------------------------------------------------------CK--------------PQPS-LLPD---DS-TL----RKIA-QWR-HI--ITTDLSSAF-Y-QI-LLSKDSVKFCSVTPRG--VRVYARSAMVMPGSETALEELPCR-VLS--SL----------------------LKEGIVV-KIADDLFCGGN--TID-EVL-NN---WRRVFAC-L-LKTNLHLSL---R-KTVICPKSI--------TILGWT---------------------------------------------------------------------------------
>Kuafuortervirus_Ruditapes_philippinarum_WGS_CM018522.1_18520976_18529724
ERIGVFK---GII--V-----EYLNPS-FLVK-K--------------PNGTFRVVTAFA-D--------VG-RYSK--------------PQPS-LMPD---DS-TL----RQIA-HWK-FI--IITDLTKSF-Y-QI-PLSK-----------------------------------------G--HL----------------------VQDGTVA-KIADDLYCGGN--TPE-ELL-TN---FERVLGA-L-HSCSLNLSA---N-KTILAPTQA--------SILGWI---------------------------------------------------------------------------------
>Kuafuortervirus_Cassiopea_xamachana_WGS_OLMO01004854.1_23079_29884
-----------------------ISPS-FLVC-K--------------ATGGFRLVTAFT-T--------IG-QYSK--------------TLPT-VMPS---DD-IL----RTIS-SWK-YL--ITSNLRDSF-Y-QI-PLAKQSMKWCATTPRG--LRVYLRSAQGMPGSSETLEEMMCT-VLG--QL----------------------IQQGKVT-KIADDLYVGGN--TVD-ELY-GK---WAEVLQA-L-HANNLRLKA---S-KTKIAPIST--------SLLGWI---------------------------------------------------------------------------------
>Kuafuortervirus_Phoronis_australis_WGS_NMRA01000334.1_278436_283524
ESIGVFK---EVS--V-----EYVSPS-FLVK-K--------------PNGGFRLVTAFA-D--------VT-RYSK--------------PQPS-FHPM---NS-TM----AVHY-RYP-H---------QGL-S-QI-PLSKDSMKYCGTTPKG--VRVYVRSAMGIPGSETALEELTCR-FLG--DL----------------------VQECIVA-KLADDLYISGN--SPE-ELL-QS---WERVLHA-L-EECDLCLTA---P-KTIVAPRRT--------TILGWI---------------------------------------------------------------------------------
>Kuafuortervirus_Phoronis_australis_WGS_NMRA01000331.1_344388_348122
---GVFA---GIT--V-----EYLNLS-LLVK-K--------------PHEGFRLVTAFS-D--------VG-RYAK--------------PQPS-LMPD---DS-VL----WKIA-Q-M-FI--IKTDLTSAL-Y-QI-PLS-ETMKYCGVTPRG--IRVYARCAMGILGLQTALEELNLS-CFGK-EL----------------------LEEGAVT-KLADDLYCGGQ--TIT-ELI-TN---WKRVLYA-L-STADLRLSS---T-KTVIAPRRT--------EVLGWI---------------------------------------------------------------------------------
>Kuafuortervirus_Euprymna_scolopes_WGS_SRIE01002907.1_188368_193349
EHIGVFS---GVA--V-----KYVSPS-FLVK-K--------------PNGGRRLVTAFS-S--------IG-QYAK--------------PQPS-AMSN---DS-TL----RKIG-QWR-WI--IKTDLTSAF-Y-QI-PLAKEPVKYCGVTPRC--MRVYTRCVMDMPGSETALEELMC--VLG--EL----------------------LVERYVS-KLTDNLYCGGN--SIE-DTL--S---LHRVLTT-L-SLANL-LSA---S-KTIICPKQT--------TILGWI---------------------------------------------------------------------------------
>Kuafuortervirus_Leuciscus_waleckii_WGS_FLSR01004887.1_10629571_10635014
----------KTL--T-----SMLNMS-HFLS-K--------------NLWGVSSRYSFA-D--------VG-RYSK--------------PQPS-LMPN---DA-TL----RQIA-QWR-YI--IATDLTKAF-Y-QI-ALSKASMKYCGVTPKG--VRVYARCAMGMPGSETALEELTCR-VLG--DL----------------------LQQGQVA-KVADDLYCGAD--TLG--LL-AV---WEKVLVA-L-QACNLCLAP---C-KTVVAPVQT--------DILGWV---------------------------------------------------------------------------------
>Kuafuortervirus_Morbakka_virulenta_WGS_RDPX01000028.1_1261885_1267200
EQLGVLA---NVD--V-----EYVSPS-FLTA-K--------------PNGGYRLVTAFN-V--------LG-QYTK--------------ILPT-VSVT---ND-VL----QKLS-RWK-YL--IKSDLTKSF-F-QI-PVSKASMKYLGTTPKG--LRVYTRSAMGMPGSSEYLQELMHR-IFG--DF----------------------IQQGFVI-IMADDIHVCGN--TIE-ELL-DN---WEKVLYL-L-SQNNLNLSA---S-KTVICPIET--------TILGWK---------------------------------------------------------------------------------
>Kuafuortervirus_Euprymna_scolopes_WGS_SRIE01040183.1_199341_206130
VS--------SNM--T-----ENICPS-FLIT-K--------------SPRCHLLVTAFT-E--------LG-QYTK--------------SQPA-LMPK---DD----I--KHIA-QFK-YI-----KFKTSI-F-SD-ALAKSSMKYVGVTPHG--VYVYTRAVMCLRVSKSVLEQLMSK-LLG--DL----------------------MIKGSVV-KLADDPCVSVN--TPM-ELN-SV---WEEVLQA-L-HENNFK----------------------------------------------------------------------------------------------------------------
>Kuafuortervirus_Astyanax_mexicanus_WGS_NC_035899.1_40914040_40919584
ERLGVFR---GVS--V-----EYLNPS-FLIR-K-Q------------S-GGYRLVTAFA-D--------VG-RYSK--------------PQPS-LMPD---DS-HL----YVSC-SMK-RI--LPDTTVMRL-H-EV-LWRGHPLPWCLCLSGH--ARLGDCTGIDVPRVGSAAS-------------------------------------------------WRGGE--TCF-ILR-WQ---LTGAVEQ-L-VLCQPGLSA---S-KTVIN-PHST-------NILGWV---------------------------------------------------------------------------------
>AAA70287.1_Neurospora_crassa_MtD
----------------------------VYIP-K--------------ANGKQRPLGVPT-VP----WRVYL-HMWNVLLV-----------NQH-AYFR---AL------WPKL--DSN--I--YEFDLKNFF-P-SV-DLAYLKDKLME-------------VPQGASTSCGLATYNVKE-LFK--RY---------------D----------ELI-MYADDGILCRQ--DPS------------TPDFS-V-EEAGVVQEP---A-KSSV-------------KFLGLEFI-------------------------------------------------------------------------------
>AAU25927.1_Neurospora_intermedia_MtD
----------------------------VYIP-K--------------ANGKQRPLGVPT-VP----WRVYL-HMWNVLLV-----------NQH-AYFR---AL------WPKL--DSN--I--YEFDLKNFF-P-SV-DLAYLKDKLME-------------VPQGASTSCGLATYNVKE-LFK--RY---------------D----------ELI-MYADDGILCRQ--DPS------------TPDFS-I-EEAGVVQEP---A-KSSV-------------KFLGLEFI-------------------------------------------------------------------------------
>AAF89327.2_Trichoderma_harzianum_MtD
----------------------------VYIP-K--------------TNGKLRPLGVPT-VE----WRIVL-HLFNGFFV----------ESQH-AYVR---EV----I--AKI--QRR-FV--FETDLKGFF-N-EV---------------------SVWKVPQGMPMSPFLSILALEK-YLS----------------------------QQDST-SYADDPLFYSNT-DFK------------------V-PENGVINSP---E-KSGL-------------KFLGFRL--------------------------------------------------------------------------------
>AAD38504.1_Fusarium_oxysporum_MtD
----------------------------FYIL-K--------------KNGKMRPIGAPN-YE----SRMIS-KALTDLLY----------TEQH-GYML---EC----L--SKL--KEY-AG--YEFDLKSFF-N-TV-EPFIYFRKLEEV------VLPSELVPQGLSLSPLLSTWALEY-----------------------------YGRPENLI-MYADDGIYFFR----------HN---ISKFTRW-L-SRAGIEIAP---E-KSVF-------------KFCGVEI--------------------------------------------------------------------------------
>CAA40486.2_Epichloe_typhina_MtD
----------------------------FYIP-K--------------ANGKLRPVGSPS-PA----SKMVY-KAMTEFWR----------DYQH-GSER---------I-------LRQ-KV--YEFDLSGFF-N-NI----------------------HAELTQGANWSPIICLYALEL-----------------------A----NYRNLEGLV-MYADDGLIFRD--TEE-SINLDS-------------PKWGISMAR---D-KKVRI---------------------------------------------------------------------------------------------------
>BAA94080.1_Rhizoctonia_solani_MtD
----------------------------AYIP-K-P------------GTNKVRPLGVPT-LP----WRIYM-KMF--LIP----------LFQH-GFVN---AM------SNTV--LKK-NI--LEVDFKGFF-P-SV-SRPFGKLKWKN---------PSQFLPQGGPLSPFLSTIVLKY-FVN--RL---------------K----RNHPEIECL-FYADDGFFYSS--NTE------------AFNSF-L-KEVGIQISF---E-KSLLRRYDGSV-W---MKFLGLEY--------------------------------------------------------------------------------
>AAN12336.1_Vibrio_phage_VHML_DGR
----------------------------YSSR-K-R-----------------RLISAPH-FK----DRVVH-RAIYNVIE----------PDSY-ACRT---K----------F--IKK-YA--LKADISRYF-S-SI-DHQVLKSILEAKI----NCESMGVIPLGNLTSQIFANVYLHE-LDR--YA---------------K----HALGAKHYI-RYMDDFAIIHH--DKA-VLH-QW---RKDIEEF-LHLYLRLKTNS-----KTQVFP---------------YRVMA------------------------------------------------------------------------------
>WP_012063677.1_Alkaliphilus_metalliredigens_DGR
----------------------------VHEP-K-K-----------------RLIMALP-FK----DRVVQ-WAIYRVLN----------PHSY-ACRK---KL-------QYW--LRQ-YY--LKMDISKYF-Y-RV-DHSIALKILRKKF----PCPKHDKMPIGNLTSQLLANIYLNE-LDQ--FC---------------K----HKLQIKYFI-RYMDDFIVLHH--DKK-YLH-RL---KVEIENF-LNSELELHLNR-----KTCIRPTGI--------EFVGFRIWP------------------------------------------------------------------------------
>BAB75196.1_alr3497_Nostoc_sp._PCC_7120_FACHB-418_DGR
----------------------------LTNP-K-S-----------------RLISAAP-YR----DRVVH-HALCNIIV----------PDSY-ANRK---KF-------THS--ARN-YV--LQCDIRKYF-P-SI-DHIILKELIRRKA----SPITRRKLPIGNLTSQFFANIYLNG-FDK--II---------------K----EELKISKYV-RYVDDFALFSD--DRE-LLA-DA---RLAIEAY-L-AELRLKIHP---I-KSQLFETGA--------TFLGFRIFS------------------------------------------------------------------------------
>WP_011610793.1_Trichodesmium_erythraeum_DGR
----------------------------IIER-K-P-----------------RIISAAP-YR----DRIIH-HALCNIII----------PDTY-ANRS---RF-------TKF--SCS-YV--LQCDIVKYF-P-SI-DHQILKEIIRRQP----SSINRRKLPLGNLTSQFFANLYLNN-FDH--FI---------------K----EELKVKKYL-RYVDDFALFSD--DKK-FLV-IA---RQKIETY-L-ANLCLKIHP---I-KSQLFQTGA--------NFVGFLVLP------------------------------------------------------------------------------
>BAB76713.1_all5014_Nostoc_sp._PCC_7120_DGR
------------------------------------------------------MISAAP-YR----DRVVH-HALYNIIV----------PDSY-ANRR---RF-------TQF--SRS-YV--FQADIRKYF-P-SI-DHKILKHLIYRKIP---APLERRCLPIGNLTSQFFANVYLNN-FDH--FV---------------K----EQLQAFKYI-RYVDDFALFSD--DKA-FLE-TA---RVIIEEY-L-TSLRLKIHP---I-KSQLFETGA--------NFVGFRILP------------------------------------------------------------------------------
>WP_012470128.1_Geobacter_lovleyi_DGR
----------------------------VTHP-K-T-----------------REIHAPA-FA----DRIVH-HLLVDRLQ----------RDSY-ANRD---RL-------QQM--IRR-WY--LQLDIHNYF-N-SI-HRPTLYALLCRKP----RNARPQCLPVGNLTSQFFANVYLNE-LDQ--FI---------------K----HQLKVRNYL-RYVDDFVLLAD--SKE-QLR-TW---QAEIAAF-LETRLQLRLKD-----AVVLAPLGV--------DFLGYRV--------------------------------------------------------------------------------
>AAR97672.1_Bordetella_phage_BPP-1_DGR
----------------------------VYEP-K-P-----------------RLISALE-FK----DRLVQ-HALCNIV-----------AYTY-ACRC---HV-------QAE--LRR-HF--LKSDFSKFF-P-SI-DRAALYAMIDKK-----VLPDEGVIPIGSLTSQLFANVYGGA-VDR--LL---------------H----DELKQRHWA-RYMDDIVVLGD--DPE-ELR-AV---FYRLRDF-ASERLGLKIS------HWQVAPVGI--------NFLGYRIWP------------------------------------------------------------------------------
>BAD18239.1_GII
----------------------------VEIP-K--------------PNGGVRKLGIPT-VM----DRFLQ-QAIAQILT----------QRSF-GFRR---QA-------KQW--MKE-WV--VDIDLEKFF-D-KV-NHDRLMRKLSSRY----RVSPNTETPQGGPLSPLLSNIVLDE-LDN--EL---------------E------KRGLKFV-RYADDCNIYVR--SKR-AGL-RI---MESVTSF-IENRLKLKVNR---E-KSAVDRPR---------KFLGFSFTR------------------------------------------------------------------------------
>WP_007839264.1_Phocaeicola_dorei_GII
----------------------------VYIP-K-K------------NGKK-RPLGIPS-FE----DKLVQ-EVVHMILE----------ATSH-GFRT---QI-------QDT--FL--WF--IEGDIKGFF-D-NI-DHNVLIGILEERF----NYRHTYSTPQGGIISPILANIYLDK-FDK--EM---------------D----EEYRRLKYV-RYADDFLIGVVG-SHE-ECG-QI---KANITQF-MKDKLKLELSA---E-KTLITQAKA--------KFLGYEITV------------------------------------------------------------------------------
>WP_011835237.1_Lactococcus_cremoris_GII
----------------------------MYIA-K-K------------NSKKMRPLGIPT-FT----DKLIQ-EAVRIILE----------SVSH-GFRK---TI-------KRE--FG--WF--VEGDIKGCF-D-NI-DHVTLIGLINLKF----NYHKTYSTPQGGILSPLLANIYLHE-LDK--EL---------------E----KRNKVLKYV-RYADDFIISVKG-SKE-DCQ-WI---KEQLKLF-IHNKLKMELSE---E-KTLITHSPA--------RFLGYDIRV------------------------------------------------------------------------------
>WP_006669808.1_Limnospira_maxima_GII
----------------------------VWIP-K-P------------GRDEKRPLGIPT-IQ----DRARQ-ALVKSALE----------PTSY-GFRS---RI-------FQS--INK-YV--LDADIAKCF-D-RI-NHDYLLSKIHCPW----NFEDTEATPQGGVISPLLANIALDG-MVR--LI---------------K----TMYFQVNLI-RYADDFVVISK--DLR-IIE-QC---KIAISEW-L-KPVGLEIKP---E-KTRICHTPGF-------DFLGFNIRQ------------------------------------------------------------------------------
>WP_011613031.1_Trichodesmium_erythraeum_GII
----------------------------VWIP-K-P------------GKDEKRPLGIST-MY----DRALQ-ALVKLGRS----------PNSY-GLRA---AI-------YVS--INK-YV--LDADISKCF-D-RI-NHDALLRKIGRTW----NFSDTLETPQGGVISTLLVNIALHG-MEK--CL---------------E----KYAETLPLI-RYADDFVILHE--DIK-VVM-QA---KTVIQEW-L-NQVGLELKP---E-KTKIAHTEYF-------DFLGFNIRQ------------------------------------------------------------------------------
>WP_012598370.1_Gloeothece_citriformis_GII
----------------------------VWIP-K-P------------GKDEKRPLGIPC-MS----ERALQ-ALVKIALE----------PNSY-GFRE---AI-------FSQ--LRA-YV--LDADISKCF-D-KI-NHEKLLLKLNTFW----GLFPTEETPQGGVISPLLANIALHG-MEK--II---------------E----EPGKDLKLI-RYADDFVLIHE--SLA-VVE-KG---KEILETW-L-NELGLELKL---E-KTRITHTVGF-------NFLGFNVRQ------------------------------------------------------------------------------
>TERT_NP_013422
-----------------------------------------------------------------------------------------------------------------------------------------------------------------IRELFQGSSLSAPIVDLVYDD-LLE--FK---------------A----SPSQDTLIL-KLADDFLIIST--DQQ-QVI-NI---KKLAMGG-F-QKYNAKANR---D-KILAVS-SQSDDD---IQFCAMHI--------------------------------------------------------------------------------
>TERT_AAF26732
--------------------------------------------------------------------------------------------------------------------------------------------------------------LYKRKGVFQGFSLSSIFCDILYSA-MVQ--FL---------------W----KSKQDFLFV-RLVDDFLLVTP--DSN-IYD-QV---HNILSGKIL-ESYGAFVNK---D-KTVVVNQTTTKTS---IDFVGLEV--------------------------------------------------------------------------------
>TERT_NP_033380
--------------------------------------------------------------------------------------------------------------------------------------------------------------------IPQGSSLSTLLCSLCFGD-ME----F---------------A----EVQRDGLLL-RFVDDFLLVTP--HLD-QAK-TF---LSTLVHG-V-PEYGCMINL---Q-KTVVNFPVEPG-----FPWCGLLL--------------------------------------------------------------------------------
>TERT_XP_024546408.1
--------------------------------------------------------------------------------------------------------------------------------------------------------------------IPQGSVLSSLLCNYFYAD-LES--FL----------------------KSGELLL-RLIDDFLLITL--NPA-HTK-RF---LKIMHDG-I-PEYGVGVNP---D-KTLTNFEVMF-------PYCGNLV--------------------------------------------------------------------------------
>TERT_CAC01849
--------------------------------------------------------------------------------------------------------------------------------------------------------------FYVQIGIPQGHRLSSLLCCFYYGH-LEP--FL---------------E----EASKDYKLL-RFIDDYLFVST--SRD-QAS-SF---YHRLKHG-F-KDYNCFMNE---T-KFCINFEDKEDNGVPFVRWTGLLI--------------------------------------------------------------------------------
>TERT_ABC95023
--------------------------------------------------------------------------------------------------------------------------------------------------------------IFRWKGLVQGYKYSPALSELYYSY-MDHL-KV--------------------DNRKIKMFF-RVVDDYLYITD--CFD-DAI-AF---LSKISNY-R------NVNY---S-KTAVNFQHPS-----IITFIGYSY--------------------------------------------------------------------------------
>Retron_NP_617021
---------------------------------------------------DFREINAPS-KK----MKYIQ-RWILDNIL----------YYAH-GFIP---GK-TI-F-TNAK--VHD-LV--LGVDIKDFF-P-SI-NFRSVYYVF------------KSALPQGAPTSPMLANLVALK-LDK--KI---------------A----KYCARRNFS-RYADDVTISGS--YKL-PMH------KEKIIGI-I-EDDGFVVNH---E-KTRMFSKGS--------KVTGLVVND------------------------------------------------------------------------------
>Retron_P23071
---------------------------------------------------GVRLLHAPK-RR----LKALQ-RRMLALLV----------SQAH-GFVP---GR-SI-K-TGAA--PHR-VV--LKLDLKDFF-P-SV-TFARVRGLLIAL-----------VCVQGAPTSPALCNAVLLR-LDR--RL---------------A----GLARRYGYT-RYADDLTFSGD--DVT-ALE-RV---RALAARY-V-QEEGFEVNR---E-KTRVQRRGG--------RVTGVTVNT------------------------------------------------------------------------------
>Retron_P23072
---------------------------------------------------SKRTITSPK-PE----LKAAQ-RWVLSNVV----------EAAH-GFVA---GR-SI-L-TNAL--AHD-VV--VKVDLKDFF-P-SV-TWRRVKGLL-----------RKGALPQGAPTSPGITNALCLK-LDK--RL---------------S----ALAKRLGFT-RYADDLTFSWT--KAT-PVA-VL---LSRVQEV-V-EAEGFRVHP---D-KTRVARKGT--------RVTGLVVNA------------------------------------------------------------------------------
>Retron_NP_638972
---------------------------------------------------GLREIHAPK-KA----LKYLQ-NKVAHALA----------GIAK-GYVP---GR-SI-Y-DHAK--MHK-WV--VLVDLKSFF-P-SI-NFGRVLGLL------------RAPLPQGAPSSPVISNLICRK-LDR--QL---------------L----ELAKQAGCS-RYADDICFSTN--RKR-SVE------ICDFVNL-I-CSNGFEINF---S-KFRVHEGRD--------LVTGLVVNK------------------------------------------------------------------------------
>Retron_WP_023139151.1_Salmonella_enterica
----------------------------YKIA-K-R------------NSDKKRTIAHPS-KE----LKFIQ-REITEYLT----------DCAF-AYKK---GS-SI-K-TNAQ--VHK-YL--LKMDFENFF-P-SI-TPRLFFSKLR--------LAKRNSLSIGAPSSPLISNFVMYF-WDI--EV---------------Q----EICSKIGVT-RYADDLTFSTN--NKD-VLF-DIPDMLENVLPK-Y-SLGRIRINH---E-KTVFSSKGH--------HVTGITLTN------------------------------------------------------------------------------
>Retron_WP_032481252.1_Vibrio_cholerae
----------------------------YSIP-K--------------RKAGRRTIAHPS-SK----LKICQ-RHLNAILN----------PSSY-AYVK---GR-SI-K-DNAL--VHA-YV--LKMDFQNFF-N-SI-TPTILRQCLI--------QNKRNGLSVGSPISPLISNAIMYP-FDK--II---------------N----DICTKHGIT-RYADDITFSTN--IKN-TLN-NLPEIVEQLIIQ-T-YAGRIIINK---R-KTVFSSKKH--------HVTGITLTN------------------------------------------------------------------------------
>Retron_WP_090322045.1_Nitrosomonas_oligotropha
----------------------------YKIP-K-K------------KPNTFRDIAQPA-RE----VKILQ-RWVIENVL----------TAAT-AYIK---DR-NI-K-YNAM--LHP-FV--LKMDFSNFF-P-SI-VPKDFKTHLL--------RHKKEELSIGGPSSPNLSNSIMFE-FDS--LI---------------S----DECNSLNIS-RYADDLVFSSI--DFD-LLK-RIHNQVAIYLKK-I-PYPKLTLNN---D-KTMFLSKRG--------TVTGVIITN------------------------------------------------------------------------------
>Retron_WP_093914930.1_Sulfitobacter_marinus
----------------------------YPIP-K--------------KGKGHRIMAQPA-RE----LKPIQ-RSIADIVL----------ESAM-AYRR---GV-SI-A-DNAK--VHN-SI--LKLDFESFF-N-SI-SAAAWRRFMK--------AQGQRTLSIGAPSSPLVSNIIMFE-FDR--QM---------------H----DFAEKHGIT-RYADDITASAR--EFK-NLA-AFERHLRTYISR-N-KTPSLKINE---E-KRGIYSSSD--------LVTGLVLTP------------------------------------------------------------------------------
>AbiK_BAC22947.1_Staphylococcus_aureus
----------------------------FNTP-K--------------NNYVRREYKMPN------VYSYLH-------------------LCFF-EFIN---------------------SI--LSLDLSNFY-H-TL-YTHSIPWVIHGKL-----QYGETHIPVGNIISRIIAELYMCY-IDK--KL---------------I------EKGYKYA-RYVDDIKYPFV--SNT-DKE-GF---LMEFNSI-C-REYNLILND---K-KTDV-------------QTFPYR---------------------------------------------------------------------------------
>AbiK_WP_010994039.1_Staphylococcus_aureus
----------------------------FTIP-K--------------NNTSRREYKIPN------IYSYLN-------------------LMFF-EFKN---------------------HI--LNVDLSNFY-H-SL-YTHSIPWVIMGKL-----QYNQTHIPTGNILSRIISELYMCY-IDS--EM---------------E------NKGYRYA-RYVDDISFSFN--FEE-EKD-KF---YRDFNKL-C-MKYELKIND---K-KTEV-------------NDFPYK---------------------------------------------------------------------------------
>AbiK_WP_011117213.1_Lactococcus_lactis
----------------------------FNIP-K--------------NIEARRQYKMPN------LYSYMA-------------------LNYY-EFII---------------------KK--LHLDLSNFY-H-TL-YTHSIPWMIDGKL-----QYDETHIPTGNLLSRIITELYMCH-FDK--QM---------------E------YKKFVYS-RYVDDFIFPFT--FEN-EKQ-EF---LNEFNLI-C-RENNLIIND---N-KTKV-------------DNFPFR---------------------------------------------------------------------------------
>Abi-P2_P_000349544.1_Enterobacteriaceae
----------------------------LQTN-K-D------------GHYCWRPF------------ELIH-PAIYVHLV----------HKFG-EFQS---NT--------------K-YL--FSTDIANFY-P-SI-YTHSIPWAIYTK-----ARWGQTNIPQGSALMDFIAEIVLGY-ADE--LL---------------G----QKINDYHII-RYRDDYRIFTN--SKE-DAE-AI---ARHLTVI-L-QGLGLQLNA---S-KTSLTEDL------------------------------------------------------------------------------------------------
>Abi-P2_WP_005659310.1_Haemophilus
----------------------------IYAN-K-D------------GKLSWRPL------------QIIH-PLVYVDLV----------HKFK-EYQN---NP--------------E-YV--FDTDVADCY-S-SI-YTHSIAWAIEGK-----KQYGQTNIPQGSILMDFIAEMILGY-IDI--LL---------------S----EELKNYKIL-RYRDDYKIFVK--NHS-DGE-NI---LKYLSEI-M-MSFGLKLNS---S-KTKGSQDI------------------------------------------------------------------------------------------------
>Abi-P2_WP_012144539.1_Shewanella_sediminis
----------------------------LITN-K-D------------GKLSWRPY------------ELIH-PIIYVALL----------DVFK-EFES---SI--------------T-NV--LHTDVTDCY-G-SI-YTHSIVWALHGR-----HRAGQTNIPQGSALMDLIAEMVLGY-VDE--LI---------------S----EELNDFKIL-RYRDDYRIFSN--SND-KSE-EI---LKIISDK-L-RVVGMKLGV---A-KTA-----------------------------------------------------------------------------------------------------
>AAA85636.1_Colletotrichum_gloeosporioides_non-LTR
----------------------------VMIQ-K-------LGKTDFSKTGSWRPIALLS-CL----GKGLE-RLIAKRMA----------YQQVGALPG---RT-CL-T--HEI--ERA-TL--VTMDVKGAF-D-SV-LRNRLIIRLRQQFETE--DFPLSCLPQGSPLSPILFLLYIAD-ILA--------------------------DNQRLRF-GYADDIGLLET--SPS-LES-QE---ITQILNW-G-TDNKVAFEP---A-KCEAVHFSRKH-----VRWLGVWF--------------------------------------------------------------------------------
>AAB71689.1_Pyricularia_grisea_non-LTR
----------------------------AMLP-K-T------GKKDRSSVRSWRPIALLS-CI----GKGLE-RLVARRIA----------WTHGGALPK---RC-AL-A--HDI--EQV-TL--VACDVQGAF-D-AL-LHGRLIRKMRSLFETG--FRRLGCTPQGSPLSPILYMLYLAY-LVK--------------------------NGTKWRL-AYADDVLTWKS--SPS-EDK------LRDMHEI-A-AEEKIHFAA---E-KTEVIHITKKRPG---MRWLGFWF--------------------------------------------------------------------------------
>CAA67543.1_Ascobolus_immersus_Mars1_non-LTR
----------------------------AIVP-K-P------KKADYTAVKSYRIVSLLN-CM----GKVAE-KLVAFRLA----------QGQMGGRKH---RM-AL-V--HDI--ELS-SA--LLLDVKGAF-D-NV-SKVRLLESSEE-------LQPVNTIPQGSPCSPILFLIYLKP-LFN--EL---------------E----RHKLNIQTP-SYIDDVAIMLT--GKS-----TV---KQKAAEW-A-RGNAIAFDD---S-KSELIHFANTNPS---VRWLGILL--------------------------------------------------------------------------------
>AAZ15238_non-LTR
---------------------------------------------------NYRPITLTH-AL----SRLFE-RLILEELK----------RNQYGFVSK---RL-ES-T--SRI--QKV-DV--IYFDFRKAF-D-TV-PHNLLLLKMRRIFNTS--EIVVKSVPQGSVTGPFLFLIYIND-LLG--LF----------------------PPNVHVT-AFADDLKITGS--DPL-DQR-----SIEIVEHW-C-DIWRLKLAE---N-KTAVMHYGKRNRS---FKDLGIL---------------------------------------------------------------------------------
>P21328_non-LTR
---------------------------------------------------SYRPTSLLP-SL----GKIME-RLILNRLL----------TFQFGFRLQ---HH-RV-V--NFA--LEA-VG--AFLDIQQAF-D-RV-WHPGLLYKAKRLFDSS--IKPIAAVPQGSVLGPTLYSVFASD-MPT--HT---------------PVTE-VDEEDVLIA-TYADDTAVLTK--SKS-ILA-TS--GLQEFQQW-A-ENWNVRINA---E-KCANVTFANRTQA---YKYLGIT---------------------------------------------------------------------------------
>P16425_non-LTR
---------------------------------------------------SYRGICLLP-VF----GKVLE-AIMVNRVR----------EWQFGFRQG---RR-HV-K--SSV--GAV-LG--TFVDFKGAF-D-NV-EWSAALSRLADLFSTV--EVPVTRCPQGSISGPFIWDILMDV-LLQ--RL---------------Q-------PYCQLS-AYADDLLLLVE--GNS-----RA---VAQVETW-G-AEVGDCLST---S-KTVIMLLKGALRS---CRYLGIT---------------------------------------------------------------------------------
>AB013908.1_LINE-CS_non-LTR
--------------------------I-TLIP-K-L--------ACPKNVVDFRPISCCN-AL----YKIAT-NVICNRLR----------TNQGGFVHG---RL-VC-Q--DLV--RLR-CM--IKIDLWKAY-D-TV-EWDFIEEMMVAFCNCG--FFNAKRLRQGDPMSPLLFVLGMEY-LSR--IL---------------KKWP-GFKFHLNHL-YFADDLLIFSN--GDF-VYI-ML---MLQLKLF-S-TTFGLLPNE---Q-KMAIYCSGMAEGLP--FMYLGFPI--------------------------------------------------------------------------------
>BAE79382.1_LIB_non-LTR
--------------------------M-TLIP-K-K--------DTPETAADFRPITLLN-AS----FKVIS-KVLVNRLR----------PHQNSFLPG---RI-LT-Q--EVV--HSQ-MI--LKVDLQKAY-D-SV-SWDYLEETLEDFSNLP--PFKPGRLRQGDPLAPYLFNLVMER-LAH--DI---------------QKIT-RGGTGISHL-FFADDLMLFGE--ASE-HQA-QI---MFDLDSF-S-NASGLKVNF---S-KSLLFCSSNVNASL--GTYLGIPM--------------------------------------------------------------------------------
>FM993987.1_BvL2_non-LTR
--------------------------L-ALIP-K-I--------DNPSTANHFRPISLCS-II----YKIIS-KVITSRLK----------TLQGAFVPD---RL-IA-H--EVF--QAW-IA--IKLDMEKAY-D-RL-EWSYILMTLEKLCNGE--KFFPSRIRQGDPISPYLFILCAEL-LAR--LL---------------SSSP-TKGIRVPFL-TFADDTMIIAK--ANN-YSC-LV---IRQLDKY-F-SMSGM-VNY---H-KSAFQCTGNVSASL--GDYLGCPI--------------------------------------------------------------------------------
>BAC15618.2_Karma_non-LTR
--------------------------I-VLIP-K-P--------GKENTVDGYRPISLQN-CS----VKILS-KVLANRLQ----------KDQTGFLKG---RI-YA-T--ELI--QAT-LI--IKLDFAKAF-D-SV-LWTSLFQILAVRLNGK--WINCKKLRQGDPLSPYLFILVADV-LQR--LL---------------EKPI-YQDRPCATI-QYADDTLVICR--AEE-DDV-LA---LRSLLQF-S-KATGLQINF---A-KSTMISLHIDRLP---MSYLGLPL--------------------------------------------------------------------------------
>Y00086.1_Cin4_non-LTR
--------------------------I-VLLP-K-R--------ENPDRIDLFRPISLIN-SC----MKIIT-KIMATRLA----------PTQNAFIQK---RL-YV-Q--KVI--KKA-LF--VKLDISKAF-D-SL-NWAYLLDVLKALINTK--EIKHMRVRQGDPLSPFLFILAMDP-LQR--MI---------------EREG-LNGAKFRCS-LYADDAGVFVR--ADK-LDL-KV---LKRLEAF-E-WCSGLKINF---E-KTEIFPIRYPEFP---GKYLGLPL--------------------------------------------------------------------------------
>EAK91063_non-LTR
---------------------------------------------------NFRPISVIS-CA----VRLLS-SVIEKQLN----------PTQTGFLKE---RY-LL---DMVL--TRA-GF--INLDFRKAF-D-SV-HHDFILKVLQQVINGP--CFPLKRVRQGNPISPLIFILILET-FLA--RL---------------SKVV-NEVSSVAYT-AYADDVIIFFK--NKN-DQE-----RIQQLEDF-G-RESGLYLNN---N-KTEVCYFNDIPEK---LTYLGVP---------------------------------------------------------------------------------
>Z17425.1_Del2_non-LTR
--------------------------L-TFIP-K-P--------GRGKRVEDFRPITLAN-AS----YKIVI-EVLANRLR--------------GVIGP---RC-FG-R--GAI--RHK-MA--IKIDFRWAF-E-SL-NWNFLIECLRVKCTRH--YFRVRRVKQRCPLSPLLFILAAGV-LA---LI---------------RGRG-SGGGFVWLV-QFADDTLIFSD--HPQ-EAE-NL---LSSLVL----AASVLELNC---A-KTQTLLLGTIELP---MTYLGISQ--------------------------------------------------------------------------------
>BAA25763.1_Zepp_L1_non-LTR
----------------------------LLYKGK---------GADRESLASYRPITLLN-TD----YKLAA-RAIASRIG----------PTQTGFLPK---RLAHL----EEI--SYG-VQ--VFLDFEKAF-D-RL-DRAWIERCMAAVLNTD--AFPVAAVFQGSPLSPLLFVLARAP-MAR--QL---------------P----SGEPAPVMH-QHADDTSVHAR--TPG-MLR-SC---WGPVGLH-C-AATGARLQR---S-KSQALGLAASADG---VKHLGIPL--------------------------------------------------------------------------------
>AAA97394_non-LTR
---------------------------------------------------NYRPITCLN-TC----YKVLT-SVMNSVIL----------SNQR-AMRK---RE-VLDR--AMV--MDL-SV--AWLDYRKAY-D-SV-SHEYIRWAINSVLTSD--KMKVLNIFQGDSLSPTLFVLCIAP-ISY--AL---------------NKSA-GYGFEIGHQ-FYMDDLKLYAR--TPA-MLD-SQ---IQVVSEV-S-EAMGLHLNL---S-KCAKAHYAPHG-T---YKYLG-----------------------------------------------------------------------------------
>BAC82595_non-LTR
---------------------------------------------------KYRPLTCLS-NL----NKVLS-SVITQKVK----------DEQT-GRRK---NT-II---DAVI--VGL-DM--AYIDYKKAY-D-SV-PHSYLLKVLQLYATSR--SLNIRRIFQGDTFSTLWFCLAMNP-LSR--TL---------------NQSE-EISTRITHT-FFMDDLKLFAE--TVQ-KMH-HL---LKNVQGF-S-NDIKMEFGI---G-KCRSIHLHTY-------KFLGF----------------------------------------------------------------------------------
>PLE_AAT48673
---------------------------------------------------------------------------------------------KY-SFKS---TQ-DF---KKKF--LID-WI--ISFDVESMY-P-SI-PLDRIIPKIVDL------FFRQKQVAMGSQMSGIIANITMSL-LEQ--DI--------------IDNEI-VNKNLKFYG-RYVDDIICIIK--KSE----------VPRINHL-I-KNMNFTIEF---A-KNHSL------------TYLDTR---------------------------------------------------------------------------------
>PLE_DAA00890
-----------------------------------------------------RPIVALPGTP----TYNLS-REISRILK----------HSNH-SFKS---AT-QF---LGQI--RNE-LM--ISFDVTALF-T-SI-------------------IYKQTKTPMGSPISRLFAEAVMQR-LEA--SI--------------L-----LMIKPKNWI-RHVDDTFLIVK--KEELEHT------YKLINNV-F-NDIKFTMKQ---ESNDKL-------------PFLDILI--------------------------------------------------------------------------------
>PLE_XP_001195436
-----------------------------------------------------RPIVSCIGSF----AYNLS-KYLAEILS----------PTEY-TIPN---SS-GF---AEFI--AEE-RM--VSFDVVSLF-T-NV-PIEGACKGTLQR-----KYYEQTEAAMGSPVSAVVANLYMES-FEE--EA--------------LDTCP-LSCLPRVWK-RYVDDTFIIVP--ISE----------TDKLLKH-M-NSLEPTIQF-----TSEIECEGKI-------AFLDTLV--------------------------------------------------------------------------------
>PLE_AAX11377
-----------------------------------------------------RPIVPCHSVSQAPSATYVS-KMLK--------------PQPH-VIHG---SK-HL-V--RQL--ESA-WI--VSGDIVAFY-P-NI-PLENCIRVVTQM------MGEQIRLAMGIACSPDLANLYGSH-YEN--PI--------------LARPD-MKSKFAFFG-RYLDDVLGIVYASSAE-EAM-SY---ANEI-------------------------------------RYDGVE---------------------------------------------------------------------------------
>Bel
LQRGHMEKLTSAQVEESPDT-CFYLPH-HAVI-K-L----------DSLTTKCRVVFDGS-GKD-SSGVSLN-DRLHI------------------PIQR---DF-GV-C--LRF--RQQ-YV--LCADVEKMF-R-GI-KVFKPHTNFQRIWLL---HFRLLTVTYGLAPSPFLAVRVLKQ-LAD--DH--------------GHEYP-AAAHALLHD-AYVDDIPTGAN--TFE-ELM-IL---KDELIAL-L-DKGKFKLRK---W-SSNS-WKSLV-------KVLGIQWNP------G-KDVLYLNLKG---CDATISP------------------------------TKRELLSQLSRIYDPLGLVA
>Max
LDLGHMKEVPPTH----NSP-SYHLPH-HAVV-K-P----------ESTTTKLRVVFNAS-SPS-ANGISLN-DILHA------------------VLQS---DT-IQ-V--LKW--RYQ-YV--FSADITKMY-R-QI-WVDPKHTPFQRIFIR---DFELKTVTFGVNCAPFLAIRVLQQ-LAE--DI--------------QVPFP-NASRIIQQH-MYVDDVLAGAN--SVN-EAQ-SS---IRELQAA-L-SASGFPLRK---W-TSNN-KKDVA-------KTLGIRWRA------K-SDEFYFVPPD---IVVEASY------------------------------TKREVLSQIARLFDPAGWLA
>Nabel
LKLGH----------------GFYLPH-HGVP-K-L----------DSLTTMLRVVFNASVTPS-DGGCSLN-DCLLV------------------TIQD---DI-TL-L--LRF--RTT-YV--ILADIEKMY-R-QF-LVRDSDRKYQKIFIR---EFVLNTVTFGVAAAPFLAIRCLHQ-LAD--DE--------------QERFP-LAAKILKRD-MYVDNMLTGTN--SVE-EAR-SI---CTQMTQV-L-RTAGMNMRQ---W-AAND-PSDIL-------KTLGIRWRA------K-TDSFVYKIKP---ISVTERF------------------------------TKRKILSEIAKIFDPLGLLG
>Moose
IQLGHMVPVSPDNL--DAAT-CCYLPH-HPVF-K-E----------TSSTTKMRVVFDGS-APT-STGHSLN-DALLV------------------VIQD---DL-SL-I--IRF--RKQ-VA--LVPDLEKMY-R-QV-LVHPEDRPLQRYGA-----YELRTVTYGLAPSSFLATRTLQQ-LAE--DE--------------GDAFP-TAKDTLKKQ-LYMDDLIAGSN--SVD-GAI-QL---REELSAL-A-QRGGFTFRK---W-CSNS-LSDVI-------STLGICWEP------E-IDTFQFNISI---TTKSERD------------------------------TMRTILSMIAELYDPLGLIS
>Roo
MDLGHMIEVSDEG--------KYFLPH-QAVI-R-D----------SSLTTKLRVVFDAS-AKT-TNNKSLN-DIMWV------------------RVQK---DF-DI-I--IKW--RKE-FV--VSADIEKMY-R-QI-KIDNNDQKYQYIWIK---TYKLTTVTYGTASAPYLATRVLVD-IAD--KC--------------KNQ---VISAIIRND-FYMDDLMTGAD--SVE-EAN-KL---ITLIPHE-L-QKVGFNLRK---W-ISNN-STTVV-------KTLGLKWEP------Q-KDLFKFSVNC---NDESKNI------------------------------NKRVVLSTLAKIFDPLGWLA
>Tribel
EDLEHMQEI-KTMTDETNNN-GYYFLH-HPVV--------------NDKQDKIRVVFDGS-AQT-DCGLSLN-DCQMV------------------TIQN---EL-SI-I--LRF--RKP-YV--LTADIEKMY-R-MV-LMHPDFHRYQRIWMK---TYELTTVTYGTSAAAFLAIRCLYQ-VAL--DL--------------KSDDP-ELSKVIEND-FCVDDLMTGAQ--SME-AAM-EL---KDRLCKA-L-NQVGFNLTK---W-RTNF-DEETS-------KKLGTLWNS------R-QDTINYEIVF---GEPPRST------------------------------TKRVIISEVSKIFDPLDLLG
>Cubel
EQKGYIRKLTDAEERADRDR-VWYLPI-FVVT-N-P-----------NKPGKLRIVWDAA-AE--VRGISLN-SVLLK------------------DQVT---SV-DV-L--LRF--RER-TA--VTGDIKEMF-H-QV-RVHLDDQHCQRFWPS---VYVMQVMTFGASCSPSCAQFVKNI-NAE--RF--------------AEDSP-AAAKAIIND-HYVDDMLSSVE--TEQ-EAI-KL---ASSVRDI-H-GQGGFEIRG---W-RSNS-KAALE-------KVLGMWWDS------S-TDTFTFRLPT-------KVP------------------------------TKKEVVRVLMSIFDPLGLLA
>Ninja
VSKGYARRLQPEEVAVRSDR-LWYLPH-FSVE-N-P-----------NKPGKVRLVFDAA-AK--VGGTSLN-SELDK------------------QHYK---PP-AV-L--FHF--REA-VG--VCGDIKEMF-H-QV-LIRPEDRCSQRFWPD---VYEMNVMTFGAACSPSAAHYVKTM-NAL--KY--------------RDSDP-RAVKAITDY-HYVDDYVDSFA--TES-EAI-SV---STRVKEI-H-KDAGFELCQ---F-SSSS-PTALE-------KILGMRWQV------A-TDDFRFNVEY--HRVPSSVP------------------------------TKREYLSLVMSTFDPLGFLC
>Tamy
LDSGYAE---EAPSGTTPGR-TFYLPH-FAVV-H-P------------MKKKIRIVFDAA-SR--YEGKSLN-DALLP------------------DLLQ---SF-GV-L--LRF--RQP-VA--VVADIKEMF-L-QI-KIREQDRDSLRFWPR---EYRMTSVIFGAASSPATAIFVKNR-NAE--EH--------------QASHP-EAVKAIVRN-HYMDDYLQSFA--TIE-EAI-DT---AATVDSI-H-KEAGFELRQ---W-ASNE-QDGLE-------KTLGLRWLI------K-DDALAFNGGL--RNAPKEVP------------------------------TKREVTSAVMSTFDPLGLIA
>Pao
VAKGYAE---PAPKTKTENR-TWYLPH-FAVV-N-P-----------PKPEKLRVVHDAA-AR--TRGVALN-DMLLK------------------NLLQ---SP-GV-I--MRF--RQN-IT--ATADIKEMF-I-QV-KLRPEDKDALRYWPE---ENRMTSLIFGASSSPSTAIYVKNL-NAQ--KH--------------EATHP-EAAATIQNR-HYVDDYLDIFK--GLK-DAV-LV---TTDFRRK-H-ERKPTSVLR---W-TRTE-SKPYR-------RWLPTKHNV------A-DDVTRHV---------------------------------------------------PMSWFRWTEFLR
>Kobel
IANGYAEKV-PDGVTAKKGK-EWYIPH-HGVY-H-P-----------RKPNKIRVVFDCA-AK--CDGTSLN-DVLLP------------------NLMN---DK-GV-L--MRF--REP-VA--FASDIECMF-Y-QV-KVPESQRDLLRFWPK---VYRMAVHLFGAVSAPSCANYSLRR-TGID-NI--------------CNARE-ETVNTLHNN-FYMDDGLKSVE--NVE-QAI-QL---VKELKAL-C-KEGGFNLTK---W-SSNE-RREIE-------RTLGVLWNA------E-TDEFQFKCQI-----KKTEV------------------------------TRRSMLSEVSSIYDPLGFIA
>Saci6
LSKSYIIEA-SKEGFDRDAV-CWYIPH-HPVI-N-P-----------KKPGKLRIVFDCA-AV--YQGFSLN-DQLLR------------------NSVN---SL-GV-L--LRF--RLN-VA--LAADIEEMF-L-QV-RIPRQDRGAFRLWAK---ARV------------------------------------------------------------------------KVQ-TIP-RL---ELTAAVL-A-ARMGSQLQS-------------------------------------------------------------------------------------------------------------
>Sinbad
LSKGYIIEA-SKEGFDRDAV-CWYIPH-HPVI-N-P-----------KKPGKLRIVFDCA-AV--YQGFSLN-NQFLR------------------NTVN---SF-GV-L--LRF--RLN-IA--LAADIEEMF-L-QV-RIPRQDRGAFRLWAK---EYCLTVHPFGAVSSPFCANFALKK-TVD--IF--------------GKEFNRDIQEVVDNS-FYVDDYLASID--NVQ-DAI-EL---AKTLGLL-L-RKGGFRLTK---W-ISSC-LESIE-------RTLGLFWNT------M-VDSFDFKVHI-----PKRPL------------------------------TRRGILSSVASLYDPLGLLA
>Zebel
EAAGYVAKI-TAEEANKSNE-SWYIPH-HVVH----------------HNNKDRIVFNCS-FQ--HQGQSLN-SQLLP------------------TLGP---SL-GV-L--LRF--RQA-VA--VSGDIKGMF-H-QV-RLLPKDKQVLRFWPD---IYEWQVLPFGTTCSPCCAIFALQH-HAQ--GH--------------KGDMP-KLVNIVENS-FYVDNCLYSTP--TAK-EAK-DV---VDGLRQL-L-AEGGFDLRQ---W-ACNV-PQHLE-------PTLGLRWNC------L-NDSLGYNLRS-----AEPLP------------------------------TMRNMYKTLASQYDPLGFII
>Purbel
TEMGFAKKLEKDEMTMYKGP-VHYISH-HAVI-R-P----------DNKSTPLRIVFNSS-AI--YKGHCLN-EYWKK------------------DLLN---NF-GV-L--LRF--REP-VA--ICADISKMY-H-RI-LIPERDQHVHRFWPD---VYMMKVVTFGDKPAAAMAQIGVRL-TAE--EG--------------EAKYP-EAAAILKRN-IYMDDICDSVE--TED-TAK-KR---IAEVDEL-L-EAGGFKVKG---W-QSNK-PDGGE-------KVLGVVWER------H-NDTFSYKVKL---QETDKEL------------------------------TKRKILGKVARIYDPIGFAA
>Spirobel
QENGFVEEV--NDVQGRPGR-TWYLPH-HTVL-R-E----------DKSSTKCRIVFDGS-AQ--FRNDSLN-RQLDP------------------PLQK---DV-QI-L--LRF--RRR-VG--LQADISKMF-L-QI-GLHEKDRDVTRFWPR---IFRFKRVCFGLTCSPFLAMSVTRH-HAL--NH--------------LQGFP-QAANQVLEN-MYVDDIVFSVD--EDD-VAR-ET---VRQLVSL-M-KKGGFHLTK---W-VSNL-SADVS-------KILGIVWDS------A-NDELAYSVLS---DVDPWSD------------------------------TKRQLISVTAKVYDPLGHLS
>Cer101
LSAGIVERV-WPNMIGADDV-KYYTPH-RAVI-K-E----------TSNTTKLRIVLDAS-SPP-GPEPSLN-DCLYA------------------NLVT---PY-GI-L--LRG--RIP-YV--VVADIEKAF-H-QV-RLPTEFRNASLFWTIC--TYRFTRIPFGVASSPWLLAASILH-FLD--RN------------------PNPLNQRVREN-LYVDNCLIGTF--DKS-EIT-EI---IKNSKDI-F-MKMKMNLRE---Y-VTNS-EVAII-------KLLGCEWDS------H-EDIDTLSVAL--AVLDIDHP------------------------------TKRQVASKMAETFDPLGLIT
>Cer7
ISKNILEEVDVS--KDTEGMRIHYNPH-SPVL-T-P----------QKTTTKCRVVIDGS-AHF-KNEPSLN-DAIYQ------------------TILP---D--SV-D--TRF--RSK-TV--LLADVEKAF-L-QV-HLNESDRDVTRVWDLR--VLRFTRVLFGLNVSPFLLGATILF-HLD--RM----------------EDK-KLANTIARN-LYVDNLIIATD--DDS-EAM-FK--LYNKVKTV-F-NGLSMNIRE---F-QSND-QDLLV-------KVLGVKWST------K-TDQITSSTTD--IDILEN--------------------------------SRRTVSSAIASIYDPMGLLV
>Mabel
LNSNIIEKV--SSEMNEVGI-IHYLPH-HEVI-T-P----------NKTTTNLRIVYDAS-AHC-KGMKSLN-DVLYR------------------ITLP---DV-GV-L--LRF--RTK-NV--IIADVEKAF-L-QI-ELHPTDRNCTRFWRVS--CYRFQRVPFGIVSSPFLLSATLNY-HLE--TC--------------KS----KIALELRKN-LYVDNIIIPTK--GTN-EAL-SN---YKEIKII-F-NEASMNVRE---F-LSND-QEKLK-------KILGLNWYH------K-QDIIQVTLKP----------------------------------------TKRIILQFVASQYDPLGFIV
>Tas
KDCGVIEEVPQEELKPTFNI-VHYLPH-QAVI-N-P----------HKTTTKI-VVFDGS-SKS-RGTKSIN-EAIMR------------------VLLP---NG-GL-L--LRF--RSP-IA--IIGDLEKAF-L-QV-ALNKPDRDAARFWNL---VFRFARVPFGLNASPFLPTATIKT-HLD--SY----------------GDV-ALAEEIWKN-IYVDNVLISAR--TTK-EAF-NK---FESIKKL-F-EDARMNIRE---F-LSND-AKTIA-------KLLGLRWNT------T-ADYIQWKVSP--PKQPMM--------------------------------TKRQLLSYIAAQYDPTGHIP
>Hydra31
LNSGVIEKV--NNYDSSIGE-VHYLPH-RPVC-R-K----------DKTSTKVRIVFDAS-ST--LSGPSLN-DCINA------------------SLAT---PF-FI-L--LRF--RAK-YA--FIADIEKAF-L-QI-ALDKNDRNYLRLWNLA--TYRICRVPFGVTSSPFLLNATLIY-HAE--RY--------------CLNDN-NISSKLLQS-LHIDDLISSCV--TIE-EGI-LF---FNKCKDI-L-KEGGFNLRK---F-ESNS-SKQIT-------RVLGLKWNK------T-EDSIIYSFED--LLNVASVP------------------------------TKREVMSFIASIYDPIGLIN
>Gabel
VERRAAMKLTKDVLREWTGP-VWYISH-LIAP-N-P----------HSVTTPVRLVWNSS-QK--CRGVSLN-DLLLK------------------DVLN---SR-AV-L--LKF--RRG-FA--ALGDVKKMY-N-SV-WLEDQEVHLHRFWLA---EYAVTRVNIGDKPAGCIAQLAMRE-TAN--LP-------------QFSHLE-EERRVLQED-SYVDDLLTSHD--NLD-QLK-VI---TGNVEQI-L-KAGGFELKP---W-VFTG-QESSN-------KALGLGYTL------E-DDKLHVMVGI--NFSRRKPL------------------------------TQRELLSQVSGLYDPIGLTT
>Suzu
LSRGAAAKLSDSTIAEWTGP-IWYISH-LIAP-N-P----------HSVTTPVRLVWNSS-QR--FKGVSLN-DLLLK------------------DVLN---QR-AV-L--LRF--RSV-YA--AIGDVRKMY-N-SV-WLEDREVHLHRFWIQ---EYAVTRVNIGDKPAGCIAQLAMRE-TAS--LP-------------QFSHLT-AEREVLHRN-AYVDDILTSHN--DLK-QLQ-AT---TKGVEDI-L-KAGGFALKP---W-VFSG-QN----------KALGLGYIV------K-EEKLHVMVAI--NFSKRRPL------------------------------TRRELLSQVSGLYDPVGLVA
>1731
RNRRCVA----CK---------------WVYSLK-R--D----VSGRIERFKARLVAKGC-SQ----KFGVD-ETFS-------------------PVCR---LE-SVRL-ILALAAEQL-YL--HHMDVCTAY-L-NS-ELKDTVYMKQF----P--VLLLRKAIYGLKQSGREWNSKLDG-VLK--DL-GFKACNHEPCLYQ-QSGQ---GNLMLIL-VYVDDLILACQ--SRE---D------MEDLKAK-I--SESFECT----D-KGPLH------------LFLGMEVQR----DGD-LGEITLGHSQ-Y-------------------------------------------------IKELLRDYG
>Xanthias
PGQKAIG----SK---------------WVFRVK-R--D----KEGNIQKFKSRLVAQGC-GQ----KMGVN-ETFS-------------------PVIR---YE-TIRM-LFAIAAEQL-CM--HQVDISNAY-L-NG-RLQEEVYMRQF----P--VLKLQKAIYGLKQSGRVWNDTLDE-VLK--SI-GFKRSKNEACLYA-KQQQ---QQHSYIA-VYVDDLIIISY--DEN---E------ISAIKRK-I--ANKFDIH----D-GGQLN------------YFLGMEIQR----EST-RGSISLCQKQ-F-------------------------------------------------IINLLDKYG
>Araco
NGHKAIG----VK---------------WVYKAK-K--N----SKGEVERYKARLVAKGY-SQ----RAGID-EVFA-------------------PVAR---LE-TVRL-IISLAAQKW-KI--HQMDVKSAF-L-NG-DLEEEVYIEQY----E--VLRLKKALYGLKQAPRAWNTRIDK-YFK--EK-DFIKCPYEHALYI-KIQK---EDILIAC-LYVDDLIFTGN--NPS---M------FEEFKKE-M--TKEFEMT----D-IGLMS------------YYLGIEVKQ------E-DNGIFITQEG-Y-------------------------------------------------AKEVLKKFK
>Oryco11
RDREVIG----VK---------------WVYKTK-L--N----LDGSVQKYKARLVAKGF-KQ----KPGID-ETYA-------------------PVAR---LE-TIRT-IIALAAQRW-KI--YQLDVKSAF-L-NG-YLDEEIYVEQF----E--VFRLKKALYGLKQAPRVWYSQIDK-YFI--QK-GFAKSISEPTLYV-NKTG---TDILIVS-LYVDDLIYTGN--SEK---M------MQDFKKD-M--MHTYEMS----D-LGLLY------------YFLGMEVHQ------S-DEGIFISQRK-Y-------------------------------------------------AENILKKFK
>Poco
EHKKPIG----VK---------------WVYRTK-L--N----ADGTINKHKARLVVKGY-AQ----IFGVD-ETFA-------------------PVAR---LD-TIRM-LLAVAAQGW-KI--FQLDVKSAF-L-NG-YLQEGIFVEQF----E--VYLLKKALYGLKQAPRAW-SRIDE-HLL--KL-DFKKSLSESTLYI-RNSN---SDYIVVS-LYVDDLFVTGN--NQS---M------IDNFKAE-M--MKVFEMT----D-LGEMA------------YFLGMEVQQ------N-QHGIFICQQK-Y-------------------------------------------------AKEILKKFK
>Vitico11
EDKNVIG----VK---------------WVFRTK-Y--L----ADGSIQKHKAQLVAKGY-AQ----QHGVD-DTFS-------------------PIAL---FE-TVRT-LLALAAHHW-CV--YQFDVKSAF-L-NG-ELVEEVYVSQF----E--VYRLKKTLFGLKQAPRAWYSKIDS-YFV--EN-GFERSKSDPNLYL-KRQ---------------DDMIYMGS--SSF---L------INEFKAC-M--KKKFEMS----D-LGLLH------------FFLGLEAED------D-TE------------------------------------------------------------RADARRFR
>Endovir11
PQVNVIG----TK---------------WIFKNK-F--D----EVGNITRNKARLVAQGY-TQ----VEGLD-ETFA-------------------PVAR---LE-CIRF-LLGTACGGF-KL--HQMDVKCAF-L-NG-IIEEEVYVEQF----P--VYKLKKALYGLKQAPRAWYERLTT-FLI--VQ-GYTRGSVDKTLFV-KNDV---HGIIIIQ-IYVDDIVFGGT--SDK---L------VKTFVKT-M--TTEFRMS----M-VGELK------------YFLGLQINQ------T-DEGITISQST-Y-------------------------------------------------AQNLVKRFG
>Opie2
EGTNVIG----TK---------------WIFKNK-T--N----EEGVITRNKARLVAQGY-TQ----IEGVD-ETFA-------------------PVAR---LE-SIRL-LLGVACIKF-KL--YQMDVKSAF-L-NG-YLNEEVYVEQF----P--VYRLKKALYGLKQAPRAWYERLTE-FLT--QQ-GYRKGGIDKTLFV-KQDA---ENLMIAQ-IYVDDIVFGGM--SNE---M------LRHFVQQ-M--QSEFEMS----L-VGELT------------YFLGLQVKQ------M-EDSIFLSQSR-Y-------------------------------------------------AKNIVKKFG
>SIRE14
EGTNVIG----TK---------------WIFKNK-T--N----EEGVITRNKARLVAQGY-TQ----IEGVD-ETFA-------------------PVAR---LE-SIRL-LLGVACIKF-KL--YQMDVKSAF-L-NG-YLNEEVYVEQF----P--VYRLKKALYGLKQAPRAWYERLTE-FLT--QQ-GYRKGGIDKTLFV-KQDA---ENLMIAQ-IYVDDIVFGGM--SNE---M------LRHFVQQ-M--QSEFEMS----L-VGELT------------YFLGLQVKQ------M-EDSIFLSQSR-Y-------------------------------------------------AKNIVKKFG
>ToRTL1
KGRTIIG----TR---------------WVFRNK-L--D----ENGVITRNKSRLVVQGY-NQ----EEGID-ETFA-------------------PVAR---ME-AIRI-LIAFAAFGI-KL--YQMDVKSAF-L-NE-DLKEEVYVKQF----P--VFRLNKALYGLKQAPRAWYERLSK-FLL--KN-GFKRGKIDNTLFL-LKRE---QELLIIQ-VYVDDIISGTT--SEH---L------CEEFSSL-M--GREFEMS----M-MGELT------------FFLGLQIKQ------S-SNGTSICQEK-Y-------------------------------------------------IKELLKKFN
>TSI9
PSCKPIG----TK---------------WVFKNK-Q--G----EDGHVVRNKARLVAQGF-CQ----KEGID-ETFA-------------------PVAR---LE-AIRI-LLAMAASGY-KL--YQMDVKSAF-L-NG-FIEEEVYVKQF----P--VFKLQKALYGLKQAPRAWYARLKT-FLL--KN-GFKMGSVDKTLFL-LRQG---NDTLIVQ-IYVDDIIFGGS--SHV---L------MKKFADV-M--SKEFEMS----M-MGELK------------FFLGLQIKQ------T-SEGTFVHQGK-Y-------------------------------------------------TKDVLQKFA
>Hopscotch
KGINIID----CK---------------WVYKIK-R--K----ADGSLDRYKGRLVAKGF-KQ----RYGID-DTFS-------------------PVVK---AA-TIRT-VLSLVAS--------------------------------------------------------------------------------DTSLFF-YDKN---GVTMFML-VYVDDIIVSSS--SEK---A------TSALLQD-L--NQEFALK----D-LGDLH------------FFLGIEVKK------V-NDGLVLTQEK-Y-------------------------------------------------ASDVLRRVG
>Koala
PNKNIID----CK---------------WVYKVK-R--K----QDGTLDRYKARLVAKGF-RQ----RYGID-DTFS-------------------PVIK---MT-TIRI-ILAIAVSGW-FL--RQLDVKNAF-L-HG-ILEEEVYMYQY----P--VCKLDKALYGLKQAPRAWFARLSH-KLN--QL-GFQESKADTSLFF-YNRE---GLTVFLL-IYVDDIIVVSS--KSE---A------IPILLQN-L--QQDFALK----D-LGNLH------------YFLGIEVNQ------S-PNGIVLTQAK-Y-------------------------------------------------ANDLLRRSG
>Retrofit
KGQNIIG----CK---------------WVYKIK-R--K----ADGTLDRYKARLVAKGF-KQ----RYGID-DTFS-------------------PVVK---AA-TIRI-ILSIAVSGW-SL--RQLDVQNAF-L-HG-FLEEEVYMQQF----P--VCKLDKALYGLKQAPRAWYSRLSK-KLV--EL-GFEASKADTSLFF-LNKG---GILMFVL-VYVDDIIVASS--TEK---A------TTALLKD-L--NKEFALK----D-LGDLH------------YFLGIEVTK------V-SNGVILTQEK-Y-------------------------------------------------ANDLLKRVN
>Melmoth
KGKKAVG----CK---------------WVFTLK-F--L----ADGNLERYKARLVAKGY-TQ----KEGLD-DTFS-------------------PVAK---MT-TIKL-LLKVSASKW-FL--KQLDVSNAF-L-NG-ELEEEIFMKIY----S--VLRLKRSIYGLKQASRQWFKKFSS-SLL--SL-GFKKTHGDHTLFL-KMYD---GEFVIVL-VYVDDIVIAST--SEA---A------AAQLTEE-L--DQRFKLR----D-LGDLK------------YFLGLEVAR------T-TAGISICQRK-Y-------------------------------------------------ALELLQSTG
>Batata
KNRKALK----NR---------------WVYRVK-H--E----EGTSVPRFKARLVVKGF-SQ----KKGID-EIFS-------------------PVVK---FS-SIRV-VLGLAARDI-EI--EQMDVKTAF-L-HG-DLDEEIYMEQF----E--VCRLKKSLYGLKQAPRQWYKKFTS-VMS--KH-GYKKTSSDHCVFVNRYSD---DDFVILL-LYVDDMLIVGR--NAS---R------IQELKQE-L--SKSFSMK----D-MGPAK------------QILGMKIIR----DRQ-NKKLWLSQEK-Y-------------------------------------------------IEKVLERFH
>Tto1
KGKRALK----NK---------------WVFKMK-H--D----EHNSLPRFKARLVVKGF-NQ----RKGID-EIFS-------------------PVVK---MT-SIRT-VLGLAASNL-EV--EQMDVKTAF-L-HG-DLEEEIYMEQF----E--VCRLRKSLYGLKQAPRQWYKKFES-VMG--QH-GYKKTTSDHCVFAQKFSD---DDFIILL-LYVDDMLIVGR--NVS---R------INSLKEQ-L--SKFFAMK----D-LGPAK------------QILGMRIMR----DRE-AKKLWLSQEK-Y-------------------------------------------------IEKVLQRFN
>V12
KGKRALK----NK---------------WVLKRK-P--E----PNRSQPRYKARLVVKGF-SQ----KKGID-EIFS-------------------PVVK---MS-SIRV-VLGLAASNL-EI--EQLDVKTAF-L-HG-DLEEEIYMEQF----E--VCRLKKSLYGLKQAPRQWYKKFDS-FMV--EH-GYDRTASDHCVFVKKFSD---GEFIILL-LYVDDMLIVGR--DTG---K------IDKLKKE-L--SKSFEMK----D-LGSTS------------QILGIKISR----DRT-NGKLWLSQES-Y-------------------------------------------------IEKVLDKFN
>RTvr2
KGKRALE----NR---------------WIFRVK-Q--E----SNSTSTRYKARLVVKGF-RQ----RKGVD-EIFS-------------------SVVR---MT-SI-T-VLSLAATDL-EV--KQMDVKTTF-L-HG-DLEEEIYMKQF----E--VCRLRKSLYGLKQAPRQWYKKFES-VMC--EQ-GYKKTTFDHCVFVRKFSE---NDFIILL-LYVDDMLIVGK--DVS---K------IDRLKKQ-L--GESFAMK----D-MGAAK------------KILGISITR----DRK-EKKLWLSQKH-Y-------------------------------------------------IQKVLQRFQ
>Tnt1
KGKRPLK----CK---------------WVFKLK-K--D----GDCKLVRYKARLVVKGF-EQ----KKGID-EIFS-------------------PVVK---MT-SIRT-ILSLAASDL-EV--EQLDVKTAF-L-HG-DLEEEIYMEQF----K--VCKLNKSLYGLKQAPRQWYMKFDS-FMK--SQ-TYLKTYSDPCVYFKRFSE---NNFIILL-LYVDDMLIVGK--DKG---L------IAKLKGD-L--SKSFDMK----D-LGPAQ------------QILGMKIVR----ERT-SRKLWLSQEK-Y-------------------------------------------------IERVLERFN
>Tork4
SGRKIIT----CK---------------WVFKKK-E--GI---SPAEGVKYKARVVARGF-NQ----REGVD-EIFS-------------------PVVR---HT-SIRV-LLAIVAHNL-EL--EQLDVKTAF-L-HG-ELEEEIYMTQF----E--VCKLKKSLYGLKQSPRQWYKRFDS-YMV--KL-GYTRSSYDCCVYYNRLND---DSFIYLV-LYVDDMLIAAK--KKY---D------IQKLKGL-L--SAEFEMK----D-LGAAR------------KILGMEIIR----DRE-RRKLFLSQRS-Y-------------------------------------------------IQKVLARFG
>Sto4
HGAKTVG----CK---------------WVYKTK-R--D----SRGNIERYKARLVAKGF-TQ----REGID-ETFS-------------------PVST---KD-SFRI-IMALVAHDL-EL--HQMGVKTAF-L-NG-ELEENVFMAQF----E--GCHLRRSIYGLKQASRQWYIKFDQ-TIR--KF-GFEENKEDNCIYA-KFRK---GKYIFLV-LYVDDILLASS--DKD---L------LAETKGF-L--SSNFDMK----D-MGEAS------------YVLGIEIHR----DRQ-KGVLGLSQKS-Y-------------------------------------------------IENVLKRYN
>Fourf
YGCQPIG----CK---------------WIFKKK-L--R----PDGTIERYKARLVAKGY-TQ----KEGED-DTYS-------------------PVAR---LT-TIRT-LIAVAASGL-II--HQMDVKTAF-L-NG-ELDEEIYMDQF----E--VCRLIKSLYGLKQAPKQWHEKFDN-TLT--AA-GFVVNESDTCVYY-RYGG---GESVMLC-LYVDDILIFGS--NLN---V------IEEVKNL-L--SSNFEMK----D-LGEAD------------VILNIKLVR-----KA-DGGVTLLQSH-Y-------------------------------------------------VEKVLSRFG
>Humnum
KDGTIVQ----CK---------------WVLRKK-Y--D----SENK-VHYRARLVAKGF-TQ----KHGVD-ETFS-------------------PVVR---HT-TLRL-LFALSVKDL-NV--THLDVKTAF-L-NG-DLEETIYMKLY----S--VLKLKKAIYGLKQASRAWNKKVDN-CLV--SN-GYKRSKIEPCMYV-KDIS---KCKIIVT-VYVDDFFIFSN--DKV---E------TENLKQI-L--SNKFSIK----D-LGQVK------------QCLGMNVTF----NRE-KGYVTLSQET-Y-------------------------------------------------VDQLLSKFQ
>Mtanga
KDRKAVG----SK---------------WVFKRK-M--D----GDGKIVQYKARLVAKGF-SQ----VYGAD-EVFA-------------------PVAK---QT-TFRT-LLSIAARKL-IV--KHVDVKSAY-L-YG-DLAETIYMKQF----K--VCLLKKSLYGLKQAGRVWNQTITE-VLR--SL-GFHSSEADPCLFV-KNKR---DRWSFIL-LYVDDMLVACS--EDR---E------YEDIENT-L--KRHFKIT----T-LGDVR------------NYLGIRIER----G-Q-NGEYLLDQAS-Y-------------------------------------------------IRRIAKRFG
>Tricopia
KEGNVIG-----S---------------VILRNK-F--K----SNGMLERRKARLVAQGF-SQ----KPGIH-ETFA-------------------PVTR---FS-SIRL-LAALAVEGM-RI--QQFDVTTAY-L-NG-EIEEEIFMEPF----G--VCRLKKSLYGLKQAGRNWYEKLSS-TLK--ET-GAVPTSSDPCFFR-LGSG---EDITFIA-VYVDDILVASR--NRN---M------ISRVKNC-L--SSRFDLK----S-LGDVK------------SCLGVEFDQ------R-DGQVTMHQRG-Y-------------------------------------------------INEILARFG
>pCretro3
PGRKAIG----SK---------------WVFAIK-R--H----QDGSIDKYKARLVAQGF-SQ----IAGQD-DTFS-------------------PVVR---QE-TFRV-ATALAATNL-DS--DALDIVGAY-L-HG-PLEEEIYMRQY-------VYVLIKALYGLKQAGRVWNHLLNH-VLT--SLMGWTRSEADPCLYF-KHE----GKLNMAL-VHVDDTALYGE---RS---I------LDRFKAD-V--AKHFAIT----T-NGTLS------------SFVGLQVTR------K-NGAISILQTR-Y-------------------------------------------------LETILERFG
>pCretro6
AGRKAIG----CK---------------WVYRIK-R--N----FSGAIIKYKARLVAQGF-SQ----VPGVD-ETYA-------------------PVMR---PE-SLHI-LAAIAVINL-EW--DIENAVGAY-L-NS-QLKLTIYMRQF-------VCKLNLALYGLKQSGREWNLLLDE-FLR--GI-GFRASSVDPCVYL-RIDE---GSPTFLA-VHVDDFSLFAK--TRE---I------MDKLKGE-L--SSRFEMT----D-LGPVR------------QILGYEVIR----ERD-QRTLMLRQAA-Y-------------------------------------------------IRKVLDRFN
>Copia
ENKNIVD----SR---------------WVFSVK-Y--N----ELGNPIRYKARLVARGF-TQ----KYQID-ETFA-------------------PVAR---IS-SFRF-ILSLAIQNL-KV--HQMDVKTAF-L-NG-SLKEEIYMRLI----S--VCKLNKAIYGLKQAARCWFEVFEQ-ALK--EC-EFVNSSVDRCIYI-LDKD-NINENIYVL-LYVDDVVIATG--DMT---R------MNNFKRY-L--MEKFRMT----D-LNEIK------------HFIGIRIEM------H-EDKIYLSQSA-Y-------------------------------------------------VKKILSKFN
>Koco
ENKNIVD----SR---------------WVFSVK-Y--D----ELGAPIKYKARLVARGF-TQ----KYQVD-ETFA-------------------PVAR---IA-SFRL-LLSLAVQNL-KV--HHMDVKTAF-L-NG-TLKEEIYMQPV----V--VCKLNKAIYGLKQAARCWFQVFEQ-ALK--EC-SFVNSPVDRCIYI-LEKG-DIKKNIYVL-LYVDDVVIATG--DME---G------MINFKSF-L--NKKFRMT----D-LDEIR------------HFIGIRIET------Y-EDKICLSQAA-Y-------------------------------------------------VERILNKFN
>Hydra11
ANKKVVG----GR---------------WIYTIK---------GNNNKIIYKARYVAKGY-NQ----IQGID-ETFS-------------------PTAR---ME-SVRI-LMQISAQNL-IL--HQMDVKSAY-L-HA-PIEHEIYVNQY----K--VWKLNKSLYGLKQSGRNWQNVLSD-FLK--EI-QFIQSNADNCVFV-RRSN---TEVAMIL-VWVDDIIIAAN--SNE---L------LIKVKKK-L--SKRFKMK----D-LGPLT------------SFLGIQFKS------T-SNCVTMNQSD-Y-------------------------------------------------LQNVLQKFG
>Hydra12
EGKHAVG----GR---------------WVYSIK-S--N-----IDETETYKARYVAKGY-SQ----VLGVD-ETFS-------------------PTAN---IT-SIRA-LMQMAAQDL-EL--HQMDVKTAY-L-HA-PIDCKIYMEQF----D--VCKLNKSLYGLKQLGRNWNKILHV-YLT--EN-DLIQNLADYCVYS-KRSG---KDRVIII-IWVDDLIIAAS--DNS---L------LKDVKEM-L--TSKFKMK----D-LGKLK------------HFLGIDFDQ------S-KGTVRVNQKR-Y-------------------------------------------------ILRILERFN
>Vitico12
KRNSDLG----A-------------------RAK-A--K----XYGSIERHKAHLVARGF-SQ----QYGLD-ETFS-------------------PVAK---LT-I--------------------MDVKNAF-L-HK-ELDREIYMNQF----P--VCKLRKALYGLKQAPRAWYGKIAE-FLT--QS-GYSVTHADSSXFV-KANG---GKLAI----------------------------------EN-L--SVRFEMK----E-LGQLK------------HFLGLEVDC------T-HEGIFLCQQK-C-------------------------------------------------AKDLLKKFG
>Osser
KSVRPLP----VK---------------WVFSLK-K--D----EHGEIVRYKARLVAKGF-AQ----VEGRD-EVWA-------------------PVSK---HT-TLRA-LLSVA-ADL-EL--HQLDVKTAF-L-NG-ELEETVYIQQY----P--ACKLEKALYGLKQAPRAWYARLRS-ELE--AM-NFTVSQADPGLFY-RDVL---GERVYLL-VYVDDLLLIAAK-DIN---I------VRQLKDK-L--KSILMCV----T-WVRPV------------CFLGFEIER----NRA-ERTMKVSQKR-Y-------------------------------------------------AKGLVEKYG
>Yokozuna
MGSKAID----TK---------------WVFRTK-Q--N---------GTKRARLVAKGF-QQ----QN--N-NHYA-------------------PVAK---LS-TIRL-MMSLAVQDL-SL--KQLDVPTAF-L-NG-KLNDNVYIKCM----E--VLKLKRALYGLKEAPKCWNQRFHN-FVT--QK-GFVQSQHDLCLYG--------KGKIWIL-LYVDDILYLGN--SNE---M------IKE-----L--EKEFKVK----N-LGEVH------------QYLGLEVTR------T-EDSLEIRQTE-I-------------------------------------------------IKRLLEKYH
>Oryco12
HGHRAIG----LK---------------WVYKLK-R--D----EQGAIVRYKARLAAKGY-VQ----RQGGG-RGLH-----------------------------------TCRPAGDW-QV--HHMDVKSAF-L-NG-KLLEEVYVSQF----K--VYRLHKALYGLRQAPRAWNAKLDS-SLL--SF-GFHRSSSEHGVYT-RTRG---GRRLTVG-VYVNDLIITGD--HDD---E------IRSFKGE-M--MKLFKMS----D-LGHSD------------TVMGSR-------------------------------------------------------------------------------WG
>CoDi6.2
KDRRCVK----SK---------------WVFKLK-R--N---------GVFRARIVACGY-SQ----IPGVD-ESYS-------------------PVMN---DI-TLRI-LLVIWIVTL-KA--IIADVETAF-L-YG-KLLEVIFMECM----K--VLRLLMCIYGLVQAAARYYAYMAK-TLR--SM-GFKGGDVDPCLFV-KWIN---GRVCFVG-LYVDDNLIIGH--PEL----------VDDTIKQ-L-RQKGLILK------ISDLD------------DYLSCHIVL----SKD-KRRAWLGQPH-L-------------------------------------------------IASIVNKFG
>CoDi6.3
SNRRCVK----SK---------------WVFKIK-R--N---------GVFRARLVACGY-SQ----IPGVD-ESYS-------------------PVAN---DI-TIRL-LLVAMILGL-SA--KIVDVETAF-L-YG-ELEEEVYMENL----D--ALLLLTTIYGLVQAARQYYKKARG-ILR--KI-GFTGGDVDPCLFV-KKSS---LGIVFIA-LYVDDNLLVGH--PKA----------IECAIEQ-M-KRHGLILK----V-EDDLK------------DYLSCEIQF----SKD-KTKAWLGQPH-L-------------------------------------------------ISNLMSKFG
>CoDi6.4
TGTRVLG----TR---------------WIFKWK-Q--DG---FDHDKYTEKARLVVKGY-EQ----ISGVD-ESYS-------------------PVAN---ET-TVNL-GIALVLKDW-IE--HVIDVETAF-L-HA-ERDKKTYIKVF----T--VIELTGVLYGEVDAPLAWAITFKK-ILT--KI-GFKQSLIDPCLYI-MQDK-KMTLEVLMM-VHVDDCKITGS--REK----------VMWIKKE-I--KKHVPIK----D-LGELR------------KFLGVNYKA--GTDKI-GPYIGVDMTE-Y-------------------------------------------------VEEIIRDYE
>CoDi6.5
SGKTILP----TK---------------WVFKKK-Q--D-------GTTRYKSRIVTKGF-MQ----IPGVD-ESFS-------------------PVAN---DT-SVRI-GIALA-NDW-VI--EVIDIEAAF-L-EG-QLDRDTYIEWME---A--CIQLTKSMYGNVDAARRFYIEYKK-HLTGVPM-GMESSEVDPCVFY-RKRG-N-KVCLVAM-THVDDTILFGP--KQE----------IEWFKVG-V--KKRFNYS----D-LGKLK------------KHLGVWYEW--KENNSEERHLIGSMPK-L-------------------------------------------------VKEIIESFE
>PyRE1G1
PGARRQG----TR---------------VIFECK-A--D----QRGVLQRRKCRLVGRGD-RQ----KPGND-QSWA-------------------AMPA---AA-TTRA-FFATAAAGW-TV--HHIDVKTAY-L-YA-PMDVEVYIVIF----D--AL-LQQAMYGTKQAGNLWGKHLDG-KLT--QR-GGVQSKADKCLYT-FAMK---GTTVYVN-VHVDDILPGGP--DAE---A------VADVKRR-I--ARHFECR----D-MGEVT------------SYLGMQVEW----DKA-AGTVTLSNPR-H-------------------------------------------------TADLLKEYE
>pCal
TGVKPIS----MG---------------WVHTEK-I--D-----SLKGVVRKSRCVVHGN-RQ----KEKLD-SVSS-------------------PVID---LV-TIRL-LTIIGCEGM-TI--QHLDVESAY-L-NA-SISNPIYVFPV----K--CWLLKRSVYGLKQSGLEWYHTIKR-VLE--DI-GFTQVLHNDGLFHIEYEE---GSVIYLG-LYVDDILMVGS--SQK---V------IDNFVDQ-L--RDHFEVK----V-FGEIS------------NYLGIEFRK------T-ESGYILSQEK-F-------------------------------------------------K--------
>Tdh2
KNVKPIP----TT---------------WVHTHK-I--N-----DLKEVQYKSRCVVQGF-RQ----IANEH-KVSS-------------------PVIE---LS-IIRL-LTAIAVEEW-PI--HHLDISSAY-L-HA-DIEKSIFVKPS----S--CWQLNKSVYGMKQAGYMWYQCITK-VLM--DL-NFEPDTAISGMFCKYFGE---NKKLIVA-LYVDDMFLTSS--NIT---I------LNDFKLE-L--AKHFDLK----Y-FADIS------------EFLGIEFIQ------I-AGGYRLSQHN-F-------------------------------------------------L--------
>CoDi6.1
PDAEVVP----SV---------------WAMRRK-R--NL---TTNEITKYKARLNMHGG-KQ----TYGVN-ETFA-------------------PVVS---WF-GIRL-LVVFAIVKW-SL--RQVDFVMAY-T-QA-PIEMDMYMELL----K--VLKLLANLYGQKQAGRVWNEYLVG-KLR--SI-GFEQSKVDDCIFY--------RGDVVFI-VYVDDGMFLGR--CDR---Q------LTSIIKE-L-VGLGLDIE----D-QGHPA------------DYVGVNIRK----LQD--GSYEFTQRA-I-------------------------------------------------IDSVIADVG
>CoDi6.7
QGTPIIP----AV---------------WSMKRK-R--RI---STREVYKWKARLAFDGS-KQ----IHGVN-ETYA-------------------PVAS---WP-TIRY-ILTLALIRW-HM--QQIDFVLAY-T-QA-EAECEMFMKIF----E--VLRIKKNYYGLKQAGRVWNQHLVS-KLQ--EC-GFKQSEHDQCLFY--------RGRSVYV-LYTDDSILAGP--DLE---E------LEQIKID-M-ANSGLKLT----S-EPGVS------------DFLGVKIDR------K-GDEIHLTQPH-L-------------------------------------------------INSILDDLR
>CoDi6.6
KDTKIIP----TT---------------WVFKRK-R--L----PDGTIYKYKARLCIRGD-LQ----APQLD-DTYA-------------------PVAS---WD-TIRL-MFSLCVQGI-KS--RQIDFANAF-V-QA-DRDEPIYLSLF----S--CMKVTKSLYGDARAPRMWYDHLTT-ALV--AL-GFTPSPIDPCLFL--------RKDCIFL-FWVDDAIICSH--DDS---T------IVSVIDD-L-RQRNFNID----N-DTGVE------------NYLGIKLAP----DNSISGSIHLTQPH-L-------------------------------------------------ISRIVDSTC
>Tkm1
-KKKILN----SM---------------FIFTTK-R--D---------NSKKCRLVARGD-QQ----AADTY-ELKA-------------------NTVD---NL-ALMT-VLALTLDNL-TA--FQLDISSAY-L-YA-DLKEELYIRAM----K--VLRLNKSLYGLKQSGANWYELIRS-FLI--KKCDLIEDRMWKCVFR----D-KEPLKLIIC-LFVDDMLVVGN--DVK---Y------IKKFISK-L--SKRFDTK----I-VNDGY------------DILGIELEY----KKK-------------------------------------------------------------------EYMK
>Tse1
-SKKIIN----SM---------------FIFTTK-R--D---------GTRKCRFVARGD-QQ----HPSTY-NAIA-------------------NTVH---HY-ALMT-SLSLALDKK-YI--VQLDISSAY-L-YA-DLSEELYIRTM----R--VMRLNKSLYGLKQSGANWYNTIKE-YLI--KKCKLQEVKGWSCVFR--------NKDLTVC-LFVDDMVVTSS--NRE---L------ANKFIDT-L--KKKFETK----V-VNTGY------------DILGLEIEY----KFG-------------------------------------------------------------------SKMK
>Ty1B
-PKRVIN----SM---------------FIFNRK-R--D---------GTHKARFVARGD-IQ----HPDTY-GMQS-------------------NTVH---HY-ALMT-SLSLALDNY-HI--TQLDISSAY-L-YA-DIKEELYIRPL----N--LIRLKKSLYGLKQSGANWYETIKS-YLI--KQCGMEEVRGWSCVFE--------NSQVTIC-LFVDDMVLFSK--NLN---S------NKRIIDK-L--KMQYDTK----I-INLGY------------DILGLEIKY----QRG-------------------------------------------------------------------KYMK
>Ty2
-PKKVIN----SM---------------FIFNKK-R--D---------GTHKARFVARGD-IQ----HPDTY-DMQS-------------------NTVH---HY-ALMT-SLSIALDDY-YI--TQLDISSAY-L-YA-DIKEELYIRPL----N--LLRLRKSLYGLKQSGANWYETIKS-YLI--NCCDMQEVRGWSCVFK--------NSQVTIC-LFVDDMILFSK--DLN---A------NKKIITT-L--KKQYDTK----I-INLGY------------DILGLEIKY----QRS-------------------------------------------------------------------KYMK
>Ty4
-DNLIVP----TN---------------TIFTKK-R--N---------GIYKARIVCRGD-TQ----SPDTY-VITT-------------------ESLN---HN-HIKI-FLMMQTTEI-CL--WTLDINHAF-L-YA-KLEEEIYIPGY--------VKLNKALYGLKQSPKEWNDHLRQ-YLN--GI-GLKDNSYTPGLYQ------TEDKNLMIA-VYVDDCVIAAS--NEQ---R------LDEFINK-L--KSNFELKI-----TGTT-------------DILGMDLVY----NKR-LGTIDLTLKS-F-------------------------------------------------INRMDKKYK
>Cico1
IGQKCIS----VR---------------WVCTVK-D--H----ECG--PKPKARLVARGF-EE----RNTQD-DKDS-------------------PTCS---TD-ALRV-TITIIEHNW-KL--NSIDVKTAF-L-QGELLDRNIFVKPA----K--IWKLKKCVYGLADASKSWYKRVQS-FLI--SI-GAQITKVDQSVFYWHFKG---KLQGVVA-LYVDDILWGGT------AIF------EESVIQL-L--RNQFTIG----K-ESSEF------------KYIGLEVKQ------S-MNHTEICQDD-Y-------------------------------------------------IKNVTQIV-
>Olco1
EGQKYIS----TR---------------WVCTLK-E--T----HTG--LMPKARLVARGF-EE----LQVSE-QKDS-------------------PTCA---SE-SLRL-LVAVICQQW-SL--NSMDIKAAF-L-QGAELSRDLYIRPA----K--LWKLKKCVYGLADASLYWYNRVKE-IMQ--TL-GGKVSKVDPAVFYWLDEK-N-TVIGVLA-CHVDDFIWGGT---QS---F------STTVIPE-L--RSAFQVG----L-EQHGF------------CYVGIDFVS------L-KEKIQLHQEN-Y-------------------------------------------------IQHLQPIM-
>Zeco1
AGQKCVS----TR---------------WVCSLK-E--T----QNG--IVPKARLVARGF-EE----LNIHE-QKDS-------------------PTCA---SD-SLRL-LLAVICQKW-QV--HSMDIKSAF-L-QGMQLSREIYVRPV----E--LWKLNKCVYGLADASLYWYIKVK--IML--ST-GSKLSKVDPAVFYWLDEQ-C-KVTGVLA-CHVDDFLWAGS---QN---F------STNVIPI-L--KSALNVG----R-EEHEF------------CYVGMDFVT------I-NGVVHVHQHR-Y-------------------------------------------------IENLQPIQ-
>Zeco2
AGQKRVS----TR---------------WVCSLK-E--T----QNG--IVPKARLVARGF-EE----LNIHE-QKDS-------------------PTCA---SD-SLRL-LLAVICQKW-QV--HSMDIKSAF-L-QGMQLSREIYVRPV----E--LWKLNKCVSGLDVNTMMQMGTTKE-IML--ST-GSKMSKVDPAVFYWLYEQ-C-KVTGVLA--HVDDFLWAGS---QN---F------STNVIPI-L--KSALHVG----R-EEHEF------------CYVGMYFVT------I-NGVVHVHQHS-Y-------------------------------------------------IENLQPIQ-
>GalEa1
VGQRALS----VR---------------WVVTEKVK--DGQ-------TVVKARLVARGF-EE-----ETGN-RKDS-------------------PTCS---KE-AVRL-ALSVAATGW-VC--YSLDVKAAY-L-QGDQIDRDVYLCPF----D--LWKLKRTVYGLCDAARHWYLRVRS-QLL--DL-GAIASSLDPVLFSWRCGR---NLEGVIC-VYVDDLIWAGT--NSF----------KEQVIDR-L--SQIFRMG----N-SESKF------------KYVGLNIVSY-----S-DGSITLDQNQ-Y-------------------------------------------------AATLTPIS-
>CoDi2.4
KGYKKIR----VH---------------TVYDVK-H--D---------GRHKARMVAGGH-LT----PVPTE-SVYS-------------------GVVS---LR-SLRI-VVFLAELGL-KL--WGADIGNAY-L-EA-KTKEKVFIVAF----E--ILVINKALYGLRSSGLRWHERFAD-TLR--DL-GFTASKADSGVWM-RENS---GVYEYIA-VYVDDIAVAAQ--DPE---G------IIRQLKE----KYKYKLK----G-VGPLQ------------YHLGCTFER----DKD--GTLSYHPRK-Y-------------------------------------------------ISRMMEQYE
>CoDi3.1
SDYKRIP----MW---------------IIFDVK-M--D---------FRRKARLVAGGH-VT----DPPDE-DTYS-------------------SVAS---RE-SVRL-GFLLASLNL-DL--VSVDIGNAY-V-NA-DCREKVFSIAF----E--VVLIAKALYGLKSSGAAWHSHLAQ-NLR--FL-GFVSSKADPDMWF-RKAQ-R-EYYEYII-SYVDDLTIVSA--DTK---A------ILKALEN-I----PYTLK----G-GSAPR------------TFLGATTGVHTFNDGT--KAWYMSAKQ-Y-------------------------------------------------LTNAILNIE
>CoDi4.1
VGHKEIT----CH---------------MIFDIKAF--S---------LQRKARLVAGGH-TT----DPPKD-MTFA-------------------SVVS---RD-SVRI-AFLLAALDL-DI--LAADVQNAY-L-NA-ATKEKVWTRAF----A--PVVIVRALYGLKSSGARWRDHMAA-TLR--EA-DYTSSRADPDVWM-RPAT-K-KYWEYVL-VYSDDILVVSH--DPK---R------TMDFLES-K-----NTLK--NGT-VAEP----------------------------------------------------------------------------------------------------
>CoDi4.3
VGYTWIP----CH---------------MIFDIK-M--D---------FTRKARFVAGGH-VT----DPPSS-ITYA-------------------SVVS---RD-SVRI-ALLIAALSM-QI--LGADAQNAY-L-NA-PVREKVYTTCF----E--YAIIVRALYGLKSSGAAWRAHLAA-TME--EL-MFTSCIADPDVWL-RPFQ-N-KFYEYVL-IYTDDFLCISH--DPK---S------ILDTIGK-H-----FKLK--PES-IKTPD------------TYLGANLGHFSLPDKPDKPRWSMSSTN-Y-------------------------------------------------VKQAVANVE
>CoDi4.4
VGCQKID----CH---------------IIFDVK-L--D---------LTRKARYVAGGH-MT----EAPAA-LTYS-------------------SVVS---RE-SVRI-AFMAAALGL-DI--LAADAQNAY-L-NA-DCRESVYTIAF----Q--RVLIVRALYGLKSSGAAWHAHLAQ-TMS--DL-KFRPCVADPDVWL-RPAV-K-KYYEYVL-IYVDDILAVSE--KPD---R------IMETLSS-L-----YKFKEDPKT-RKKPD------------RYLGANVGKYKLPGAT-KEHWYMSSDD-Y-------------------------------------------------VKAAVTNVE
>CoDi4.5
IGYQHVR----CH---------------MIFDVK-M-ED---------FRRKARLVAGGH-TT----EAPPT-LTYA-------------------SVVS---RE-TVRI-ALTMAALGL-PI--MAADVMNAY-V-TA-PNKEKIWTTLF----C--KAIIVRALYGLKSAGAAFRSHLGE-CMR--NL-GYKPCLADPDLWM-KPEY-D-KYWSYIL-CYVDDILVIHH--QPE---D------VIKKIDK-Y-----FPLK--PGS-VGKPD------------MYLGTKLREITFTNGE--KAWAMSPSK-Y-------------------------------------------------VQESVSN--
>CoDi7.1
NEFQKTT----LM---------------TVFDVK-Q--D---------LRRKARLVAGGH-LV----DALDH-DIYS-------------------STVK---GI-SVKL-LHVIAHKNL-KQ--LCGDVANAY-V-NA-YTNEKVYAKAF----V--IVIIRKALYGLRSSSERWHAHFAD-TLR--AL-QFKQSRYDKDVWI-RLGN-E-LFYEYVC-THVDDFMIVSK--TPE---K------IMESIKA-I-----YSVK----S-VGPPD------------YYLGNDYKK----DRK--GRWCIGCKK-Y-------------------------------------------------LVEAIKRVE
>CoDi5.1
PGRKATY----LR---------------IVASIR-P---------QKSEPKRIRFTVGGN---------LVQ-KVST-------------------PTAD---IT-TAKILFNSVLSTAA-KF--MCIDIKDFY-L-GT-PMARYEYMRID----N--TVEIRKGMYGLPQAGILAHDRLVE-HLA--AH-GYIKTKHTAGLFR------HVTRPIQFT-LVVDDFGVKYT--GTE---------HAQHLIDT-L--QALYTITI---DWDGTR--------------YLGLTLAW----DYE-RRTLDMSMPD-Y-------------------------------------------------IDQALTRFQ
>CoDi5.2
HDRKATY----LK---------------IVAAIK-P---------HKAEKYRIRFTVGGD---------RIE-PTST-------------------PTAA---LP-AIKILVNSVISTGA-HF--MTCDLKDFY-L-GT-PLPVYKYMRIH----D--LVEIRKGMYGLPHAGRIANDRLLQ-HLA--LD-GYHQAKHTPGFFT------HESRPISFS-LVVDDFGVKYV--GKE---------HAEHLVQC-L--EKLYTVTT---DWTGSL--------------YCGLTFTW----DYN-ARHVDMAMPG-Y-------------------------------------------------IEKALQQFQ
>CoDi5.3
HDRKATY----LK---------------IVAAIK-P---------HKAEKYRIRFTVGGD---------RIE-PTST-------------------PTAA---LP-AIKILVNSVISTGA-RF--MTCDLKDFY-L-GT-PLPVYEYMRIH----G--LVEIRKGMYGLPHAGRIVNDRLID-HLA--LD-GYHQAKHTPGFFT------HETRPISFS-LVVDDFGVKYV--GRE---------HAEHLLHC-L--EKLYTVTT---DWTGAL--------------YCGLTFTW----NYE-QRHVDMAMPG-Y-------------------------------------------------VDKALQRFQ
>CoDi5.5
RFKDITY----AK---------------FVCDYR-P---------GKSEPNRTRLTMGGD---------RIN-EVGT-------------------PTAD---LL-LVKILFNSIISTGA-RC--MTADIKNFY-L-NT-PMQRYEYLRID----G--YLEVRKGMYGLPQAGLLAQELLEK-RLA--EH-GYFQSKIIPGLWK------HVTRPVCFT-LVVDDFCVKYI--GKQ---------HAEHLMGV-L--KQHYEITE---DWKGEK--------------YCGLTIDW----DYN-NKKVHLSMPG-Y-------------------------------------------------VNKALKRFG
>CoDi5.6
KDRVITY----AR---------------IVVDYR-P---------QKEDPNRVRITAGGN---------LIN-ELTT-------------------RTAD---LT-TAKLMWNSVISTNA-RY--ACYDVKNFY-L-GT-PLDRYEYMRIL----G--YVEIRKGIYGLPQAGMLANKLLKE-RLA--PH-GYLEVRDTPGLFI------HKTRPIMFT-LVVDDFGVKYV--GKE---------HADHLVSV-L--KRYYTLSE---DWTGSL--------------YCGVSLKW----NYK-ERWVDISMPG-Y-------------------------------------------------IKNALQRYN
>CoDi5.4
RRKDITY----GR---------------IVVVVR-P---------QKKEQERTRLTVGGN---------LID-EVAT-------------------PTAD---LT-TAKLLFNSVISTGA-VF--VVLDCKNFY-L-QT-PMKRPEFMRLL----G--YVRIEQGMYGLPQAGRLANELLAK-RLD--KE-GYYQCQYTPGLWR------HKWRPITFS-LVVDDFGIKTV--GLS---------HAKHLKNA-L--EKHYEVTT---DWKGNL--------------FCGIKLTW----DYK-NRTVDLSMPD-Y-------------------------------------------------IPKALTRFQ
