# Supplementary material for: The cryptic diversity of hepadnavirus relatives
Source: mBio. 2025 Nov 4;16(12):e02541-25. doi: 10.1128/mbio.02541-25 (PMC12691608; doi:10.1128/mbio.02541-25)
Supplement: Data set S5 — Tree file of RT domains from representative retroelements, related to Fig. S1. [file mbio.02541-25-s0005.txt]

##Supplementary Dataset S5. Tree file of RT domains from representative retroelements, related to Supplementary Figure S1.


(EYC23896_AceyDirs:0.4785020473,KHJ94801.1_OdDirs:0.6662176127,((ACB38666_DpuDirs:0.6534993866,AAL35360_TnDIRS1:1.4452624720)93:0.1791863282,(((PAT_like_KHJ79810.1_Oesophagostomum_dentatum:0.5784210737,PAT_like_PIO60977.1_Teladorsagia_circumcincta:0.6417951353)100:0.3556535510,((PAT_like_KXJ13249.1_Exaiptasia_diaphana:0.6043954898,((PAT_like_XP_041460788.1_Lytechinus_variegatus:0.4458218580,PAT_like_XP_053400643.1_Mercenaria_mercenaria:0.6634989513)100:0.1151292847,ACQM01123180_SkowPat:0.5864159229)100:0.2689079679)100:0.2557479097,PAT_like_KXJ05024.1_Exaiptasia_diaphana:0.6616386154)53:0.2957264760)100:0.5912567826,((((((((((PnNV-3/JGI_MG_3300047561/Ga0485264_091481:0.4783791618,((PnNV-3/JGI_MT_3300056984/Ga0530700_070208:0.0000028222,(PnNV-3/JGI_MT_3300056965/Ga0530697_022272:0.0141976201,(PnNV-3/JGI_MT_3300056983/Ga0530699_160640:0.0066329847,PnNV-3/JGI_MT_3300056984/Ga0530700_029519:0.0000023088)100:0.0220034145)100:0.0554537173)100:0.2015539832,PnNV-3/JGI_MT_3300052650/Ga0496031_047362:0.2236929817)100:0.1987218201)99:0.1059127897,((PnNV-3/JGI_MT_3300005640/Ga0075035_1165414:0.0066820502,PnNV-3/JGI_MT_3300005644/Ga0075036_1246177:0.0000023088)75:0.0000029596,(((PnNV-3/JGI_MT_3300005646/Ga0075040_1573222:0.0000000000,PnNV-3/JGI_MT_3300006426/Ga0075037_1934124:0.0000000000):0.0000000000,PnNV-3/JGI_MT_3300006423/Ga0075039_1486360**Toolik_virus:0.0000000000):0.0000023088,PnNV-3/JGI_MT_3300005650/Ga0075038_10055324:0.0000023088)92:0.0000027695)100:0.3004403003)93:0.1295295864,PnNV-3/Pliego_virus_PQ119727.1/XEO16315.1:0.3244257644)100:0.1351056180,((PnNV-4/JGI_MT_3300030579/Ga0247633_10610425:0.4849425277,(((PnNV-4/JGI_MT_3300044222/Ga0456171_020239:0.0004742739,PnNV-4/JGI_MT_3300044222/Ga0456171_032612:0.0000028443)57:0.0100100583,PnNV-4/JGI_MT_3300044222/Ga0456171_039474:0.0000023088)35:0.0000022411,PnNV-4/JGI_MT_3300044480/Ga0456177_094439:0.0000023088)100:0.5057485317)98:0.1869810805,(((((((((CCHBV-1_AJ441111:0.0393074198,(SGHBV_NC_005950:0.0469980833,SheldGHBV_NC_005890:0.0663473278)100:0.0394559230)99:0.0182172076,((HHBV_NC_001486:0.0384922716,STHBV-1_AJ251934:0.0364952212)99:0.0523070868,PHBV_NC_016561:0.1393078101)99:0.0373844598)86:0.0489197969,RGHBV_NC_005888:0.0578868252)100:0.0980619491,(eJHBV:0.1995374830,(((((((((eAHBV-FRY_ACANTHISITTA_CHLORIS_CONTIG2190_WGS_JJRS01002190:0.3201040688,(eAHBV-FRY_CORVUS_BRACHYRHYNCHOS_CONTIG29796_WGS_JMFN01029796_RC:0.2143500641,eAHBV-FRY_MANACUS_VITELLINUS_CONTIG8942_WGS_JMFM02008942:0.2848512057)100:0.0415509382)100:0.0941988726,eAHBV-FRY_NIPPONIA_NIPPON_CONTIG12566_WGS_JMFH01012566_RC:0.1017908491)50:0.0090035252,(eAHBV-FRY_FULMARUS_GLACIALIS_CONTIG52086_WGS_JJRN01052086:0.1173187695,((((eAHBV-FRY_LEPTOSOMUS_DISCOLOR_CONTIG50549_WGS_JJRK01050549_RC:0.1689029684,eAHBV-FRY_MEROPS_NUBICUS_CONTIG45096_WGS_JJRJ01045096_RC:0.2684103793)82:0.0049362325,(eAHBV-FRY_FALCO_CHERRUG_SCAFFOLD115_1_277_WGS_AKMU01064337:0.0106266792,eAHBV-FRY_FALCO_PEREGRINUS_SCAFFOLD17_1_130_WGS_AKMT01002597_RC:0.0000023128)100:0.2014561981)97:0.0326524250,(eAHBV-FRY_CAPRIMULGUS_CAROLINENSIS_CONTIG87824_WGS_JMFU01087824_RC:0.1607354693,eAHBV-FRY_BUCEROS_RHINOCEROS_SILVESTRIS_CONTIG69226_WGS_JMFK01069226_RC:0.2699192442)94:0.0205085075)72:0.0092224010,(eAHBV-FRY_EGRETTA_GARZETTA_CONTIG8105_WGS_JJRC01008105_RC:0.1931250521,(eAHBV-FRY_CUCULUS_CANORUS_CONTIG49430_WGS_JNOX01049427:0.2054551351,eAHBV-FRY_PICOIDES_PUBESCENS_CONTIG85833_WGS_JJRU01085833:0.3546988165)99:0.0229278859)90:0.0113487429)73:0.0067206829)60:0.0058856432)60:0.0091058323,((eAHBV-FRY_PHOENICOPTERUS_RUBER_RUBER_CONTIG94267_WGS_JJRE01094267_RC:0.0744645088,eAHBV-FRY_PODICEPS_CRISTATUS_CONTIG86849_WGS_JMFS01086849:0.1646857347)81:0.0200032281,(eAHBV-FRY_CARIAMA_CRISTATA_CONTIG102395_WGS_JJRQ01102395:0.1682552760,((eAHBV-FRY_CHLAMYDOTIS_UNDULATA_MACQUEENII_CONTIG42301_WGS_JMFJ01042301_RC:0.1495320770,eAHBV-FRY_COLIUS_STRIATUS_CONTIG30341_WGS_JJRP01030341_RC:0.2689121683)96:0.0367686355,eAHBV-FRY_CHARADRIUS_VOCIFERUS_CONTIG48156_WGS_JMFX01048156:0.1888477935)83:0.0104291604)64:0.0000029749)91:0.0103685879)57:0.0100880058,eAHBV-FRY_PELECANUS_CRISPUS_CONTIG58176_WGS_JJRG01058176:0.1369229932)62:0.0106384304,(eAHBV-FRY_APTENODYTES_FORSTERI_CONTIG11095_WGS_JMFQ01011095_RC:0.0203328891,eAHBV-FRY_PYGOSCELIS_ADELIAE_CONTIG83030_WGS_JMFP01083030_RC_INDEL:0.0446824852)99:0.0274820682)44:0.0000023204,((((eAHBV-FRY_AMAZONA_VITTATA_15643BP_WGS_AOCU01275110_RC:0.0917261520,eAHBV-FRY_MELOPSITTACUS_UNDULATUS_BUDGERIGAR_V63_CTG900160237901_WGS_AGAI01056888:0.1133780353)100:0.0864925496,eAHBV-FRY_NESTOR_NOTABILIS_CONTIG32830_WGS_JJRH01032830:0.1296895131)99:0.0929920349,eAHBV-FRY_TYTO_ALBA_CONTIG33805_WGS_JJRD01033805_RC:0.2100118838)97:0.0181758756,(eAHBV-FRY_CATHARTES_AURA_CONTIG178489_WGS_JMFT01178489_RC:0.0766632468,(eAHBV-FRY_AQUILA_CHRYSAETOS_CANADENSIS_CONTIGKMER70MIN2002284899_58_WGS_JDSB01027359:0.0955628452,eAHBV-FRY_HALIAEETUS_ALBICILLA_CONTIG65632_WGS_JJRL01065632:0.0746443284)100:0.0543018608)98:0.0124389424)71:0.0051425164)52:0.0096169370,(eAHBV-FRY_GAVIA_STELLATA_CONTIG43577_WGS_JJRM01043577_RC:0.1064902492,(eAHBV-FRY_PTEROCLES_GUTTURALIS_CONTIG13669_WGS_JMFR01013669_RC:0.1130395276,(eAHBV-FRY_COLUMBA_LIVIA_BREED_DANISH_TUMBLER_CONTIG15716_WGS_AKCR01015716_RC:0.2299388701,eAHBV-FRY_EURYPYGA_HELIAS_CONTIG26902_WGS_JJRO01026902:0.2862493288)95:0.0129653835)95:0.0127924468)94:0.0054551288)55:0.0065153842,eAHBV-FRY_MESITORNIS_UNICOLOR_CONTIG44191_WGS_JJRI01044191:0.2654231568)100:0.3623297311)100:0.1145240227)100:0.3625391490,(SLHBV:0.2589488971,TFHBV:0.4069834759)100:0.1514132610)83:0.1355880256,SkHBV:0.3701576270)100:0.2021989582,(WSHBV_KR229754:0.5565670668,(((AMDV:0.2782242777,TMDV:0.2230625127)100:0.1830073576,(((((ASHV_AGU29144:0.0359480124,GSHV_NC_001484:0.0806453470)100:0.0210340372,WHV_NC_004107:0.0523005182)100:0.2096799546,(BBHBV_JX941466:0.1794485943,(HBHBV_KC790377:0.0478613728,RBHBV_KC790373:0.0538809888)100:0.1140120672)100:0.0621664530)100:0.0876119130,((((((((HBV_A_adw2_X02763:0.0382817761,HBV_G_AF160501:0.0161462702)83:0.0053547258,(HBV_E_ayw4_X75657:0.0087447539,(HBV_ayw_Z35716:0.0054687665,HBV_D_ayw_V01460_Galibert:0.0049943978)100:0.0297644233)92:0.0154796430)65:0.0048120936,(HBV_chimpanzee_D00220:0.0148478978,HBV_gorilla_AJ131567:0.0184611205)96:0.0082675236)78:0.0057074114,(HBV_C_16th_Century_Korean_Mummy_JN315779:0.0000023088,HBV_C_adr_AY123041:0.0051979738)100:0.0316700074)63:0.0000023088,(HBV_B_adw_D00330:0.0141735828,WMHBV-1_AF046996:0.1885606692)65:0.0176660835)87:0.0102671023,HBV_gibbon_ayw3q_U46935:0.0265416788)86:0.0070499076,(HBV_F_adw4q_X69798:0.0145451960,HBV_H_adw4_AY090454:0.0255956101)100:0.0221066227)89:0.0261205891,HBV_orangutan_AF193863:0.0110377899)100:0.1868073352)100:0.0906829971,TBHBV_KC790378:0.1625645842)100:0.4657082211)99:0.1273839222,IMDV:0.3190598697)100:0.5268310163)97:0.0980459087)95:0.1235456028,(((((ACNDV:0.2060048592,((KNDV-Lg:0.0353173517,WMNDV:0.0064604486)100:0.2410775736,(KNDV-Lp-1:0.3491783900,ANDV:0.4141045197)100:0.2253562171)94:0.0919918785)91:0.0868806594,EENDV:0.3252771988)96:0.1335511161,RNDV:0.3124614307)100:0.2869145320,KNDV-Lp-2:0.8613918684)92:0.1642701003,((((BWNDV-1:0.0628700066,BWNDV-2:0.0411764138)100:0.1029295474,SSNDV:0.0910686262)100:0.2715562223,YDNDV:0.5062286854)100:0.1538194151,SNDV:0.4408764555)78:0.0727165403)100:0.2886991729)91:0.0569329119,(((PnNV-5/JGI_MT_3300056984/Ga0530700_109446:0.0000023565,(((PnNV-5/JGI_MT_3300056984/Ga0530700_252967:0.0000023088,PnNV-5/JGI_MT_3300056998/Ga0530702_011543:0.0200869058)100:0.0888365844,PnNV-5/JGI_MT_3300056992/Ga0530709_228534:0.0091666379)92:0.0138735385,PnNV-5/JGI_MT_3300056998/Ga0530702_041441:0.0091114516)92:0.0110612121)99:0.3577999127,(PnNV-5/JGI_MT_3300056984/Ga0530700_220211:0.0589138519,PnNV-5/JGI_MT_3300056990/Ga0530707_035764:0.0613070640)100:0.4401550711)100:0.6877516962,(PnNV-5/Rotaria_tardigrada_TSA_SRR2430032/GDRK01040145.1**RTPV:0.6195885815,(PnNV-5/Gammarus_fossarum_TSA_SRR8089722/GHDA01131391.1**GFPV-1:0.0072578414,PnNV-5/Gammarus_fossarum_TSA_SRR8089723/GHDC01180478.1**GFPV-2:0.0000023088)100:0.7474521556)100:0.1620031738)99:0.3347046081)92:0.0847611855)98:0.2074959482)98:0.0998866069,((PnNV-2/JGI_MT_3300056998/Ga0530702_117245:0.0000028222,PnNV-2/JGI_MT_3300056984/Ga0530700_116867:0.0000023869)100:0.5348900073,PnNV-2/Rotaria_macrura_WGS_GCA_900239685.1/OENT01006332.1**RMPV:0.5853744321)100:0.1944666726)94:0.1670524201,PnNV-1/JGI_MT_3300031053/Ga0074018_1168595:0.2395423253)100:0.7821926494,(((((HEART_Ixodes_scapularis_WGS_DS637386.1:0.1719126705,HEART_Ixodes_scapularis_WGS_DS826508.1:0.5650217263)100:0.2683005520,(HEART_Ixodes_scapularis_WGS_DS705151.1:0.1569075033,HEART_Ixodes_ricinus_WGS_JXMZ02126287.1:0.1266208840)100:0.3363023101)100:0.1644185883,HEART_Ixodes_scapularis_WGS_DS916129.1:0.5755607900)96:0.2309428727,HEART_Ixodes_ricinus_WGS_JXMZ02199164.1:0.1856814200)96:0.1215162507,HEART_Ixodes_ricinus_WGS_JXMZ02025108.1:0.0248028235)100:1.0846318262)98:0.5329860570,(((((((((((17.6:0.0899553597,(297:0.0746443874,Tom:0.0789051769)100:0.1058811357)100:0.1200566919,(Idefix:0.1191867399,Tv1:0.1832302055)100:0.1340501767)100:0.0786569772,(Ted:0.2433542926,Zam:0.3301078402)100:0.1334926610)98:0.1263240423,(((Burdock:0.3683169334,((Gypsy:0.0897420434,Gypsyvir:0.1155837506)100:0.1240858400,Springer:0.1659387087)100:0.0933460703)100:0.2993010430,Nomad:0.3822221644)100:0.1452544361,(HMSBeagle:0.2182840369,Yoyo:0.2065158559)100:0.0984660044)100:0.3896724598)100:0.1695923833,((412:0.0925307683,Mdg1:0.1241060654)100:0.7297538072,Tor4a:1.0682219663)71:0.2424397282)63:0.1377301720,((((((((((Amnichi:0.3161998062,(TF1:0.0000023088,TF2:0.0000023088)100:0.9452343798)82:0.1744926632,((((Cgret:0.2071282276,Pyret:0.4163167615)100:0.1225073620,Skippy:0.3400708081)100:0.1402868234,Cft1:0.5775655879)87:0.0917165401,((Dane1:0.3037551485,Maggy:0.1961470349)100:0.1890539203,((Grasshopper:0.5049663073,(Pyggy:0.2575500226,Real:0.0272006957)100:0.1790996592)100:0.1371381036,MGLR3:0.5319520704)100:0.1090509582)100:0.2436021300)54:0.0524137195)52:0.0420941046,(((Amnni:0.1873186294,Sushiichi:0.3982192855)100:0.1761686756,Amnsan:0.3321280482)100:0.0934843386,marY1:0.6175008933)76:0.0997809581)100:0.1628317196,((Galadriel:0.2619940402,Monkey:0.3211443718)100:0.0663406799,Tntom1:0.6688282604)100:0.2018292644)91:0.0936996432,((Bagy1:0.3455535220,REM1:0.7043896872)89:0.0378340570,((Legolas:0.1821031437,Tma:0.1317527578)100:0.2413361074,(Peabody:0.2929557591,(Retrosat2:0.1858874697,Del:0.3609876326)95:0.0369222894)88:0.0525497725)95:0.0917670344)58:0.0296980983)87:0.0622402829,(((Beetle1:0.1973247169,(CRM:0.0198041019,Cereba:0.3381080688)100:0.2249657043)100:0.2534070558,GRhodo:0.5679079860)96:0.0895366521,Tse3:0.5337614041)91:0.0956583767)93:0.0765969457,((Gimli:0.3004219945,(Ifg7:0.3690800850,Gloin:0.4117454552)98:0.0663871943)100:0.1826851726,Reina:0.3661855874)100:0.0983482805)100:0.2356313798,(Ty31:0.5041734708,((Boudicca:0.5727434348,CsRN1:0.3337965631)100:0.1372684706,Kabuki:0.4520285051)100:0.4994097022)87:0.1518625274)80:0.0635220769,((Gmr1:0.2570034436,rGmr1:0.3056227534)100:0.5685090415,((Osvaldo:0.7196766770,Woot:0.7407594291)99:0.0773584261,Ulysses:1.2274090689)98:0.1409093684)92:0.2162782867)60:0.0695649282,((Cer2:0.1820684919,Cer3:0.0964540673)100:0.7791890275,(((Mdg3:0.5557069777,Blastopia:0.9571761295)100:0.1270891538,Micropia:0.9206785649)94:0.1126257365,Skipper:1.2902186017)61:0.0417561243)53:0.1061568142)36:0.0380991381)24:0.0235797337,((((Athila41:0.2196690516,Bagy2:0.2600979396)88:0.0463943001,(Cyclops2:0.2647938946,Calypso:0.2246383431)84:0.0215433281)85:0.0534561916,Diaspora:0.3250433811)100:0.4935347506,(((((B1147A04.5:0.5948100301,Grande14:0.4801835784)100:0.0827260088,RIRE2:0.1681900777)100:0.2151736476,(Cinful1:0.2581165743,RetroSor1:0.2723282640)100:0.1483298326)100:0.1825468658,(Tat41:0.1707960337,Tft2:0.1807384031)100:0.2009822316)100:0.3898886660,Ogre:0.3785221487)100:0.4266520376)100:0.3306026427)61:0.1471710852,(((((Cer4:0.2260127365,(Cer5:0.1894588497,Cer6:0.2105405142)100:0.0449614691)100:0.4995850751,Gulliver:0.6145866546)100:0.1810999955,(((CFG1:0.4318005202,Hydra21:0.5902462785)100:0.1821540498,DRM:0.2810283712)100:0.1949661763,SPM:0.5843687763)95:0.1099804175)100:0.1003859186,Mag:0.5963052085)100:0.2084780027,SURL:1.0558041795)98:0.2568785496)56:0.0979687074,((Cer1:0.8113293183,(((((BFV:0.1677621373,(FFV:0.2166006112,(HFV:0.0906970965,SFV1:0.0384033482)100:0.1707531513)100:0.1142603889)89:0.0353466414,EFV:0.1648490977)100:0.6600304064,DrFV1:1.0348173702)100:0.2082890480,(((((ASSBSV:0.6475399722,ZFERV:0.5813408580)100:0.2091100589,ZFERV2:0.6845045015)97:0.1649944704,(((((BAEVM:0.1743441553,(((((FeLV:0.1505127397,RCHOK1:0.1351749985)97:0.0559720615,MuLV:0.1010204830)97:0.0613132620,PERVMSL:0.1559131095)78:0.0526038639,MdEV:0.1183505440)78:0.0401821906,(GALV:0.0545045377,KoRV:0.0330304992)100:0.0911867287)98:0.1218714150)99:0.1706730631,HERVE:0.7563024448)83:0.0462159089,REV:0.2864893906)100:0.4719350686,RTVLIa:0.8156597878)58:0.0941571409,(WdSV:0.6545648711,XEN1:0.8067608973)78:0.1103730654)63:0.1277653714)98:0.2281713139,(((BIV:0.4666192573,((((CAEV:0.0911265882,(SAOMVV:0.0246855959,VMV:0.0997233451)97:0.0544281083)100:0.5978143049,(((HIV1:0.2830216246,SIVAGM:0.4014522843)98:0.0945419638,(HIV2:0.0721045419,SIVMAC:0.0750921299)100:0.3605662291)98:0.0472520404,SIVMND:0.2823436610)99:0.1945135969)96:0.0608021814,FIV:0.3676699707)97:0.1547034039,EIAV:0.4129991413)98:0.2153978617)100:0.6703856871,((((HERVK10:0.0164543183,KHERV:0.0248929169)100:0.3192347633,((JSRV:0.4048688655,(((MPMV:0.0057646010,SRV1:0.0186591769)100:0.1006448218,SERV:0.0821549660)100:0.2017825413,SMRVH:0.3407082003)100:0.1198235629)100:0.1134186041,MMTV:0.4454598864)100:0.1972450266)100:0.1871279013,PyERV:0.6937949170)97:0.0975917256,(RSV:0.6424065385,LPDV:0.7207769822)100:0.1420273834)100:0.3936503839)95:0.1212541067,(BLV:0.4807590250,(HTLV1:0.2576304852,(HTLV2:0.0474764887,STcLV2PP1664:0.0686326710)100:0.0911237492)100:0.3224483915)100:0.4035044052)100:0.6329107802)89:0.1157279420,MuERVL:1.2806338890)95:0.2311119000)100:0.3017150762,(((((Loki-Bsp:0.1765326230,Loki-Str:0.2737358912)100:0.2088700460,Loki-Lch:0.1441783386)100:0.1144798239,Loki-Lca:0.3487006349)76:0.1604155350,Loki-Npa:0.4488850137)100:0.1767777713,(((Odin-Aeq1:0.0323855612,Odin-Epa:0.0142590558)44:0.0110653805,Odin-Hcr1:0.1832671354)74:0.0509887385,Odin-Sme3:0.1098689292)100:0.4337328091)100:0.6261489924)89:0.2295784993)78:0.1130508900,(((((((BRRV:0.3792672926,CmYLCV:0.2240597245)100:0.0868428141,SbCMV:0.2262291984)100:0.1204743435,PCSV:0.3719549660)100:0.2436986099,(((CaMV:0.0937833043,(((CERV:0.0700292876,EVCV:0.4269150102)99:0.0215856906,(FMV:0.1221480736,MiMV:0.1677255613)100:0.1361166204)100:0.0535497193,LLDAV:0.1368078852)100:0.0952715734)100:0.2571322432,RuFDV:0.3779648767)100:0.1336830589,SVBV:0.4144454424)100:0.0696010655)100:0.1636616389,(((((BsCVBV:0.2413732431,(DrMV:0.2524634509,TaBV:0.2558173400)87:0.0452657093)80:0.0510601637,(((((((BSGFV:0.2169759368,BSVAV:0.0455063756)100:0.0270814173,KTSV:0.1503314135)100:0.0349669353,BSOLV:0.0639695459)100:0.0438729457,BSMyV:0.1419521620)99:0.0482082215,CLNV:0.1815929828)99:0.0608977219,(ComYMV:0.2295456260,ScBIMV:0.3387397646)86:0.0502403973)87:0.0613068542,DBV:0.1083759704)81:0.0372733314)87:0.0759163565,CYMV:0.2523852628)90:0.0324292778,CSSV:0.2287476466)100:0.3595565600,RTBV:0.8329999581)100:0.2183936455)98:0.1218758200,(CSVMV:0.5345469140,TVCV:0.4433768909)100:0.3124177805)98:0.1125242592,PVCV:1.1587047757)100:0.4181164027)78:0.1196709184)87:0.3370950301,Cigr1:1.0715284072)73:0.0605862829,(((Kuafuortervirus_Sinonovacula_constricta_WGS_CM017565.1_53372184_53377555:0.1476070294,(((Kuafuortervirus_Mercenaria_mercenaria_WGS_CM025869.1_2315515_2321106:0.1735763862,Kuafuortervirus_Trachythela_sp._YZ-2020_WGS_JADLSH010000387.1_5919925_5925556:0.2421858663)97:0.0719204127,((((Kuafuortervirus_Pachyseris_speciosa_WGS_JAEMWC010000078.1_242115_247713:0.1768160700,(Kuafuortervirus_Pachyseris_speciosa_WGS_JAEMWC010001464.1_83104_88645:0.1127949632,Kuafuortervirus_Astyanax_mexicanus_WGS_NC_035899.1_40914040_40919584:1.5113363218)53:0.0215256780)98:0.0230110770,Kuafuortervirus_Phoronis_australis_WGS_NMRA01000334.1_278436_283524:0.4953919984)89:0.0234964161,(((Kuafuortervirus_Haliotis_rufescens_WGS_QGMO01000048.1_2954702_2960430:0.1078114846,(Kuafuortervirus_Haliotis_rufescens_WGS_QGMO01000712.1_367707_374734:0.1014800440,Kuafuortervirus_Lamellibrachia_luymesi_WGS_SDWI01000238.1_389598_395224:0.2567516063)100:0.0520845712)100:0.0648897036,Kuafuortervirus_Notospermus_geniculatus_WGS_NMRB01000756.1_214932_220727:0.2634707955)87:0.0449489811,(Kuafuortervirus_Haliotis_rufescens_WGS_QGMO01000712.1_335895_341361:0.2841788467,Kuafuortervirus_Dracogyra_subfuscus_WGS_JAECMU010038839.1_4526_10055:0.3243477343)85:0.0165247917)97:0.0299857463)90:0.0206249027,Kuafuortervirus_Pachyseris_speciosa_WGS_JAEMWC010000350.1_353998_362511:0.2607750529)96:0.0318694929)88:0.0260704324,(((Kuafuortervirus_Trachythela_sp._YZ-2020_WGS_JADLSH010000390.1_13073140_13079082:0.2084744669,((Kuafuortervirus_Cassiopea_xamachana_WGS_OLMO01004854.1_23079_29884:0.3493556563,Kuafuortervirus_Morbakka_virulenta_WGS_RDPX01000028.1_1261885_1267200:0.4617669937)99:0.1758099827,Kuafuortervirus_Euprymna_scolopes_WGS_SRIE01040183.1_199341_206130:0.9146703848)75:0.1461880215)72:0.0248918801,Kuafuortervirus_Ruditapes_philippinarum_WGS_CM018522.1_18520976_18529724:0.2884117337)61:0.0113198719,Kuafuortervirus_Leuciscus_waleckii_WGS_FLSR01004887.1_10629571_10635014:0.5435226431)67:0.0535858691)69:0.0284422443)68:0.0444452616,Kuafuortervirus_Pachyseris_speciosa_WGS_JAEMWC010000220.1_842107_847392:0.1777485478)52:0.0063997860,(Kuafuortervirus_Phoronis_australis_WGS_NMRA01000331.1_344388_348122:0.3682049517,Kuafuortervirus_Euprymna_scolopes_WGS_SRIE01002907.1_188368_193349:0.3988027091)95:0.0550246277)100:2.3729961499)94:0.2852387110)97:0.2987921404,((((((((((AAA70287.1_Neurospora_crassa_MtD:0.0100363768,AAU25927.1_Neurospora_intermedia_MtD:0.0000024483)100:1.0602585012,BAA94080.1_Rhizoctonia_solani_MtD:1.1022500313)99:0.2025515240,AAF89327.2_Trichoderma_harzianum_MtD:0.8024686869)100:0.2909363680,(AAD38504.1_Fusarium_oxysporum_MtD:0.6500868393,CAA40486.2_Epichloe_typhina_MtD:1.3050454087)100:0.5493335683)100:0.9627265198,(((AAA85636.1_Colletotrichum_gloeosporioides_non-LTR:0.5048945317,AAB71689.1_Pyricularia_grisea_non-LTR:0.6707567045)100:0.5491052258,CAA67543.1_Ascobolus_immersus_Mars1_non-LTR:0.9924462161)100:0.4371989765,((AAZ15238_non-LTR:1.0482098867,(P21328_non-LTR:1.2621078320,P16425_non-LTR:1.2776931550)100:0.3443515911)100:0.3498705583,((((((AB013908.1_LINE-CS_non-LTR:1.0611858756,BAE79382.1_LIB_non-LTR:0.5337734628)100:0.1545063289,FM993987.1_BvL2_non-LTR:0.8004710524)100:0.3682427507,Z17425.1_Del2_non-LTR:1.2494037346)83:0.1751389847,(BAC15618.2_Karma_non-LTR:0.7836803841,Y00086.1_Cin4_non-LTR:0.7524166077)83:0.1989505201)100:0.4075177396,(BAA25763.1_Zepp_L1_non-LTR:1.2483969557,(AAA97394_non-LTR:0.7389578413,BAC82595_non-LTR:0.9887338318)100:0.8096094509)99:0.2080372820)99:0.2044388138,EAK91063_non-LTR:0.8583927746)100:0.4686001836)95:0.1149992052)100:1.0085114748)95:0.2251803452,(((((AAN12336.1_Vibrio_phage_VHML_DGR:0.5144419114,(((BAB75196.1_alr3497_Nostoc_sp._PCC_7120_FACHB-418_DGR:0.2435477320,WP_011610793.1_Trichodesmium_erythraeum_DGR:0.2735447696)100:0.0938124829,BAB76713.1_all5014_Nostoc_sp._PCC_7120_DGR:0.1419539274)100:0.4634563500,WP_012470128.1_Geobacter_lovleyi_DGR:0.8132968158)100:0.2367158740)100:0.1601314292,(WP_012063677.1_Alkaliphilus_metalliredigens_DGR:0.5858697033,AAR97672.1_Bordetella_phage_BPP-1_DGR:0.9802836458)44:0.0352976589)100:1.2103691668,(WP_006669808.1_Limnospira_maxima_GII:0.3391857804,(WP_011613031.1_Trichodesmium_erythraeum_GII:0.2766966429,WP_012598370.1_Gloeothece_citriformis_GII:0.4057051933)76:0.0765094402)100:0.6924396920)78:0.2882893423,(WP_007839264.1_Phocaeicola_dorei_GII:0.3421311753,WP_011835237.1_Lactococcus_cremoris_GII:0.3738505415)100:0.5105097526)81:0.3836095477,BAD18239.1_GII:0.7882540827)81:0.3380150224)92:0.4804078765,(((Retron_NP_617021:0.7071935435,(Retron_P23071:0.5983983700,Retron_P23072:0.4338371954)99:0.2412528675)74:0.1895855851,Retron_NP_638972:0.8192871424)94:0.2537483946,((Retron_WP_023139151.1_Salmonella_enterica:0.4349866831,Retron_WP_032481252.1_Vibrio_cholerae:0.5310467671)99:0.2073487779,(Retron_WP_090322045.1_Nitrosomonas_oligotropha:0.9226890994,Retron_WP_093914930.1_Sulfitobacter_marinus:1.0031551530)92:0.1596296330)98:0.6901542667)100:1.4640170529)93:0.2524175338,(((((TERT_NP_013422:1.3884702648,TERT_AAF26732:0.6931052450)100:0.6784942444,TERT_XP_024546408.1:0.7340853526)77:0.0648100839,(TERT_NP_033380:0.4512580786,TERT_CAC01849:0.9971363782)94:0.1789791220)99:0.7480732938,TERT_ABC95023:1.4604211530)97:0.4313515334,(((AbiK_BAC22947.1_Staphylococcus_aureus:0.3085892507,AbiK_WP_011117213.1_Lactococcus_lactis:0.4865141139)95:0.2081469369,AbiK_WP_010994039.1_Staphylococcus_aureus:0.1974004659)99:0.8678136611,(Abi-P2_P_000349544.1_Enterobacteriaceae:0.3440342472,(Abi-P2_WP_005659310.1_Haemophilus:0.4182055817,Abi-P2_WP_012144539.1_Shewanella_sediminis:0.5053165676)100:0.1467440214)100:1.0241561206)99:1.2821619318)56:0.0000020066)98:0.4849701868,((PLE_AAT48673:0.8649424811,(PLE_DAA00890:0.9796956314,PLE_XP_001195436:1.0050719968)100:0.6086784710)100:0.3834711215,PLE_AAX11377:1.4923971081)98:0.4485091766)100:1.3515232771,(((((Bel:0.5824554361,(((Max:0.5765109593,Nabel:0.4496478673)100:0.1966906168,(Roo:0.6607362497,Tribel:0.7063992023)100:0.1308791065)99:0.1414068293,Moose:0.6763928336)100:0.1239525896)100:0.3412927444,(((((Cubel:0.5146479924,Ninja:0.5138460066)100:0.2811277466,(Tamy:0.3060512278,Pao:0.9283076498)100:0.1612027194)100:0.2411669015,Zebel:0.9616272431)88:0.1109971393,(Kobel:0.5767906367,(Saci6:0.3049936524,Sinbad:0.0122545473)100:0.7522525227)100:0.1623020042)88:0.1550035084,(Purbel:0.5624989290,(Gabel:0.1612984119,Suzu:0.1885724910)100:1.1612092376)100:0.4564752164)100:0.3077042586)100:0.2046458018,Spirobel:0.8209060109)93:0.1169919572,((Cer101:1.0496399714,(Cer7:0.6942862328,(Mabel:0.4373705483,Tas:0.6841039714)98:0.1031700734)100:0.2299265694)100:0.2378442649,Hydra31:0.6106986688)100:0.2916732996)99:1.6270063965,((((((((((1731:0.5367338230,Xanthias:0.5411295932)100:0.2772428307,(pCretro3:0.6661593397,pCretro6:0.6602979820)99:0.2467122065)83:0.1044761854,(Hydra11:0.4424125839,Hydra12:0.4435652082)100:0.4928574485)55:0.0825547656,(((((((Araco:0.4236706099,(Oryco11:0.2306492224,Vitico11:0.6546615789)98:0.0637111330)92:0.0733286865,Poco:0.3308063417)95:0.0992855297,Oryco12:1.0593698622)74:0.1363994363,((Endovir11:0.2608719892,(Opie2:0.0000023088,SIRE14:0.0000023088)100:0.2333385012)100:0.2171716154,(ToRTL1:0.3778138161,TSI9:0.2422907636)100:0.1098802306)100:0.2818343453)96:0.2433251732,((((Hopscotch:0.1870764684,Retrofit:0.0763459275)52:0.0799416481,Koala:0.2597288352)100:0.4264645378,Vitico12:0.5544469158)97:0.0707455642,Melmoth:0.5970210983)100:0.1083883349)96:0.1650691893,Osser:0.9915584124)92:0.0747671571,((((((Batata:0.1808453559,(Tto1:0.0927410364,RTvr2:0.2799173216)100:0.0626943609)100:0.0762423254,V12:0.1616632276)100:0.1240586008,Tnt1:0.1950684804)100:0.2115112521,Tork4:0.4145018557)100:0.2609928365,(Sto4:0.5804393005,Fourf:0.5269536035)98:0.0508639533)98:0.1576631945,((Humnum:0.6880921191,(Copia:0.1136011408,Koco:0.1242276760)100:0.6171081763)99:0.2014420634,Yokozuna:0.9341590401)99:0.1310383733)41:0.0504814323)73:0.0421583122)59:0.1017292998,Tricopia:0.8802713857)81:0.1257890322,(Mtanga:0.5436950859,(pCal:0.7322235495,Tdh2:0.5951380190)100:0.7944236601)68:0.2353012303)69:0.1059239087,((CoDi6.2:0.4537627711,CoDi6.3:0.2131728799)100:0.9644630850,((CoDi6.4:0.7540414779,CoDi6.5:0.7455614159)100:0.5612747834,((Cico1:0.5365067913,(Olco1:0.2500366012,(Zeco1:0.0008689224,Zeco2:0.1048378149)100:0.2154746462)100:0.4942704946)100:0.3598677048,GalEa1:0.5858526240)100:1.1874233148)64:0.1154338021)69:0.1555618366)94:0.1093821460,(PyRE1G1:1.2915567635,(((Tkm1:0.2978445969,(Tse1:0.2229820243,(Ty1B:0.0800901257,Ty2:0.0702849343)100:0.3186079852)100:0.2112816827)100:0.8931012987,Ty4:0.8786334490)100:0.5370268235,(CoDi2.4:0.3872602709,((CoDi3.1:0.5279428118,(CoDi4.1:0.3476941119,((CoDi4.3:0.3011764719,CoDi4.4:0.3934152508)100:0.1453257379,CoDi4.5:0.6019333785)100:0.0897257698)100:0.2332140115)100:0.2545043263,CoDi7.1:0.8333808882)100:0.3959611696)100:0.9973488651)94:0.2570092511)72:0.0781404952)79:0.1070999702,((CoDi6.1:0.8249231769,CoDi6.7:0.5491607358)100:0.4863029980,CoDi6.6:0.8335487066)99:0.4202057959)99:0.8256283979,((((CoDi5.1:0.2902638817,(CoDi5.2:0.0740070652,CoDi5.3:0.0368745885)100:0.3424919849)100:0.1859490946,CoDi5.6:0.3837830915)100:0.0968753158,CoDi5.4:0.4171072569)100:0.2122993719,CoDi5.5:0.2066162993)100:1.1628115962)100:1.8109205744)86:0.1938298342)90:0.3020933676)96:0.3680139249,((((AAWZ02012912_AnolisNgaro1-1:0.8567686562,(Ngaro_like_KAF7345311.1_Mycena_sanguinolenta:0.6234394373,Ngaro_like_KAF7366908.1_Mycena_sanguinolenta:0.4083709861)100:0.5046412858)96:0.0679188686,(AAN71721.1_DrNgaro1:0.3213444080,Ngaro_like_KAI2646851.1_Labeo_rohita:0.2596242769)100:0.7224015876)98:0.1270670446,((ACUQ01007268_AqueNgaro:0.7594306714,(Ngaro_like_CAB3997173.1_Paramuricea_clavata:0.5021621689,Ngaro_like_KXJ27465.1_Exaiptasia_diaphana:0.2818642386)100:0.2489403786)94:0.0880273588,Ngaro_like_CAB3978474.1_Paramuricea_clavata:0.5276960346)98:0.1335785015)97:0.2344351442,(Ngaro_like_GAT47547.1_Mycena_chlorophos:0.5146863928,(Ngaro_like_QRV85681.1_Ceratobasidium_sp._AG-Ba:0.3314304526,Ngaro_like_XP_043182523.1_Rhizoctonia_solani:0.7411855368)100:0.1817560633)100:1.1837624373)100:0.9955081329)99:0.2369632666)100:0.3130549936)100:0.4119499614);
