# Supplementary material for: The cryptic diversity of hepadnavirus relatives
Source: mBio. 2025 Nov 4;16(12):e02541-25. doi: 10.1128/mbio.02541-25 (PMC12691608; doi:10.1128/mbio.02541-25)
Supplement: Data set S6 — Alignment of RT domains from hepadnavirus-related elements, related to Fig. 1A. [file mbio.02541-25-s0006.txt]

##Supplementary Dataset S6. Alignment of RT domains from hepadnavirus-related elements, related to Figure 1A.

>PnNV-3/JGI_MG_3300047561/Ga0485264_091481
----------------------------------------------------------------MV--QSI-P-VG-TYF--MSLDMKSS-F-FQLYLNPDSSSLLTISDG---------------------------------------------------------K-TIYGWRSIPMGLGLSPWALTMLTSSLASIV----------------RNKF-KLFCFAYMDDFLLAHHDP-VK-LK-SLVVDVVEYFNSFGIVLNID-KSTPEPQTEIKFLGREI
>PnNV-3/JGI_MT_3300005640/Ga0075035_1165414
---------------------------------------------------------------------------------------------------------------------------------------------------------------------------------LPMGLGLSPWALTMLTNSLADII----------------RNKF-KIFVFAYMDDFILGSNDY-SE-LE-TKSNLILDYFQHYGILINND-KSTPTPQKTITFMGREF
>PnNV-3/JGI_MT_3300005646/Ga0075040_1573222
ISSAAVTGKV-FLVNKNP---HDTEKCRLVVNYS-QYSH-MK----FKFPKY-CSPN----LKTLQ--KII-P-PF-LYY--KSLDLKSA-F-FQLRMNPDSLSCLTISDG---------------------------------------------------------S-TIYGWRMLPMGLGLSPWALTMLTNSLADII----------------RNKF-KIFVFAYMDDFILGSNDY-SE-LE-TKSNLILDYFQHYGILINND-KSTPTPQKTITFMGREF
>PnNV-3/JGI_MT_3300005650/Ga0075038_10055324
ISSAAVTGKV-FLVNKNP---HDTEKCRLVVNYS-QYSH-MK----FKFPKY-CSPN----LKTLQ--KII-P-PF-LYY--KSLDLKSA-F-FQLRMNPDSLSCLTISDG---------------------------------------------------------S-TIYGWRMLPMGLGLSPWALTMLTNSLADII----------------RNKF-KIFVFAYMDDFILGSNDY-SE-LE-TKSNLILDYFQHYGILINND-KSTPTPQKTITFMGREF
>PnNV-3/JGI_MT_3300006423/Ga0075039_1486360**Toolik_virus
ISSAAVTGKV-FLVNKNP---HDTEKCRLVVNYS-QYSH-MK----FKFPKY-CSPN----LKTLQ--KII-P-PF-LYY--KSLDLKSA-F-FQLRMNPDSLSCLTISDG---------------------------------------------------------S-TIYGWRMLPMGLGLSPWALTMLTNSLADII----------------RNKF-KIFVFAYMDDFILGSNDY-SE-LE-TKSNLILDYFQHYGILINND-KSTPTPQKTITFMGREF
>PnNV-3/JGI_MT_3300006426/Ga0075037_1934124
ISSAAVTGKV-FLVNKNP---HDTEKCRLVVNYS-QYSH-MK----FKFPKY-CSPN----LKTLQ--KII-P-PF-LYY--KSLDLKSA-F-FQLRMNPDSLSCLTISDG---------------------------------------------------------S-TIYGWRMLPMGLGLSPWALTMLTNSLADII----------------RNKF-KIFVFAYMDDFILGSNDY-SE-LE-TKSNLILDYFQHYGILINND-KSTPTPQKTITFMGREF
>PnNV-3/JGI_MT_3300005644/Ga0075036_1246177
------------------------------------------------------------------------------------LDLKSA-F-FQLRMNPDSLSCLTISDG---------------------------------------------------------S-TIYGWRMLPMGLGLSPWALTMLTNSLADII----------------RNKF-KIFVFAYMDDFILGSNDY-SE-LE-TKSNLILDYFQHYGILINND-KSTPT------------
>PnNV-3/Pliego_virus_PQ119727.1/XEO16315.1
ISSAAVTGKI-FLVNKNP---HTTEKSRLVVNYS-QFSH-MK---DLKFPKY-VSPN----LFTIQ--HII-P-KK-KYY--MSLDLKSA-F-FQLRMNIDSVTTLTISDG---------------------------------------------------------H-QVYGWRMLPMGLGLSPWALTMFTNSLSNII----------------RNTF-NIYCFAYMDDFILASDSK-TH-LE-NTCSLILDYLRKYGIHINTD-KSTPTAQTNITFLGRQI
>PnNV-3/JGI_MT_3300052650/Ga0496031_047362
------------------------------------------------------------------------------------------------------------------------------------------------------------------------------------GLGLSPWALTMLTNTLAEII----------------RNKF-HLFCFAYMDDFILAHKDP-KI-LL-TLAHSIVDYLQQYGIVINVD-KSTPEPSRTITFLGRTF
>PnNV-3/JGI_MT_3300056965/Ga0530697_022272
-------------------------------------------------------------------------------------------------MN-DSSTSLTISDG---------------------------------------------------------T-DIYGWRMIPMGLGLSPWALTMLTNSLASIV----------------RQRF-NIFCFAYMDDFLLSSNNK-DE-LM-SKALLVLDYFQQYGIVINVD-KSTPEPTREITFLGRSI
>PnNV-3/JGI_MT_3300056984/Ga0530700_029519
-------------------------------------------------------------------------------------------------MN-DSSTSLTISDG---------------------------------------------------------T-DIYGWRMIPMGLGLSPWALTMLTNSLASIV----------------RQRF-NIFCFAYMDDFLLSSNNK-DE-LM-SKALLVLDYFQQYGIVINVD-KSTPEPTREITFLGRSI
>PnNV-3/JGI_MT_3300056983/Ga0530699_160640
----------------------------------------------------------------------------------------------------------------------------------------------------------------------------------------------MLTNSLASIV----------------RQKF-NIFCFAYMDDFLLSSNNK-DE-LM-SKALLVLDYFQQYGIVINVD-KSTPEPTREITFLGRSI
>PnNV-3/JGI_MT_3300056984/Ga0530700_070208
ISSAAVTGKV-FLVNKKA---TVTDTARLVVNYS-QFSH--G---TVKWPKY-CSPN----LDNLL--TLL-P-AH-EWY--MSLDLKSA-F-FQLYLNTDSSTSLTISDG---------------------------------------------------------T-DIYGWRMIPMGLGLSPWALTMLTNSLASIV----------------RQRF-NIFCFAYM-------------------------------------------------------
>PnNV-2/JGI_MT_3300056984/Ga0530700_116867
----------------------------------------------------------------------------------------------------------------------------------------------------------------------------------PMGLGLSPWALTMFTSALANII----------------RTKF-NIFVLAYMDDFILAANNE-EE-LN-NKSKSILDYLRSFNIQINYD-KSTESAASSVNFMGYRI
>PnNV-2/JGI_MT_3300056998/Ga0530702_117245
ISGSAVTGKV-FVINKKP---NTPDKARLVVNYA-QFSH--M---GIKYPKY-VVPT----LKIIK--ATA-L-HY-HYF--LSLDLKSA-F-FQIPLDIRYAPLLTISDG---------------------------------------------------------R-TIYGWRKIPMGLGLSPWALTMFTSALANII----------------RTKF-NIFVLAYMDDFILAANNE-EE-LN-NKSKSILDYLRSFNIQINYD-KSTESAASSVNFMGYRI
>PnNV-1/JGI_MT_3300031053/Ga0074018_1168595
---SAVTGKI-FIVNKNS---QNTEKARLVVNYS-QFSH--G---GTKPPKY-VLPT----LKGLT--RAI-P-PN-AYL--MSLDLKQA-F-YQIPLHIDNAALLTISDG---------------------------------------------------------V-IVYGWRKIPMGLCLSPFLLQMLTSSLARII----------------RNKF-QTS------------------------------------------------------------
>CCHBV-1_AJ441111
SWPNRITGRL-FLVDKNS---RNTEEARLVVDFS-QFSK--GKN-AMHFPRY-WSPN----LSTLR--RIL-P-VG-MPR--ISLDLSQA-F-YHLPLNPASSSRLAVSDG---------------------------------------------------------Q-HVYYFRKAPMGVGLSPFLLHLFTTALGTEI----------------SRRF-NVWTFTYMDDFLLCHPNA-RH-LN-AISHAVCTFLQELGIRINFD-KMTPSPVSEIRFLGYII
>DHBV_AY494851
SWPNRITGKL-FLVDKNS---RNTEEARLVVDFS-QFSK--GKN-AMRFPRY-WSPN----LTTLR--RIL-P-VG-MPR--ISLDLSQA-F-YHLPFNPASSSRLAISDG---------------------------------------------------------Q-RVYYFRKAPMGVGLSPFLLHLFTTALGSEI----------------SRRF-NVWTFTYMDDFLLCHPNA-RH-LN-AISHSVCSFLQELGVRINFD-KTTPSPVNEIRFLGYQI
>DHBV_NC_001344
SWPNRITGKL-FLVDKNS---RNTTEARLVVDFS-QFSK--GKN-AMRFPRY-WSPN----LSTLR--RIL-P-VG-MPR--ISLDLSQA-F-YHLPLNPASSSRLAVSDG---------------------------------------------------------Q-HVYYFRKAPMGVGLSPFLLHLFTTALGSEI----------------ARRF-NVWTFTYMDDFLLCHPNA-RH-LN-SISHAVCSFLQELGIRINFD-KTTPSPVNDIRFLGYQI
>SGHBV_NC_005950
SWPNRITGKL-FLVDKNS---RNTTEARLVVDFS-QFSK--GKN-AMRFPRY-WSPN----LTTLR--RIL-P-VG-MPR--ISLDLSQA-F-YHLPLNPASSSRLAVSDG---------------------------------------------------------Q-RVYYFRKAPMGVGLSPFLLHLFTTALGSEI----------------SRRF-NVWTFTYMDDFLLCHPNA-RH-LN-SISHAVCTFLQELGIRINFD-KTTPSPVNEIRFLGYQI
>SheldGHBV_NC_005890
SWPNRITGKL-FLVDKNS---RNTEEARLVVDFS-QFSK--GKN-AMRFPRY-WSPN----LSTLR--RIL-P-VG-MPR--ISLDLSQA-F-YHLPFNPASSSRLAVSDG---------------------------------------------------------Q-RVYYFRKAPMGVGLSPFLLHLFTTALGSEI----------------ARRF-NVWTFTYMDDFLLCHPNA-RH-LH-AISNSVCNFLQELGIRINFD-KTTPSPVTEIRFLGYQI
>RGHBV_NC_005888
SWPNRITGRI-FLVDKNS---RNTAEARLVVDFS-QFSK--GKH-AMRFPKY-WSPN----LSTLR--RIL-P-VG-MPR--ISLDLSQA-F-YHLPLNPACSSRLAISDG---------------------------------------------------------Q-HVYYFRKAPMGVGLSPFLLHLFTTALGSEI----------------ARRF-NVWTFTYMDDFLLCHPNA-RH-LN-SRSHAVCSFLQELGVRINFD-KTTPSPVTEIKFLGYLI
>HHBV_NC_001486
SWPNRVTGRI-FLVDKNS---RNTEEARLVVDFS-QFSK--GKN-AMRFPKY-WCPN----LTTLR--RIL-P-VG-MPR--ISLDLSQA-F-YHLPLAPASSSRLAVSDG---------------------------------------------------------K-QVYYFRKAPMGVGLSPFLLHLFTTAIGAEI----------------ASRF-NVWTFSYMDDFLLCHPSA-RH-LN-TISHAVCTFLQEFGIRINFD-KMTPSPVTTIRFLGYEI
>STHBV-1_AJ251934
SWPNRITGRI-FLVDKNS---RNTTEARLVVDFS-QFSK--GKN-AMRFPKY-WSPN----LTALR--RIV-P-LG-MPR--ISLDLSQA-F-YHLPLNPASSSRLAVSDG---------------------------------------------------------K-QVYYFRKAPMGVGLSPFLLHLFTTAIGAEI----------------SRRF-NVWTFSYMDDFLLCHPSA-RH-LN-SISHAVCTFLQEFGIRINFD-KMTPSPVTTIRFLGYEI
>PHBV_NC_016561
TWPNRITGRI-FLVDKNS---RNTEEARLVVDFS-QFSK--GQN-ALRFPKY-WSPN----LSTLRRIRIL-P-VG-MHR--ISLDLSQA-F-YHIPLNPASGSRLAISDG---------------------------------------------------------E-SVYYFRKTPMGVGISPFFLHLFSAAIGSEI----------------SRRF-NIWTFTYMDDFLLCHPNA-RH-LN-AVSHAVCTFLQEFGIRINFD-KMTPSPVTTIRFLGYEI
>eJHBV
VCPRRPTGRI-FLVDKNT---RNTEEARLVVDFS-QFSR--GTN-KMSFPKY-WAPN----LTALR--RIL-P-ME-MSR--ISLDVSQA-F-YHLPMHPLSALRLAVSDG---------------------------------------------------------Q-HVYYFRKAAMGVGLSPFLLHLFSTALAAEI----------------AHRF-NIWAFAYMDDFLLCHPRA-RY-LA-TSSHAICSFLTELGVRINYD-KHTPSPVRDIRFLGYKI
>SkHBV
RVPTRVTGRC-FLVHKNA---RDTEKARLVVDFS-QFSR--GPN-RVRFPKY-WSPN----HQTLR--RVL-P-RD-MSR--ISLDLSSA-F-YHIPHHPESAARLLVSDG---------------------------------------------------------E-SVYAFRKCPMGVGLSPFNLTIFSNILASHI----------------RRHF-NVHCFAYMDDFVLSHPDP-RH-LR-STTSAVVDWLQSYGIIINVD-KSTPEPARDIRYLGLMI
>SLHBV
PIPTAVTGRV-FLVNKNT---HDSEKCRLVVDFS-QFSR--GER-RVHFPKY-FSPN----IDTLK--QLL-P-CS-MWR--ISLDLAEA-F-YHLPYHPASSTRLVVSDG---------------------------------------------------------K-TTYCFRRAAMGVGLSPWNLSLFTSILASEI----------------RRTF-NIHCFAYMDDFILSHPSR-QF-LH-SSCSAVVRLLQKFGVKLNFD-KSTPEPVTKINYLGLLV
>TFHBV
VVPSGCTGRV-FLVNKSS---GNSSQARLVVDFS-QFSR--GKR-RVHFPRY-FSPN----TEALS--RIL-P-PH-MWR--ISLDLAEA-F-YHLPYHTSSSLRLSVSDG---------------------------------------------------------K-RVYLFRRAAMGVGLSPWNLTLFTSIIAERI----------------RKYF-SIHCFAYMDDFILSHPNP-RY-LI-AAANGVVGYLQQYGVRINFD-KSTLTPTRQIVFMGLQI
>eAHBV-FRY_AMAZONA_VITTATA_15643BP_WGS_AOCU01275110_RC
PCPNRITGWV-FVVDKNP---XNTKEPPLFVGFS-EFSK--GRH-ALCFPNY-WSCS----RYALA--QTL-H-ID-MHI--ISLDVSQA-FXYHLPLNPASALQLAVSDX---------------------------------------------------------K-LACYFXEISNNSCLSLFLLHLFSTA--AEL----------------SXCW-NIWTFAYRDDFRLCNTSC-XFNLD-SISHSACCFLDSFGVRINFD-K----PAEEMKLLGLKF
>eAHBV-FRY_MELOPSITTACUS_UNDULATUS_BUDGERIGAR_V63_CTG900160237901_WGS_AGAI01056888
PCPNRITGXV-FLVHKNP---XNTQXVPLFVDFS-EFSK--GKH-ALCFPKXCWSHS----HCTLA--QIL-H-TD-MHI--ISLSVSQT-FXYHLPLNPASALQLAVSDX---------------------------------------------------------K-LACYFXEISNNSSLSPFLLHLFSTALAAEL----------------SXCW-NIWTFAYRDDFLLCHTSS-XL-TL-TQLASVCCFLDSFGIRINFD-K----PAEEMKLLGLKF
>eAHBV-FRY_NESTOR_NOTABILIS_CONTIG32830_WGS_JJRH01032830
PCPNRITVWV-FLVDKNP---XNAKETPLFVDFL-EFSK--GRH-ARCFSKY-WATN----HCALA--QIL-P-MD-MPV--ISLDVSQP-FXYHLPLNLASAMQLAVSDX---------------------------------------------------------K-LACYFWEAPMXISLGTYLLHLFLTTLAAEL----------------SXHW-NIWTFAYRGDILFYDTSS-XF--N-XISHSVCCFLDSFGVKINFD-K----PVEEIKLLGLKF
>eAHBV-FRY_APTENODYTES_FORSTERI_CONTIG11095_WGS_JMFQ01011095_RC
PGPNRITGWV-FLVDKNP---XNTKEAQLVVDFS-QFSK--GRH-AMCFPKY-WAPN----HHALA--QIL-P-MD-MPM--ISLDVSQA-F-XHLPLNPASAVQLAVSDG---------------------------------------------------------K-LVYYFRKAPMXISLSPFLLHLFSAALAAEQ----------------FCHW-NIWTFAYRDDFLLCHTSS-CY-LN-SVSHSVCCSLESFGVRINFD-KHTPSPVEEIKFLGLKF
>eAHBV-FRY_PYGOSCELIS_ADELIAE_CONTIG83030_WGS_JMFP01083030_RC_INDEL
PGPNRITSWV-FLVDKNP---RNTKEAQLVVDFS-QFSK--GRH-AMCFPKY-WPPN----HHALA--QIL-P-MD-MPM--ISLDVSQA-F-XHLPLNPASAMQLAVSDG---------------------------------------------------------K-LVYCFWKAPMXISLSPFLLHLFSTALAAEQ----------------FCHW-NIWTFAYRDDFLLCHTSS-CY-LN-SFSHRDCCSLESFGVRINFD-KHTPSPVEEIKFLGLKF
>eAHBV-FRY_CATHARTES_AURA_CONTIG178489_WGS_JMFT01178489_RC
PCPN---SXV-LLVDKNP---XNTKEAQLVVDFT-QFSK--GRC-AMCFPKY-WAPS----HHTLA--QIL-P-MD-MPM--ISLDVSQA-F-YHLPLNPASAMQLAVSDG---------------------------------------------------------K-LVYYFRKAPMXIGLSPFLLHLFSTALAAEL----------------SCCW-NIXPFAYRDDFLLCHTSS-RY-LN--XSHSVCCFLESFGVRINFD-KHTPSLVEEIKFLGLKF
>eAHBV-FRY_PHOENICOPTERUS_RUBER_RUBER_CONTIG94267_WGS_JJRE01094267_RC
PCRNRITGXV-FLVDKNP---QNTKEAQLVVDFS-QFSK--GSH-AMCSPQY-WAPS----YHALA--QIL-P-VD-MPM--ISLDVSQA-F-YHLSLNPASAMQLAVSDG---------------------------------------------------------K-LVYYFQKAPMXIHLSPFLLHLFSAALAAEL----------------SHHW-NIWPFAYRDDFLLCHTSS-RY-LN-SVSHSVCCFLESFGVRINFD-KCTPSPVEGIKFLGLKF
>eAHBV-FRY_GAVIA_STELLATA_CONTIG43577_WGS_JJRM01043577_RC
LCPNRITGWV-FLLDKNP---QNTKEAQSVVDFS-QFSK--GRH-AMCFPKY-WAPS----HHALA--QIL-P-MD-MPM--ISLDVSQT-F-YHLSLNSASAMQLAVFDG---------------------------------------------------------K-LVYYFWKGPMXTGLSPFLLHLFSTALAAEL----------------SCLW-NIWTFAYRGDFLLCHTSS-CC-LN-SVSHSVYCFLVSFGVRINFD-KRTPSPVEEIRFLGLKF
>eAHBV-FRY_PTEROCLES_GUTTURALIS_CONTIG13669_WGS_JMFR01013669_RC
PCPNRITGWV-FLVDKNP---QNTKEAQLVVDFS-QFSR--QRH-TMCFPKY-WAPS----HHALA--QIL-P-MD-MPM--ISLDVSQA-F-YHLPLNPASAVHLAISDK---------------------------------------------------------K-LVYYFLKDPMXIGLSPFLFHLFLTALGAEL----------------SCHW-SIXTSAYRDDFLLCHTGS-CY-LN-SVSHSVCCFLXSFGVRINFD-THTPSPVEEIRFLGLKF
>eAHBV-FRY_FULMARUS_GLACIALIS_CONTIG52086_WGS_JJRN01052086
PCPNRITGWV-FLVDKNP---XNTKEPQPGMDFS-PFSK--GRH-AMCFPSC-WAPN----HHALA--QIL-PXMD-MPM--ISLDVSHA-F-YRLPLNPASALQLAVSDX---------------------------------------------------------K-LVYYFRKAPMXTGLSPFLFHLLSTALAAEL----------------SHHC-SIWTFSYRDDFLLCHTSS-CY-LN-SVSHSVCCFLESFGVRINFD-KCTLSPIEEIKFLGLKF
>eAHBV-FRY_NIPPONIA_NIPPON_CONTIG12566_WGS_JMFH01012566_RC
PCLNRITGWV-FLVDKNL---QNTKEAQLVVEFS-QFSK--GRC-TMCFPKY-WAPN----HHALA--QIL-P-VD-MPM--ISLDVSQA-F-YHLPLNPASAMQLAVSDG---------------------------------------------------------K-LVYYFQKAPMXSGLSPFLLHVFSTALTAEL----------------SRRW-NTWTFAYRDDFLLCHTSS-CY-LI-SVRHXVCCFLESFGVRINLD-KHTRSPVEEIIFLRLKF
>eAHBV-FRY_PELECANUS_CRISPUS_CONTIG58176_WGS_JJRG01058176
PCPNRITGWV-FLVDKNP---QNTKEAQLVVDFP-QFSK--GTH-GMCFPKY-WARS----HHALA--QIL-P-MY-KPM--ISLDVYQA-F-YLLPRNPASAVXLAVSDG---------------------------------------------------------K-LVYYFWKAPXDTGLSPFLLHLFSTALTAEL----------------SCHW-NIWTFAYRDEFLPCHTSS-XY-LN-SVIHSVCCFLESFGVRINLH-KHTPSPVEEIKFLGLKF
>eAHBV-FRY_AQUILA_CHRYSAETOS_CANADENSIS_CONTIGKMER70MIN2002284899_58_WGS_JDSB01027359
PCPNRITDWV-FLVDKNP---RNTKEGQLVMDFS-QFSR--GRH-TMCFPXF-GAPS----HHALA--QTL-P-MD-MPM--ISLDVSQA-F-YHLPLNPASAMQLVVSDE---------------------------------------------------------K-LLTVFRKXPNGIGLSPFLLRLFSTALTAGL----------------SCHX-NIWTFAYRDDFLLCHTNS-HY-LN-SA--SVCCFLESFGIRINFD-KHTASPVEEIKFLGLKF
>eAHBV-FRY_HALIAEETUS_ALBICILLA_CONTIG65632_WGS_JJRL01065632
PCPNRITDGV-FVVDKSP---QNTKEALLVMDFS-QFSK--GSH-AMCFPXY-WAPS----HHALA--QTL-P-MD-MPM--ISVDVSQA-F-YHLLLNPASAIQLVVSDG---------------------------------------------------------K-VVYYFQKTPMXIGLSPFLLRLFSTALAAGL----------------SCRX-NIWTFAYRDDFLLCHTSS-YY-LN-SISXSVCCFLESFGVRINFD-XHTPSPVEEIKFLGLKF
>eAHBV-FRY_LEPTOSOMUS_DISCOLOR_CONTIG50549_WGS_JJRK01050549_RC
LCPSRITGWV-FLVDKNP---QNTKETQLVVNFF-QLSK--GRH-AVCFPKY-QAPN----HDALA--WIL-P-VD-MPM--ISLDVSQT-F-YHLPLNPASTMQLAVSDR---------------------------------------------------------K-LVCYFWKAPMXAGLNPFLLHFFSIALTAEI----------------SRHW-NVWTFAYRGDFLLCHTRS-CY-LN-SVSHSVCCILENFGVXINFD-KCTPSPIEEIKFLGLKF
>eAHBV-FRY_CARIAMA_CRISTATA_CONTIG102395_WGS_JJRQ01102395
PHPNGITGWV-FLADKIP---RNTKEAQLVVNFS-QFSK--GRH-ATCFPKY-SAPS----HHALA--QNL-P-VD-MPM--ISLDVSQA-F-YHVLLNPGSAVQLXVSDG---------------------------------------------------------K-LVYDFQKAPVXTSLSPFLLHLFSAALAAEL----------------CRRW-NIWTFTYKHDFLLCHTSS-CY-LN-SVSHSVCCFLESCGIRITFD-KRTPSPVEEIKFLGLKF
>eAHBV-FRY_CAPRIMULGUS_CAROLINENSIS_CONTIG87824_WGS_JMFU01087824_RC
PCPNRITGWV-FVVDKSP---XNIEEAHLVVDFP-QFSK--RRH-PVCFPKY-WTPN----HHALA--HIL-------PM--ISLDVSQX-F-YHLPVYAASAMQLAVSDG---------------------------------------------------------K-LVYYFQKTPVIXSFIPFLLHLFSTALAAEL----------------SRHW-NIWTFAYRDDFLDCHISS-CY-LN-SISRSVCCFLESFGVRINFD-KSALSPVEEIRFLG---
>eAHBV-FRY_CHARADRIUS_VOCIFERUS_CONTIG48156_WGS_JMFX01048156
PCPGRITGWV-FLVDKHP---QNTEEAQLVVDSS-QFSK--GRH-NTCFPKY-WTPS----HRALT--QIL-P-MD-MPM--ISLDVSQA-F-YHTPLNPASAIQLVISDR---------------------------------------------------------K-PVYCFRKAPMXTSLSPFLLHIFSAALRAGL----------------SHCW-NIWAFAYRGCF--XHTSS-CY-LN-SVSHSVCCFLESFRVRIDFD-KHTPSPVKEIKCLGLRF
>eAHBV-FRY_CHLAMYDOTIS_UNDULATA_MACQUEENII_CONTIG42301_WGS_JMFJ01042301_RC
PCP----GCI-FLVDRNL---LNTREVQLVVDFS-QFSK--GRH-NMSFPKY-RAPS----YHALA--QIL-P-MD-MPI--ISLHVSQT-F-YHLPLNPASAMQLAVSDG---------------------------------------------------------R-LVIFFXKSSSDISLSPFLLHLFSAALAAEL----------------SHHW-NTXTFAYRDDFILCHTSS-RY-LN-SVSCSVCCSLESFRVRINFD-KHTPSPVKEIKLLGLKF
>eAHBV-FRY_TYTO_ALBA_CONTIG33805_WGS_JJRD01033805_RC
PCPNRITGWV-FIVDKNP---QNTQEALLVVDFS-QISK--GRH-AMCFPNY-WAPT----DRALA--QIL-P-MD-MHM--ICLDVAWA-F-YHLPLNTASTMQLAVSDX---------------------------------------------------------K-L---FLESSNGISLSPFLLHLFSIALTAEL----------------YRHW-DIWTFAYRDDFLLFHTSA-CY-LN-SVSHNICCFLESFGVRINF-------------------
>eAHBV-FRY_COLUMBA_LIVIA_BREED_DANISH_TUMBLER_CONTIG15716_WGS_AKCR01015716_RC
PCPNRIAGWV-FLVDKNP---QNSKETKLEVDFS-HFSK--GRH-TMCFSEY-WGPS----HHALA--RIL-P-MD-VPM--ISMDVSQA-F-YHLLFNPASTMQFAVSHG---------------------------------------------------------K-LVLCFWKASMXICLSPFLLHLILTVFTAEL----------------SHHC-NIWTFAYRDDFLLCHTSS-CY-RN--XSHSVXCFLESFGVRINVD-KGTPSAVEEFRFVGLQF
>eAHBV-FRY_FALCO_CHERRUG_SCAFFOLD115_1_277_WGS_AKMU01064337
PCPNGITGWV-FL-DQNP---QNSRVLXLVVGFL-QLSK--GRH-AVCFPKY-WXPS----HHALA--QIL-P-VD-MPM--IFLDVSQA-F-YHLPLNPASATKLAVSDR---------------------------------------------------------K-LVCCLHKAPMITGLSLFLLHLFSTALTAEL----------------PHRW-NIXTFAYRNDFFLCHTSS-RY-LN-SVSHNVCCFLESFGVGINFD-KRSLSPVEEIRLLGLKF
>eAHBV-FRY_FALCO_PEREGRINUS_SCAFFOLD17_1_130_WGS_AKMT01002597_RC
PCPNGITGWV-FL-DQNP---QNSXQSQLVVGFL-QLSK--GRH-AVCFPKY-WXPS----HHALA--QIL-P-VD-MPM--IFLDVSQA-F-YHLPLNPASATKLAVSDR---------------------------------------------------------K-LVCCLHKAPMXTGLSLFLLHLFSTALTAEL----------------PHRW-NIXTFAYRNDFFLCHTSS-RY-LN-SVSHNVCCFLESFGVGINFD-KRSLSPVEEIRLLGLKF
>eAHBV-FRY_BUCEROS_RHINOCEROS_SILVESTRIS_CONTIG69226_WGS_JMFK01069226_RC
ACPNRITVWV-FLIDKNP---QNTKEHQLLVXTP-QFSK--GGH-ALCFPKF-GTPN----YHALV--QIF-P-MD-VPV--ISLDVSQA-F-CHLSLNPASAIQLAISDG---------------------------------------------------------K-LVYYFQKPPIXIGLSPFLLHLFSTALTAEL----------------SRHW-NIWTFACRDDFLLCQNKL-XF--P-XFSHRVCCFLESFGVRINFG-KCTPSSVDEIKFLGLKC
>eAHBV-FRY_EGRETTA_GARZETTA_CONTIG8105_WGS_JJRC01008105_RC
PCPNRINGXVFFLFYKNP---XNTEVAQLVVDFS-QFPK--GTH-TVCFPKY-WAPN----QHAFA--QIL-P-AD-MPM--ISLHVSQA-F-YHLPLNPASAVQLAISDG---------------------------------------------------------K-LVYXFRKVPVXTGLGHFLLHLFSTALTAGE----------------PCPW-NIWTFPYRNDFLW-HTSS-CY-CI-SVSHSDCYFLESFGVRINFD-KCTPPPVEEIKFLGLQF
>eAHBV-FRY_PODICEPS_CRISTATUS_CONTIG86849_WGS_JMFS01086849
PCPNRITGWV-FLVDXNP---LNTEEARLVVDFS-QFSK--GRH-XMCFPKY-WALS----HHVLA--QIL-P-MD-LP---ISLDASRA-F-HHL-XNPASAMQLAVSDG---------------------------------------------------------K-LVYCFXESTSDTSLSPFLLILFSAALTAEL----------------SHHW-KIWTFAYRNYFLLYNTSS-RX-L----SHSVCCFLESVGVRXNFD-KCAPSPVEEIKFLGLKF
>eAHBV-FRY_CUCULUS_CANORUS_CONTIG49430_WGS_JNOX01049427
PCP-RIASRV-FLVDKNP---QNTEEAXLEVDFS-QFPQ--GRH-AVCFPKC-WAPS----HHALA--QIL-P-MD---M--ISLDVSQA-F-Y-LPLRPASA-XLAVTDR---------------------------------------------------------K-LFYYFXESLNSISLSPFFLHLFSTALTAEL----------------SHLW-NSWTVAYRDDFFLCHTGS-YY-LY-SVSHXVCCFLESFGVRVNFD-KCTSLPVEEIKFLGLKF
>eAHBV-FRY_MESITORNIS_UNICOLOR_CONTIG44191_WGS_JJRI01044191
PCPNRITGCV-FLVDKSL---KXL-EDQLVVDVS-QFSK--GRH-AMCFVKY-XTPS----HRALA--LNL-P-MD-TPM--ISLDVCQA-F-YHLPLNPACAV----------------------------------------------------------------------FGKLHLXIGLSPFLLHLFSTALASEL----------------SRRW-NSWTFAYRDYFLLCHSSS-CY-LD-SVSPSVCCFLENFGLRINLN-KHPLTPVEEIRFLGLKF
>eAHBV-FRY_MEROPS_NUBICUS_CONTIG45096_WGS_JJRJ01045096_RC
PCPNRITVWV-FLVHKNP---XNTEEAQLVVVSW-E-----GRC-TMCFPNX-WAPN----NHALA--QIL-P-MD-RPI--ISLDISQA-F-YHLLLNPASAMQLAVSGR---------------------------------------------------------K-LVCYFWKAPM---IPVSVLHLFSTAFTAEL----------------ARCW-NIWTFAYIEDLLLCPTSS-CY-LN--XSNSVCYFLESFGVRINFDXKDSPLCVEEIKFLGLKF
>eAHBV-FRY_COLIUS_STRIATUS_CONTIG30341_WGS_JJRP01030341_RC
ACPNKITSWV-LLVDKNP---QNTEETQLVVDFF-QFSK--GRH-VMYFPKY-WAPN----RHALA--QIL-P-ID-MPM--IXLHVPQT-F-YHCILSLASAMQHAVSDR---------------------------------------------------------K-LVYYFQKSPLXISLS----HLFSAALRAEL----------------SCHX-SNXIFAYRDDFI-CHTSS-CY-L----SHXVCCFLESCRVRINLX-KHTSSSVEEITFLRLKF
>eAHBV-FRY_CORVUS_BRACHYRHYNCHOS_CONTIG29796_WGS_JMFN01029796_RC
PCSDRIIGWV-FLVDKNL---XNIKETELVVDFS-XFSK--GXS-TVCFLKY-WEXSKY--HHELG--QIL-F-MD-TPM--TYL---RX-F-YHLPLNPVSATQLAXSDR---------------------------------------------------------K-LVYYFLKTPIXIGLSPFLLXSFSMALTAXL----------------SHHW-DIWTFAXTDSFLLCYTVS-CY-HN-LVSHSXCCFLESFGIRINFD-KYTSSPAQEIKFLGLKC
>eAHBV-FRY_MANACUS_VITELLINUS_CONTIG8942_WGS_JMFM02008942
--PNRVTGWV-FLVDKNL---XNIKETELVVDFT-LFSK--GXH-TACFPKY-WEFPKY--HCELG--KIL-L-MD-MPM--ISLDVSWT-F-YXIPLNPTSSMPLTVPDG---------------------------------------------------------K-LVCYFIQ--XDSGLSPFLLHLFSTAVTAEL----------------SPCK-NVWTFANRDNFLLCYIAS-CY-LI-SVNHXVCCFLESIGVKINFD-KYTLPPVEEIRFLGLKF
>eAHBV-FRY_PICOIDES_PUBESCENS_CONTIG85833_WGS_JJRU01085833
--------------NRNP---QNTEEDQL-VDIS-VFPR--EEH-CV-LPKC-WVPN----HHALA--QIL-P-MD-IPV--ISLDXSQA-F-YYLHLNPASAIQLAGFDG---------------------------------------------------------K-LVQYFQEALMXNGFSTFLLHLSSAARAVEK----------------SHHW-NVWTFAYRDDFILCHTRS-CY-LN-LVSHSVHCFHAGFRVRINFD-KCAPSPGEEIKFLGLXF
>eAHBV-FRY_EURYPYGA_HELIAS_CONTIG26902_WGS_JJRO01026902
RCPNRITGWG-FLVDKNP---QNTKEAXMVVDFS-VLFE--RRH-TVCSPKY-WAPN----HHAFA--QSL-P-MD-M--------ISSG-F-SHLPLNPAFGMQLAVSHG---------------------------------------------------------K-LVYYLQKAPMILSLXPFLLHLCCSH--SXI----------------SCHX-KIWTXAYRDEFLLCHTSS-CY-LN-AVSXSVCCFLKSFGVRINFA-KHTPSLVKEIEL---KX
>PnNV-4/JGI_MT_3300030579/Ga0247633_10610425
------------------------------------HHR--TKT-NKKFPKY-VSPN----LYGLQ--HVI-P-QDTEYF--MSLDLSES-F-YHIPLTTKSAVKLMVSDG---------------------------------------------------------Q-SIFGFRKAPMGVGISPWLLTMLTKILVEQI----------------RTEY-NIFVLTYMDDFLLAHKSY-DY-LK-QTCESICERLKSFGILIN--------------------
>PnNV-4/JGI_MT_3300044222/Ga0456171_020239
RIPNRITGKI-FLVNKNP---YDTEKARLVINFS-QFSR--NAK-NKKFPKY-ASPN----LSGLQ--KLI-P-AY-KYY--QSLDLGQS-F-YHIPMHPEISRKYLVSDG---------------------------------------------------------T-TVYGFRKAPMGSGISPWQLSMFTAALSTQL----------------RKNFPNCFIMSYMDDFIIAA------------------------------------------------
>PnNV-4/JGI_MT_3300044480/Ga0456177_094439
RIPNRITGKI-FLVNKNP---YDTEKARLVINFS-QFSR--NAK-NKKFPKY-ASPN----LSGLQ--KLI-P-SY-KYY--QSLDLGQS-F-YHIPMHPEISRKYLVSDG---------------------------------------------------------T-TVYGFRKAPMGSGISPWQLSMFTAALSTQL----------------RKNFPNCFIMSYMDDFIIAANSS-DL-LA-RTTQSIINILTQLGIEINYD-KAT--------------
>PnNV-4/JGI_MT_3300044222/Ga0456171_032612
----------------------------------------------------------------------------------------------------------------------------------------------------------------------------------------------MFTAALSTQL----------------RKNFPNCFIMSYMDDFIIAANSS-DL-LA-RTTQSIINILTQLGIEINYD-KATPTPLTNITFMGYGI
>PnNV-4/JGI_MT_3300044222/Ga0456171_039474
----------------------------------------------------------------------------------------------------------------------------------------------------------------------------------------------MFTAALSTQL----------------RKNFPNCFIMSYMDDFIIAANSS-DL-LA-RTTQSIINILTQLGIEINYD-KATPTPLTNITFMGYGI
>CSKV
RIPRRVTGGV-FLVDKSP---HDTTKCRLVVDFS-QFSR--KP--NVPFPKY-RVTN----LLSLQ--TAL-P-XX-XXX--XXXXXSEA-F-YHIPFSVGSAVCLMVSDG---------------------------------------------------------AGAFYGFRKAAXXXXXXXXXXXXXXSALALFI----------------RSYY-PVHCLAYMDDFILSARDY-ST-LT-LCCGSIIRLFNEWGIVINMD-KSTPLPLLQLKFLGYEV
>WSHBV_KR229754
AIPRRVTGGV-FLVDKNP---HNSESCRLVVDFS-QFSR--HP--NMPFPKY-RVPN----LDALQ--NGL-P-AN-MYR--ISLDLSEA-F-YHIPLHPGSSCHLLVSDG---------------------------------------------------------LGTFYGFRKAAMGVGLSPWLLHLFTSILATWI----------------RSYY-PIHCIAYMDDFLLSHSSV-AT-LS-AVVRNILALFAEWGILINVD-KSTPEPLPKVIFLGYAV
>ACNDV
QIQDRCHGHA-FCVRKNV---QDNDNCRLVVDMS-SHSRHMKEQ-GIKLPKY-FTPS----VKTIS--RTL-R-PH-QWH--MSLDLKNA-F-YSFPMHPESSVHLLVSDT---------------------------------------------------------A-NVYGFRKLPMGHWISPFVLQMFTARIAEWA----------------RKKF-KVMVIAYMDDFLISHKHP-RI-VK-KVCTAIQREMQRHGLQLNVD-KSTPEPTRTPQFIGIQV
>KNDV-Lg
QIRNRCHGHA-FCVRKNV---NDNNNARLVVDMS-SHSRIMKKQ-KIKLPKY-YTLS----IKTLQ--WII-R-PN-MWH--MSIDLKNA-F-YSFPIHPESAVHLTISDT---------------------------------------------------------E-NVFGFRKLPMGHWISPWILQIVTANIAKWA----------------RETF-KIGVYAYMDDFIVSHKHP-KI-VK-RVTKAIIEKMKSTGIQLNID-KSTPEPTRAVHFLGVKI
>WMNDV
QIRNRCHGHA-FCVRKNV---NDNNNARLVVDMS-SHSRIMKKQ-KIKLPKY-YTLS----IKTLQ--WII-R-PN-MWH--MSIDLKNA-F-YSFPIHPESAVHLTISDT---------------------------------------------------------E-NVYGFRKLPMGHWISPWILQIVTANIAKWA----------------RETF-KIGVYAYMDDFIVSHKHP-KI-VK-KVTKAIIEKMKSTGIQLNID-KSTPEPSRAVHFLGVKI
>EENDV
QIKNRVHGHS-FCVNKNA---KDTANARLVVDMS-VHSRHMKEN-GIKLPKY-FTPS----VSTLQ--QVL-K-PN-LWL--MGLDLKNA-F-YSFPMHPESSALLLISDN---------------------------------------------------------E-QVYGFRKLPMGHWISPFVLQMYTKEIAAWA----------------RRKY-QVIVITYMDDFLLAHKNP-RI-LK-KVTEQVIKEMAKHGLQMNLD-KSTPEPQKHCDFLGITV
>RNDV
QIKNRCHGHS-FCVDKNS---NDSESCRLVVDMS-GSSRLMKAQ-HIKMPKY-FTPS----LSTLL--TLF-K-PN-LWY--MSLDLKSA-F-YSFPVHPESAVHLLISDT---------------------------------------------------------K-NVYGFRKLPMGHWISPFVLQMYTARLCTYI----------------RKKY-KIRAYAYMDDIMLAHKHP-KI-LR-RVTKLISKYINKFGLRLNVD-KSTPEPVREAKFIGVLL
>ANDV
TIKKRIHGHC-FCVRKNV---SDNENCRLVVDMS-SHSRHMKAQ-NIKLPKF-MTLS----TEELK--RLL-R-PN-LWY--MGLDLKAA-F-YNFPVHPETSNYLKISDG---------------------------------------------------------H-QVYGFRKLPMGHWVSPFATSVWTANMSAHF----------------RKKY-KVIVLSYMDDFLIAHKHP-RI-VE-RVTRKIIKDMESCGLNFNID-KQTPEPTQIMXFIGNKI
>KNDV-Lp-1
RIRKRVSGHV-FCVRKNV---NDNQSSRLVVDMS-AHSRFMKEK-KIPFPKY-MSVN----LENLK--SCL-R-KN-MWY--MGLDLKAA-F-YSFPVHPEAASKLTISDT---------------------------------------------------------N-QIYGFRKLPMGHWISPFVLSVTTAKLAKFF----------------REKY-RVTILAYADDFIIAHKHP-KV-VK-RVTKAIIKDMQLTGLVFNID-KSTPEPTKTINFLGANI
>BWNDV-1
YIRNRVNGHI-FLVNKNS---NDSTHCRLVVDLS-GHSRALKAI-HSKFPKY-FSPN----LSHLR--YLV-P-KG-MYK--IGLDLSSA-F-YNIPVHPDSAVHLKISDG---------------------------------------------------------H-TVYGFRKTPMGHGLSPFLLQMFTADIAAYV----------------RRTF-GVGCLTYMDDFVLFHKHA-GV-LS-RVARTVCKQFAQWGVVLNLD-KTTPHPVRDCMFMGVLL
>BWNDV-2
YIRNRVNGHV-FLVNKNS---NDSTHCRLVVDFS-GHSRALKAV-HSKFPKY-FSPN----LTHLR--YLI-P-KG-MYK--IGLDLSSA-F-YNIPVHPDSAVHLKISDG---------------------------------------------------------H-TVYGFRKTPMGHGISPFLLQMFTADIASYI----------------RKTF-GVGCLTYMDDFVLFHKHA-GV-LS-RVARTVCKRFADWGVVLNLD-KTTPHPVRECVFMGVLL
>SSNDV
YIRNRVNGHV-FLVNKNS---SDSEHCRLVVDLS-GHSRALKQV-HSKFPKY-FSPN----LQHLQ--HLI-P-KG-MFK--IGLDLASA-F-YNIPVHPDSAVHLKISDG---------------------------------------------------------Q-TVYGFRKTPMGHGISPFLLQMFTADIARYV----------------RETF-AVGCLTYMDDFVLYHKHA-GV-LS-RVARMVCAKFAQWGVVLNLD-KSTPHPVKTCTFMGVDL
>YDNDV
RIARRVNGHV-FLVDRNT---TDNVHSRLVVDLS-SHSRAMKAS-KCKFPKY-YCPP----LSHLR--TIF-R-AG-MYY--MGIDLSSA-F-YHGPVHPESATQLKISDG---------------------------------------------------------E-TIYGFRKSPMGHGLSPFLLQMLTTDIAHWI----------------RKTF-QVGCLSYMDDFILWHKNP-RI-LN-KVTHKACGLLQQHGCVINID-KSTPTPVSELKFMGYMF
>SNDV
RIRNKVNGHV-FLVNKNV---NDSERCRLVVDMS-SXXXXXXXX-XXXXXXX-XXXX----LPHLQ--QII-P-PK-MYK--MSLDLSSA-F-YNIPVHPESSTKLLISDG---------------------------------------------------------Q-TVYGFRKTPMGHGISPWALSVLTSAMAXIIF---------------REKY-LVGILSYMDDFILWHSSP-KV-LE-RVATQIIADMKEHGVELNYD-KSTPKPLKSVTFCGYQL
>KNDV-Lp-2
RIERRVNGHI-FLVNKSE---KDLTRSRLIVDLS-XXXXXLKQK-GKKPPKY-WMPD----VKFLE--QAV-H-TN-XXX--LSLDLEAA-F-YQFPLHPESAYLCKISDG---------------------------------------------------------T-RVFGFRALPMGSFLSPYVLSFITARLAKWA----------------RVKY-HINVWAYMDDIIMWHKNP-KI-LW-RKTQHILKQLKAWGLAINLD-KSTPQPIRSITFLXXXX
>eAHBV-FRY_ACANTHISITTA_CHLORIS_CONTIG2190_WGS_JJRS01002190
SCPKRITGWF-FLVDKNX---LKCEESKLVVDFS-XFSK--RXH-AVCFPKC-CVSN----HYALG--XIL-F-IX-LPM--NSLVVFQA-S-YHIPLNPASAVQYVVSDG---------------------------------------------------------K-LVY-FLKASM------------------IL----------------TSKX-EIWTFASRDNFLLCYTAF-CY-LK-PFSHNVCCFLESFGVRINFA-KHTSSSIEEIKFLGLKC
>PnNV-2/Rotaria_macrura_WGS_GCA_900239685.1/OENT01006332.1**RMPV
-----VTGKV-FIVNKKV---NKPDNARLVVNYS-QYSH--Q---GIKYPKF-VVPS----RNTIH--LFA-S-RF-QWF--ISLDLKSA-F-FQIPLSLDSTNLFTITDG---------------------------------------------------------K-TVYGWRRIPMGWGLSPWLLQMYTTHIARII----------------RNKF-HIDCLCYMDDFLLAHNNF-DY-LN-KMCLLIVDYLSQYGIQIHID-KDTPTPKEELTFLGYSI
>PnNV-5/Rotaria_tardigrada_TSA_SRR2430032/GDRK01040145.1**RTPV
NMPNKATGKV-FLVSKNQ---NDFTKSRLIVNYS-QFSR------IGKWPKF-FMPN----EMTMR--HYM-Y-KS-TWF--ISLDLSSA-F-YHVPIHLGLSAKLLVTDG---------------------------------------------------------T-NVYAWRKMPMGIGISPWGLTMLTTTLASYI----------------RIKY-RIKAISYMDDFLLSTEED-ES-LM-KISLQIIADLEQFGIIINID-KSTPKPVKQIKFIGKIF
>PnNV-5/Gammarus_fossarum_TSA_SRR8089722/GHDA01131391.1**GFPV-1
KIPKRATGKV-FLVNKNQ---YDTAKCRLVVDFS-QYSR------GIKYPKF-ILPN----DNIIQ--YQF-T-GC-HWY--ISLDLSNA-F-YHVPLHPNTSVLFAISDT---------------------------------------------------------N-DIYLFRKIPMGWAKSPFLCTMLTTVLSGYI----------------RKHFPELVVTSYLDDFCLGAIHK-QQ-LI-DAIPKILSAFQGWGIQINKD-KSTPEPVKEIKFLGRLM
>PnNV-5/Gammarus_fossarum_TSA_SRR8089723/GHDC01180478.1**GFPV-2
-----------------------------------------------------------------------------------------------------------------------------------------------------------------------------------MGWAKSPFLCTMLTTVLSGYI----------------RKHFPELVVTSYLDDFCLGSIHK-QQ-LI-DAIPKILSAFQGWGIQINKD-KSTPEPVKEIKFLGRLM
>PnNV-5/JGI_MT_3300056984/Ga0530700_109446
TRPHSVTGKL-FLVNKNQ---YDTERCRLVVNFS-QFSR--KGR-KIKYPKF-PHLG----ASSLI--DAL-T-PG-QFTNFAGIDLSSG-F-YHVPVSIGTALQLIVSDG---------------------------------------------------------T-NLYAFRKVPMGLGLSPWAMVMLTGVMKNVI----------------QKWYPQLTVASYMDDFLLMSKHK-------IPVDEIITRLQQFHIVAEKD-K----------------
>PnNV-5/JGI_MT_3300056984/Ga0530700_252967
-----------------Q---YDTERCRLVVNFS-QFSR--KGS-KIKYPKF-PHLG----ASSLI--DAL-S-PG-QFTKFAGIDLSSG-F-YHVPVSIGTALQLIVSDG---------------------------------------------------------T-NLYAFRKVPMGLGLSPWAMVMLTGVIKNVI----------------QKWYPDLTVASYMDDFLLMSKHK-------IPVDEILTKLE---------------------------
>PnNV-5/JGI_MT_3300056998/Ga0530702_011543
TRPHSVTGKL-FLVNKNQ---YDTERCRLVVNFS-QFSR--KGS-KIKYPKF-PHLG----ASSLI--DAL-S-PG-QFTKFAGIDLSSG-F-YHVPVSIGTALQLIVSDG---------------------------------------------------------T-NLYAFRKVPMGLGLSPWAMVMLTGVIKNVI----------------QKWYPDLTVASYMHDFLLMSKQK-------IPVDEILTKLEQFHIKAEKD-KSTIDDQSSATFLGHHF
>PnNV-5/JGI_MT_3300056992/Ga0530709_228534
-------------------------------------------------------------------------------------------------------------DG---------------------------------------------------------T-NLYAFRKVPMGLGLSPWAMVMLTGVMKNVI----------------QKWYPELTVASYMDDFLLMSKHK-------IPVDEIITRLEQFNIVAEKD-KSTVDDQSSATFLGHHF
>PnNV-5/JGI_MT_3300056998/Ga0530702_041441
-----------------------------------QFSR--KGR-KIKYPKF-PHLG----ASSLI--DAL-T-PG-QFTKFAGIDLSSG-F-YHVPVSIGTALQLIVSDG---------------------------------------------------------T-NLYAFRKVPMGLGLSPWAMVMLTGVMKNVI----------------QKWYPQLTVASYMDDFLLMSKHK-------IPVDEIITRLQQFHIVAEKD-KSTVDDQSSATFLGHHF
>PnNV-5/JGI_MT_3300056984/Ga0530700_220211
RLP---TGKI-FLVNKNQ---YDTGRCRLVVNFS-QFSK--NGK-KFKYPSI-PNPT----AAALK--DSF-P-HY-KYK--AGIDLSSG-F-YHVPLSVESALVLTISDG---------------------------------------------------------I-QLYGFRKLPMGVGISPWALCMFTNIIKTVI----------------QKQFPRVTTVVYMDDFMFCSNQE-------IPVQEIVN------------------------------
>PnNV-5/JGI_MT_3300056990/Ga0530707_035764
-----------------------------------------------------------------------------------------------------SALVLTISDG---------------------------------------------------------I-QLYGFRKLPMGVGISPWALCMFTNIIKTII----------------QKQFPQVTIVVYMDDFMLCSNAE-------IPVQNIINYLATFGVIAEAD-KSTFEGQKCTSFLGHIW
>AMDV
RIPRRPTGGV-FLVDKNP---RNTREARLVVDFS-QFSR--LPF-RVMWPRF-ASPN----LRALA--QLL-P-SG-MCW--VSLDVSAA-F-YHIPMHPSAAAFALIGLPGLSRVHTSLLLQRL------GRSELLRALCGLYGLHKWE-VLLLLRS-GRDL----PG-TVMGFRKIPMGIGISPFLLAQLTAILCQHL----------------RRTFPDVCAFSYMDDVVLGHING-QH-LE-RVAHCVFGLFTHYGIKINPE-KTKWTG-TTLFFLGMEF
>TMDV
RIPNRVTGGV-FLVDKNP---RNTHDARLVVDFS-QFSS--MPH-RVRWPRF-ASPN----LRALS--QLL-P-EG-LCW--VSLDVSAA-F-YHIPLHPDAASNVLIGIPGLQREHTSLLLSRN------GERYLRELSRDLY-LHRWEDLLLLLRG-GGEL----PR-RTLGFRKLPMGVGISPFLLAQFSAILCQHV----------------RRSFPCVVAFAYMDDVVLGSKHE-GH-LV-SVCGHVIRLLQSLGIQLNEE-KTKWTG-TTLHFLGLEL
>IMDV
RIPLRVTGGL-FLVDKNP---RDSTTCRLVVDFS-QFSR--LPN-RVRWPRF-ATPN----LSSLA--HLL-P-RS-LCW--VSLDVSAA-F-YHIPMHPGSARHTLVGIRGLTRDDLRMLSPDQ--------------------LHRLPVLVLLHEH-QQRL----PD-ITLGFRKAPMGIGLSPFLLAIFSGIICNFL----------------RCSFPHLLSFAYMDDMVIGAIND-VH-LA-TGVAAVCSLLVHLGIVINES-KTKWTG-TELFFLGYRI
>ASHV_AGU29144
RTPRRITGGV-FLVDKHP---HNSSESRLVVDFS-QFSR--GHT-RVHWPKF-AVLN----LQALA--NLL-S-TN-LQW--LSLDVSAA-F-YHIPVSPAAVPHLLVGSPGLERFTPSMSHTTIHG----NNSKLQTMHNLCS-RHLFNSLLLLFKTYGRKLHLLAHP-FIMGFRKLPMGVGLSPFLLAQFTSALASMV----------------RRNFPHCVAFAYMDDLVLGARTH-EH-LT-AIYSHICSVFLDLGIHLNVA-KTKWWG-HHLHFMGYVI
>WHV_NC_004107
RTPRRITGGV-FLVDKNP---NNSSESRLVVDFS-QFSR--GHT-RVHWPKF-AVPN----LQTLA--NLL-S-TN-LQW--LSLDVSAA-F-YHIPISPAAVPHLLVGSPGLERFNTCLSSSTHNR----NNSQLQTMHNLCT-RHVYSSLLLLFKTYGRKLHLLAHP-FIMGFRKLPMGVGLSPFLLAQFTSALASMV----------------RRNFPHCVVFAYMDDLVLGARTS-EH-LT-AIYSHICSVFLDLGIHLNVN-KTKWWG-NHLHFMGYVI
>GSHV_NC_001484
RTPRRITGGI-FLVDKNP---YNSSESRLVVDFS-QFSR--GHS-RVHWPKF-AVPN----LQTLA--NLL-S-TN-LQW--LSLDVSAA-F-YHIPVSPAAVPHFLVGSPGLERFASCMSHDASNR----NNSKLQTMHHICS-RHLYNTLLLLFKTYGRKLHLLAHP-FIMGFRKLPMGVGLSPFLLAQFTSALTSMV----------------RRNFPHCLAFAYMDDLVLGARSY-EH-LT-AVYSHICSVFLDLGIHLNVE-KTKWWG-HTLHFMGYTI
>BBHBV_JX941466
RTPRRITGGV-FLVDKNP---GNRQESRLVVDFS-QFSR--GDT-RVHWPKF-AVPN----LQSLT--NLL-S-TN-MHW--LSLDVAAA-F-YHIPLSSAAMCHLLVGSPGLEGLPTSVPLAHQLF----NNNQMFHVHRHCN-RSNYLALLLLFKTYGRKLHMLAHP-YIMGFRKIPMGVGLSPFLLAQFTSALASLV----------------RRTFPHCMAFTYMDDVVLGAKSP-HH-LR-ALHTSVCSLFRDLGIVVNPT-KTKWWG-KHLHFMGLII
>HBHBV_KC790377
RTPRRISGGV-FLVDKNP---NNRAESRLVVDFS-QFSR--GDT-RVLWPKF-AVPN----LQALT--NLL-S-TN-LFW--LSLDVSAA-F-YHIPLSPAAMPHLLVGSPGLEGLAASMSPQSSQP----NHDEMRILHNLCG-RDNLLSLLLLFKTYGRQLHLLAHS-YIMGFRKIPMGVGLSPFLLAQFTSALASVV----------------RRTFTHCVAFSYMDDVVLGARTP-EH-LE-SVYASVCALFSDLGIHLNPD-KTKWWG-KHLNFMGLEI
>RBHBV_KC790373
RTPRRISGGV-FLVDKNP---NNSAESRLVVDFS-QFSR--GDS-RVLWPKF-AVPN----LQALT--NLL-S-TN-LCW--LSLDVSAA-F-YHIPLSPAAMPHLLVGSPGLEGLAASVSPQPKQP----DNHEMHILHNLCG-RANLLSLLLLFKTFGRELHLLAHS-FIMGFRKIPMGVGLSPFLLAQFTSALASVV----------------RRTFAHCVAFSYMDDVVLGARTP-QH-LE-SVYASVCSLFSSLGIHLNPS-KTKWWG-KHLHFMGLVL
>HBV_A_adw2_X02763
RTPARVTGGV-FLVDKNP---HNTAESRLVVDFS-QFSR--GIS-RVSWPKF-AVPN----LQSLT--NLL-S-SN-LSW--LSLDVSAA-F-YHIPLHPAAMPHLLIGSSGLSRYVARLSSNSRIN--NNQYGTMQNLHDSCS-RQLYVSLMLLYKTYGWKLHLYSHP-IVLGFRKIPMGVGLSPFLLAQFTSAICSVV----------------RRAFPHCLAFSYMDDVVLGAKSV-QH-RE-SLYTAVTNFLLSLGIHLNPN-KTKRWG-YSLNFMGYII
>HBV_ayw_Z35716
RTPARVTGGV-FLVDKNP---HNTAESRLVVDFS-QFSR--GNY-RVSWPKF-AVPN----LQSLT--NLL-S-SN-LSW--LSLDVSAA-F-YHLPLHPAAMPHLLVGSSGLSRYVARLSSNSRIF--NNQRGTMQNLHDYCS-RNLYVSLLLLYQTFGRKLHLYSHP-IILGFRKIPMGVGLSPFLLAQFTSAICSVV----------------RRAFPHCLAFSYMDDVVLGAKSV-QH-LE-SLFTAVTNFLLSLGIHLNPN-KTKRWG-YSLNFMGYVI
>HBV_D_ayw_V01460_Galibert
RTPSRVTGGV-FLVDKNP---HNTAESRLVVDFS-QFSR--GNY-RVSWPKF-AVPN----LQSLT--NLL-S-SN-LSW--LSLDVSAA-F-YHLPLHPAAMPHLLVGSSGLSRYVARLSSNSRIL--NNQHGTMPDLHDYCS-RNLYVSLLLLYQTFGRKLHLYSHP-IILGFRKIPMGVGLSPFLLAQFTSAICSVV----------------RRAFPHCLAFSYMDDVVLGAKSV-QH-LE-SLFTAVTNFLLSLGIHLNPN-KTKRWG-YSLNFMGYVI
>HBV_chimpanzee_D00220
RTPARVTGGV-FLVDKNP---HNTAESRLVVDFS-QFSR--GST-RVPWPKF-AVPN----LQSLT--NLL-S-SN-LSW--LSLDVSAA-F-YHLPLHPAAMPHLLVGSSGLSRYVARLSSNSRIL--DHQHGTMQNLHDSCS-RNLFDSLMLLYKTFGRKLHLYSHP-IIMGFRKIPMGVGLSPFLLAQFTSAICSVV----------------RRAFPHCLAFSYMDDVVLGAKSV-QH-LE-SLYTAVTNFLLSLGIHLNPN-KTKRWG-YSLHFMGYVI
>HBV_gorilla_AJ131567
RTPARVTGGV-FLVDKNP---HNTAESRLVVDFS-QFSR--GST-RVPWPKF-AVPN----LQSLT--NLL-S-SN-LSW--LSLDVSAA-F-YHLPLHPAAMPHLLVGSSGLSRYVARLSSNSRIH--DHQHGTMQNLHNYCT-RNLFVSLMLLYKTFGRKLHLYSHP-IVLGFRKIPMGVGLSPFLLAQFTSAICSVV----------------RRAFPHCLAFSYMDDVVLGAKSV-QH-LE-SLYTAVTNFLLSLGIHLNPT-KTKRWG-YSLNFMGYVI
>HBV_E_ayw4_X75657
RTPARVTGGV-FLVDKNP---HNTAESRLVVDFS-QFSR--GSS-RVSWPKF-AVPN----LQSLT--NLL-S-SN-LSW--LSLDVSAA-F-YHLPLHPAAMPHLLVGSSGLSRYVARLSSNSRII--NHQYGTLPNLHDSCS-RNLYVSLMLLFKTFGRKLHLYSHP-IIMGFRKIPMGVGLSPFLLAQFTSAICSVV----------------RRAFPHCLAFSYMDDVVLGAKSV-QH-LE-SLYTAVTNFLLSLGIHLNPN-KTKRWG-YSLNFMGYVI
>HBV_G_AF160501
RTPARVTGGV-FLVDKNP---HNTAESRLVVDFS-QFSR--GSA-RVSWPKF-AVPN----LQSLT--NLL-S-SN-LSW--LSLDVSAA-F-YHIPLHPAAMPHLLVGSSGLSRYVARLSSDSRIL--DHQYGTLQNLHDSCS-RQLYVSLMLLYKTFGRKLHLYSHP-IILGFRKIPMGVGLSPFLLAQFTSAICSVV----------------RRAFPHCLAFSYMDDVVLGAKSV-QH-LE-SLYTAVTNFLLSLGIHLNPN-KTKRWG-YSLNFMGYVI
>HBV_gibbon_ayw3q_U46935
RTPARVTGGV-FLVDKNP---HNTTESRLVVDFS-QFSR--GST-RVSWPKF-AVPN----LQSLT--NLL-S-SN-LSW--LSLDVSAA-F-YHLPLHPAAMPHLLVGSSGLSRYVARLSSTSRII--DHQHGTMQNLHDHCS-RNLFVSLMLLYKTFGRKLHLYSHP-IVLGFRKIPMGVGLSPFLLAQFTSSICSVV----------------RRAFPHCLAFSYMDDLVLGAKSV-QH-LE-SIYTAVTNFLLSLGIHLNPN-KTKRWG-YSLNFMGYII
>HBV_F_adw4q_X69798
RTPARVTGGV-FLVDKNP---HNTTESRLVVDFS-QFSR--GTT-RVSWPKF-AVPN----LQSLT--NLL-S-SN-LSW--LSLDVSAA-F-YHLPLHPAAMPHLLVGSSGLSRYVARLSSTSRIH--DHQHGTLQNLHNSCT-RNLYVSLLLLFQTLGRKLHLYSHP-IILGFRKIPMGVGLSPFLLAQFTSAICSVV----------------RRAFPHCLAFSYMDDLVLGAKSV-QH-LE-SLYTAVTNFLLSVGIHLNTS-KTKRWG-YSLHFMGYVI
>HBV_H_adw4_AY090454
RTPSRVTGGV-FLVDKNP---HNTTESRLVVDFS-QFSR--GTT-RVSWPKF-AVPN----LQSLT--NLL-S-SN-LSW--LSLDVSAA-F-YHLPLHPAAMPHLLVGSSGLSRYVARVSSTSRIY--NHQHGTLQNLHHSCS-RNLYVSLLLLYQTFGRKLHLYSHP-IILGFRKIPMGVGLSPFLLAQFTSAICSVV----------------RRAFPHCLAFSYMDDLVLGAKSV-QH-LE-SLYTAVTNFLLSVGIHLNTA-KTKWWG-YSLHFMGYII
>HBV_C_16th_Century_Korean_Mummy_JN315779
RTPARVTGGV-FLVDKNP---HNTTESRLVVDFS-QFSR--GST-HVSWPKF-AVPN----LQSLT--NLL-S-SN-LSW--LSLDVSAA-F-YHIPLHPAAMPHLLVGSSGLPRYVARLSSTSRNI--NYQHGTMQDLHDSCS-RNLYVSLLLLYKTFGRKLHLYSHP-IILGFRKIPMGVGLSPFLLAQFTSAICSVV----------------RRAFPHCLAFSYMDDVVLGAKSV-QH-LE-SLFTSITNFLLSLGIHLNPN-KTKRWG-YSLNFMGYVI
>HBV_C_adr_AY123041
RTPARVTGGV-FLVDKNP---HNTTESRLVVDFS-QFSR--GST-HVSWPKF-AVPN----LQSLT--NLL-S-SN-LSW--LSLDVSAA-F-YHIPLHPAAMPHLLVGSSGLPRYVARLSSTSRNI--NYQHGTMQDLHDSCS-RNLYVSLLLLYKTFGRKLHLYSHP-IILGFRKIPMGVGLSPFLLAQFTSAICSVV----------------RRAFPHCLAFSYMDDVVLGAKSV-QH-LE-SLFTSITNFLLSLGIHLNPN-KTKRWG-YSLNFMGYVI
>HBV_B_adw_D00330
RTPARVTGGV-FLVDKNP---HNTTESRLVVDFS-QFSR--GNT-RVSWPKF-AVPN----LQSLT--NLL-S-SN-LSW--LSLDVSAA-F-YHLPLHPAAMPHLLVGSSGLSRYVARLSSNSRII--NNQHRTMQNLHNSCS-RNLYVSLMLLYKTYGWKLHLYSHP-IILGFRKIPMGVGLSPFLLAQFTSAICSVV----------------RRAFPHCLAFSYMDDMVLGAKSV-QH-LE-SLYAAVTNFLLSLGIHLNPH-KTKRWG-YSLNFMGYVI
>HBV_orangutan_AF193863
RTPARVTGGV-FLVDKNP---HNSSESRLVVDFS-QFSR--GST-RVSWPKF-AVPN----LQSLT--NLL-S-SN-LSW--LSLDVSAA-F-YHLPLHPAAMPHLLVGSSGLPRYVARLSSTSRNH--HHQRGTMQNLHDFCS-RNLFVSLMLLYKTFGRKLHLYSHP-TIMGFRKIPMGVGLSPFLLAQFTSALCSVV----------------RRAFPHCLAFSYMDDMVLGAKSV-QH-LE-SLYTAVTNFLLSLGIHLNPG-KTKRWG-YSLHFMGYVI
>WMHBV-1_AF046996
RTPSRITGGV-FLVDKNP---HNATESRLVVDFS-QFSR--GNT-SVSWPKF-AVPN----LQSLT--NLL-S-TD-LSW--VSLDVFAA-F-YHLPLHPASMPHLLVGSSGLPRYVARVSSSTNSYRNNNNNGTLQDLHANCS-RHLFVSLMLLYQTYGRKLHLYSHP-LIMGFRKVPMGLGLSPFLLAQFTSAICSVV----------------RRAFPHCMAFSYMDDVVLGAKSV-QH-LE-SLLASVTTFLLALGIHLNPE-KTKRWG-KALNFMGYVI
>TBHBV_KC790378
RTPRRVTGGI-FLVDKNT---RNRKDCRLVVDFS-QFSR--GPD-RVRWPKF-AVPN----LQSLT--NLL-S-SD-LQW--LSLDVSAA-F-YHIPLVPAASPHLLVGSPGLVGTLASMSIHACSRG---ENHQLQDLHHFCR-RSTLETLMLLHTEYGRKLHLYSHP-IVMGFRKIPMGVGLSPFLLAQFTSAICSVV----------------RRTFKHCVAFAYMDDVVLGARTL-SH-LE-SIYTSCVNLLVSLGIKLNPE-KTKWWG-PSLHFMGLVI
>HEART_Ixodes_scapularis_WGS_DS637386.1
--------PI-QLAPKS------STESRFILDAS-HLTR------HLPAPPF-RLDPL---PKVLLQ-VPL-P-NH-SFF--TKVDLAEA-F-YHVQLHPSAQRLTTFRLD---------------------------------------------------------G-RYFCFTRLPFGIRPAPFVMQMLATSFSRTL----------------RER--GLWAWSYIDNFLLAHPDP-VF-LQ-KETDRFVRDLLTCGFRINPK-DTVLCPEPSIKFLGFLL
>HEART_Ixodes_scapularis_WGS_DS705151.1
--------PI-QLAPKS------ATESRFILNAA-ALTP------HMQAPKF-HLKPL---PVAILE-NPL-P-KK-PFF--TRVDLSEA-Y-YHFSLSEQTQKLTTFRLD---------------------------------------------------------N-GYYCFTRLPFGLRPGPFVMQQLATALTRHL----------------RAV--GVWAWSHLDNFLLAHPDP-AF-LA-RVTRNFLRDLQACGISVNPK-DTKEQPVRSITFLGFLL
>HEART_Ixodes_ricinus_WGS_JXMZ02126287.1
--------PI-QLAPKS------DTESRFIFNAA-ALTP------HMRAPKF-HLKSL---PVAILE-NPL-P-RR-AFF--TKVDLAEA-Y-YHFSLAPQTQQLTTFRLD---------------------------------------------------------G-EYFCFTRLPFGLRPGPFVMQQLSTAITRHL----------------RAV--GVWAWSHLDNFLLAHPDP-AF-LA-RVTRDFVHKLQRCGIQVNPK-DTVHEPTQTIKFLGFLL
>HEART_Ixodes_ricinus_WGS_JXMZ02025108.1
--------PV-QVVPKS------STESRFVLNCS-ALMP------YLKAPKF-QLPPL---PVVLQT-TPL-P-PK-PYF--TKLDLKEA-Y-YHFGLHPSARQLTTFKVD---------------------------------------------------------G-VYYRFRVLPFGIRPAPFIMQMLSNSLTRFL----------------RNQ--GVWAWSHLDNFLIAHSDP-DF-LR-TVTAAFHNLLVENGIQVNHK-DTTLVPTQQIKFLGFRL
>HEART_Ixodes_ricinus_WGS_JXMZ02199164.1
-------FPI-----KK------QNKTKAVL------------------PKF-QLPPL---PVVLQT-TPL-P-AH-PYF--TKLDLSEA-Y-YHFGLHPSARQLTTFKVD---------------------------------------------------------D-VYYRFTVLPFGIRPAPFIMQMLSNALTRFL----------------RDR--GVWAWSHLDNFLLAHADP-QL-LL-QVTREFEQLLLTNGIQVNYK-DTILQPTQEIKFLGFLL
>HEART_Ixodes_scapularis_WGS_DS916129.1
--------PI-QLVPKT------PTASRFVLDCS-HLTS------SLPSPKF-RLPPL---PQALKA-CPL-P-AA-PFF--VKFDLRDA-F-YHFGLAPATRALTTFRLD---------------------------------------------------------G-RYYRYTVLPFGIRPAPFFMQAFATALAREA----------------RAR--GLWAWAHLDNFLFAHSDP-VF-LK-SQLDIFLDQLSEAGVRLNPS-DSMFRPAKQVKFLGFLL
>HEART_Ixodes_scapularis_WGS_DS826508.1
--------------------------------------------------------P-S--PKSPPP-GPP-P-HK-CIL--HEGGPGGGLL-PHISLHPASQHLTTFRLD---------------------------------------------------------G-TYLCFTRLPFGLRPAPFLMQSLATAFARTL----------------RSR--GIWAWAYIDNFLLAHPDP-SF-LQ-SQTNFFVEQLLLCGFRVNPK-DTTLTPSKSIKFLGFAL
>BIV
-----YNTPV-FVIKKKG-----TGKWRMLMDFR-ELNK--ITV-KGQEFST-GLPY----PPGI-------K-EC-EHL--TAIDIKDA-Y-FTIPLHEDFRPFTAFSVVPVNREG--------------------------------------------------PI-ERFQWNVLPQGWICSPAIYQTTTQKIIENI----------------KKSHPDVMLYQYMDDLLIGSNRD--D-HK-QIVQEIRDKLGSYGFKTPDE-KVQEE---RVKWIGFEL
>EIAV
-----YNSPI-FVIKKR------SSKWRLLQDLR-ELNK--TVQ-VGTEISR-GLPH----PGGL-------I-KC-KHM--TVLDIGDA-Y-FTIPLDPEFRPYTAFTIPSINHQE--------------------------------------------------PD-KRYVWNCLPQGFVLSPYIYQKTLQEILQPF----------------RERYPEVQLYQYMDDLFVGSNGSKKQ-HK-ELIIELRAILLEKGFETPDD-KLQEVP--PYSWLGYQL
>HIV-1
-----YNTPV-FAIKKKD-----STKWRKLVDFR-ELNK--RTQ-DFWEVQL-GIPH----PAGL-------K-KK-KSV--TVLDVGDA-Y-FSVPLDESFRKYTAFTIPSINNET--------------------------------------------------PG-IRYQYNVLPQGWKGSPAIFQSSMTKILEPF----------------RIKNPEIVIYQYMDDLYVGSDLEIGQ-HR-TKIEELRAHLLSWGFTTPDK-KHQKEP--PFLWMGYEL
>SA-OMVV
-----CNTPI-FCIKKK------SGKWRMLIDFR-ELNK--QTE-DLAEAQL-GLPH----PGGL-------Q-KK-KHV--TILDIGDA-Y-FTIPLYEPYRPYTCFTMLSPNNLG--------------------------------------------------PC-TRYYWKVLPQGWKLSPSVYQFTMQEILRDW----------------IAKHPMIQFGIYMDDIYIGSDLDIMK-HR-EIVEELASYIAQYGFMLPEE-KRQEGY--PAKWLGFEL
>RSV
-----WNTPV-FVIRKA------SGSYRLLHDLR-AVNA--KLV-PFGAVQQ-GAPVL----------SAL-P-RG-WPL--MVLDLKDC-F-FSIPLAEQDREAFAFTLPSVNNQA--------------------------------------------------PA-RRFQWKVLPQGMTCSPTICQLVVGQVLEPL----------------RLKHPSLRMLHYMDDLLLAASSH-DG-LE-EAGEEVISTLERAGFTISPD-KVQREP--GVQYLGYKL
>BLV
-----GNNPV-FPVRKP------NGTWRFVHDLR-ATNA--LTK-PIPALSP-GPPD----LTAIP--THL------PHI--ICLDLKDA-F-FQIPVEDRFRSYFAFTLPTPGGLQ--------------------------------------------------PH-RRFAWRVLPQGFINSPALFERALQEPLRQV----------------SAAFSQSLLVSYMDDILIASPTE-EQ-RS-QCYQALAARLRDLGFQVASE-KTRQTP-SPVPFLGQMV
>MuLV
-----WNTPL-LPVKKPG-----TNDYRPVQDLR-EVNK--RVE-D---IHP-TVPN----PYNLL--SGLPP-SH-QWY--TVLDLKDA-F-FCLRLHPTSQPLFAFEWRDP-GMG--------------------------------------------------IS-GQLTWTRLPQGFKNSPTLFDEALHRDLADF----------------RIQHPDLILLQYVDDLLLAATSE-LD-CQ-QGTRALLLTLGNLGYRASAK-KAQLCQ-KQVKYLGYLL
>REV
-----WNTPL-LPVRKSG-----TSEYRMVQDLR-EVNK--RVE-T---IHP-TVPN----PYTLL--SLLPP-DR-IWY--SVLDLKDA-F-FCIPLAPESQLIFAFEWADA-EEG--------------------------------------------------ES-GQLTWTRLPQGFKNSPTLFDEALNRDLQGF----------------RLDHPFVSLLQYVDDLLIAADTQ-AA-CL-SATRDLLMTLAELGYRVSGK-KAQLCQ-EEVTYLGFKI
>ZFERV
-----WNTPI-LPVKKT------TGKYRMVHDLR-LINE--KVL-T---ATL-PTPN----PYTIM--SKLTP-KH-SHF--TCIDLANA-F-FCMPLAEQCQGIFAFSYQ---------------------------------------------------------G-AQYTYNRLPQGFILSPGLFNQALRELLDSC-----------------TLHEGTIVIQYVDDLLLAAHSN-EV-CL-QDTRKVLTLLSTAGLKVSKE-KIQISR-ATVHFLGRII
>XEN1
-----CNTPL-FPVKEKG----KAGKYRLVQDLR-AVNE--ATV-M---ETP-LVSN----PHTIL--SGIPP-SA-THF--RAVDLTNA-F-YSIPLREDCQYLFAFTHE---------------------------------------------------------R-QQYVWTVLPQGAQNSPTHFSLALTSILDSW----------------ISSHPEITLLQYVDDLLLCAPDL-PT-CE-ASSTDLLSFLADQGCKASKE-KLQWCQ-TTVVFLGQCI
>CaMV
-----HMAPA-FLVNNEAE--KRRGKKRMVVNYK-AMNK--ATV-G---DAY-NLPN----KDELL--TLI-R-GK-KIF--SSFDCKSG-F-WQVLLDQESRPLTAFTCP---------------------------------------------------------Q-GHYEWNVVPFGLKQAPSIFQRHMDEAFRVF---------------------RKFCCVYVDDILVFSNNE-ED-HL-LHVAMILQKCNQHGIILSKK-KAQLFK-KKINFLGLEI
>RTBV
-----HRTAA-FIVRNHSE--EVAQKPRIVYNYK-RLND--NMH-T---DPF-NIPH----KISMI--NLI-Q-KA-NIF--SKFDLKAG-F-HHMKLKDDFKDWTTFTCS---------------------------------------------------------E-GLYTWNVCPFGIANAPCAFQRFMQESFGDL----------------------KFALLYIDDILIASNNE-KE-HI-EHLKIFFNRVKEVGCVLSKK-KSKMFL-KEVEYLGVEI
>PVCV
-----WACEA-FYVNKRSE--QVRGKLRLVINYQ-PLNH--FLQ-D---DKF-PIPN----KLTLF--SHL-S-KA-KLF--SKFDLKSG-F-WQLGIHPNERPKTGFCIP---------------------------------------------------------D-RHFQWKVMPFGLKTAPSLFQKAMIKIFQPI----------------L-----FSALVYIDDILLFSETL-ED-HI-KLLNQFISLVKKFGVMLSAK-KMILAQ-NKIQFLGMDF
>Cer1
-----WSSPV-VLVKKK------DGSIRMCIDYR-KVNK--VVK-N---NAH-PLPN----IEATL--QSL-A-GK-KLY--TVFDMIAG-F-WQIPLDEKSKEITAFAIG---------------------------------------------------------S-ELFEWNVLPFGLVISPALFQGTMEEIIGDL----------------L----GVCAFVYVDDLLIASKDM-EQ-HL-QDVKEALTRIRKSGMKLRAS-KCHIAK-KEVEYLGHKV
>Tor1
-----FNAPL-QLVRKS------SGGYRICVDMR-SLNN--RLA-E---SKW-PLPS----LAETL--ESL-A-GT-AFF--SCVDIRQA-F-FHMALTDESKHLTAFSAL---------------------------------------------------------N-CQYQFRRLPMGLKISPSVYQMAMKETLGND----------------L----GNKAVVYLDDVLVTGRTE-DE-HL-EALDVVLDRLRKAGFLLNPD-KCILGV-KKTTFLGHEV
>Micropia
-----FASPM-LLVKKK------NGTDRLCVDFR-ELNS--NTI-S---DKY-PLPL----ISDQI--ARL-R-GA-NYF--TCLDMASG-F-HQIPIHPESVEYTAF---------------------------------------------------------------------VPDGLKNAPSVFQRTVINALGDL----------------A----NSFVIVYMDDIMVVSPTK-EL-AL-ERLKTVLNVLTKAGFTFNLA-KCSFLK-TTVQYLGYEV
>Gypsy
-----YNSPT-WVVDKK------NPNKRLVIDFR-KLNE--KTI-P---DRY-PMPS----IPMIL--ANL-G-KA-KFF--TTLDLKSG-Y-HQIYLAEHDREKTSFSVN---------------------------------------------------------G-GKYEFCRLPFGLRNASSIFQRALDDVLREQ----------------I----GKICYVYVDDVIIFSENE-SD-HV-RHIDTVLKCLIDANMRVSQE-KTRFFK-ESVEYLGFIV
>Tor4a
-----WNSPS-LLVRKK------DGRFRLVIDYR-RLND--ATL-Q---MHH-PLPN----LEDSI--SYL-E-KS-RVY--SMCDMIKG-F-HQIDLDEDSKQKTAFSNE---------------------------------------------------------F-GQFQYTRMPMGCKNAPSFFMRIMDKALLGV----------------K----KTEIIAYMDDLLCHSQTE-VE-HI-KILEKLFQILAVNNLRINSK-KAAFFT-DSVNFCGYDI
>Tat41
-----WLANP-VVVKKK------NGKLRVCIDFT-DLNK--ACP-K---DSF-PLPH----IDRMV--EAT-T-GN-ELL--SFMDAFSG-Y-NQIPMHKDDQEKTSFITD---------------------------------------------------------R-GTYCYKVMPFGLKNAGARYQRLVNQMFAPQ----------------L----GKTMEVYIDDMLVKSKKS-AD-HI-EHLTACFETLNKYNMKLNPA-KCSFGV-TSGEFLGYIV
>Pyggy
---------A-FLLKKL------EGGLRLCIDYW-ALNA--ITRGK---NRY-LLPL----IRETL--NNI-S-KA-KWF--TKLDVIAA-F-YKIRVAEGDEWKTAFRTR---------------------------------------------------------F-SLYEWLVTPFGMANSLSTFQRYINWTLREY----------------L----DEFCSAYLDDVLIYTDGSLEQ-HQ-DHVRKVLRKLQESGLNVDIK-KCEFGV-KSTKYLGLII
>Tor2
-----FHSPL-VIVRKK------TGGLRICSDFKSSLNQ--CLD-E-TTDIW-PLPQ----MDHLF--ANIEH-GH-RIF--TSLDVSKA-Y-WNLLIDPRDRHKTNFTFD---------------------------------------------------------N-KCWMYVRLPFGLKFSGDAFCRSISSMLDRV----------------SL---KSNFCNYVDDVLAYSSDC-ET-HV-KVLQQIFSACRHFGARLGAK-KCTFGQ-ASTAFMGRII
>Cer7
-----PHSPV-LTPQKT------TTKCRVVIDGS-AHFK--NEP-SLNDAIY-QGPTIL--PDSVD--TRF-R-SG-KTV--LLADVEKA-F-LQVHLNESDRDVTRVLWV---------------------------------------------------------K-RVLRFTRVLFGLNVSPFLLGATILFHLDRM----------------EKKLANIARNLYVDNLIIATDDD-SE-AMFKLYNKVKTVFNGLSMNIRED-ECDKTS-SEVKVLGVKW
>Suzu
-----WTGPI-HLIAPNPH--SVTTPVRLVWNSS-QRFK------SLNDLLL-KGPDVLNQIRAVL--LRF-R-SG-VYA--AIGDVRKM-Y-NSVWLEDREVHLHRFLWR---------------------------------------------------------N-QEYAVTRVNIGDKPAGCIAQLAMRETASLP----------------QFSHLTLHRNAYVDDILTSHNDL-KQ-LQ-ATTKGVEDILKAGGFALKPD-RQETVQ-NKALGLGYIV
>Tamy
-----FYLPH-FAV-------PMKKKIRIVFDAA-SRYE------SLNDALL-PGPDLLQSLFGVL--LRF-R-QG-PVA--VVADIKEM-F-LQIKIREQDRDSLRFLWR---------------------------------------------------------G-REYRMTSVIFGAASSPATAIFVKNRNAEEH----------------QASHPEIVRNHYMDDYLQSFATI-EE-AI-DTAATVDSIHKEAGFELRQQ-REEASP-NEEKTLGLRW
>CoDi2.4
-----RVHTV-YDVKHDG-----RHKARMVAGGH-----------PVPTESV-YSGVVS--LRSLRIVVFLAELNG-LKL--WGADIGNA-Y-LEAKTKEKVFIVAGPEFA--------------------------------------------------------EG-HILVINKALYGLRSSGLRWHERFADTLRDLGFTASKADSGVWM----RENSGEYIAVYVDDIAVAAQDP-EG-II-RQLKE------KYKYKLKGP---------LQYHLGCTF
>CoDi6.6
-----PTTWV-FKRKRLPDGTIYKYKARLCIRGD-LQAP------QLDRNDT-YAPVAS--WDTIRLMFSLCVQHG-IKS--RQIDFANA-F-VQADRDEPIYLSLPPGFS--------------------------------------------------------SS-HCMKVTKSLYGDARAPRMWYDHLTTALVALGFTPSPIDPCLFLR--K----DCIFLFWVDDAIICSHDD-------STIVSVIDDLRQRNFNIDND--------SMENYLGIKL
>Koala
-----DCKWV-YKVKRKQDGTLDRYKARLVAKGF-RQRY------GIDYEDT-FSPVIK--MTTIRIILAIAVSKG-WFL--RQLDVKNA-F-LHGILEEEVYMYQPPGYE--------------------------------------------------------PN-YVCKLDKALYGLKQAPRAWFARLSHKLNQLGFQESKADTSLFFY--NREGLTVFLLIYVDDIIVVSSKS-------EAIPILLQNL-QQDFALKDN---------LHYFLGIEV
>Tnt1
-----KCKWV-FKLKKDGDCKLVRYKARLVVKGF-EQKK------GIDFDEI-FSPVVK--MTSIRTILSLAASLD-LEV--EQLDVKTA-F-LHGDLEEEIYMEQPEGFE--------------------------------------------------------KH-MVCKLNKSLYGLKQAPRQWYMKFDSFMKSQTYLKTYSDPCVYFK--RSENNFIILLLYVDDMLIVGKDK-------GLIAKLKGDL-SKSFDMKDP---------AQQILGMKI
>Ty4
-----PTNTI-FTKKRNG-----IYKARIVCRGD-TQSP--DTY-SVITTES-----LN--HNHIKIFLMMQT-TE-ICL--WTLDINHA-F-LYAKLEEEIYIPHPLIGD-----------------------------------------------------------VYVKLNKALYGLKQSPKEWNDHLRQYLNGIGLKDNSYTPGLYQTEDK----NLMIAVYVDDCVIAASNE-------QRLDEFINKL-KSNFELKID--------LDTDILGMDL
