# Supplementary material for: The cryptic diversity of hepadnavirus relatives
Source: mBio. 2025 Nov 4;16(12):e02541-25. doi: 10.1128/mbio.02541-25 (PMC12691608; doi:10.1128/mbio.02541-25)
Supplement: Data set S7 — Maximum-likelihood tree file of RT domains from hepadnavirus-related elements, related to Fig. 1A. [file mbio.02541-25-s0007.txt]

##Supplementary Dataset S7. Maximum-likelihood tree file of RT domains from hepadnavirus-related elements, related to Figure 1A.

(PnNV-3/JGI_MG_3300047561/Ga0485264_091481:0.4720166043,((((PnNV-3/JGI_MT_3300005640/Ga0075035_1165414:0.0000027253,(((PnNV-3/JGI_MT_3300005646/Ga0075040_1573222:0.0000000000,PnNV-3/JGI_MT_3300006426/Ga0075037_1934124:0.0000000000):0.0000000000,PnNV-3/JGI_MT_3300006423/Ga0075039_1486360**Toolik_virus:0.0000000000):0.0000027253,PnNV-3/JGI_MT_3300005650/Ga0075038_10055324:0.0000027253)82:0.0000021164)68:0.0000025877,PnNV-3/JGI_MT_3300005644/Ga0075036_1246177:0.0000027253)100:0.2205006093,PnNV-3/Pliego_virus_PQ119727.1/XEO16315.1:0.3150001269)64:0.0909368684,((PnNV-3/JGI_MT_3300056965/Ga0530697_022272:0.0000027253,(PnNV-3/JGI_MT_3300056984/Ga0530700_029519:0.0000027253,PnNV-3/JGI_MT_3300056984/Ga0530700_070208:0.0471296518)48:0.0000023523)96:0.0189741566,PnNV-3/JGI_MT_3300056983/Ga0530699_160640:0.0000027253)100:0.3145336693)63:0.1115316652,(PnNV-3/JGI_MT_3300052650/Ga0496031_047362:0.2705906520,(((((PnNV-2/JGI_MT_3300056984/Ga0530700_116867:0.0000027253,PnNV-2/JGI_MT_3300056998/Ga0530702_117245:0.0000021616)100:0.4865645877,PnNV-2/Rotaria_macrura_WGS_GCA_900239685.1/OENT01006332.1**RMPV:0.5018584020)99:0.1611636993,PnNV-1/JGI_MT_3300031053/Ga0074018_1168595:0.4252623701)85:0.0542771635,((((((HEART_Ixodes_scapularis_WGS_DS637386.1:0.1654348442,HEART_Ixodes_scapularis_WGS_DS826508.1:0.6821069605)100:0.2680095211,(HEART_Ixodes_scapularis_WGS_DS705151.1:0.1669886664,HEART_Ixodes_ricinus_WGS_JXMZ02126287.1:0.1455531496)100:0.2772103464)91:0.2285206353,HEART_Ixodes_scapularis_WGS_DS916129.1:0.7224980833)82:0.2606197162,HEART_Ixodes_ricinus_WGS_JXMZ02199164.1:0.2176712833)81:0.1467207635,HEART_Ixodes_ricinus_WGS_JXMZ02025108.1:0.0404238606)100:1.4204345723,((((BIV:0.5312232460,(EIAV:0.6105354592,(HIV-1:0.5061081764,SA-OMVV:0.6373150216)100:0.1589847284)86:0.1770476487)100:0.5443915515,(RSV:0.8816581013,(BLV:1.2941857543,(((MuLV:0.3361849081,REV:0.3231839410)100:0.6636162907,ZFERV:0.7075942366)82:0.0978861095,XEN1:0.8900563627)100:0.5076446345)85:0.2776623755)85:0.2841791845)100:0.5627687399,(((((((CaMV:0.4833250154,RTBV:1.1983833425)99:0.3230882122,PVCV:1.1799491829)100:0.4116429159,(Gypsy:0.9153410642,Tor4a:1.3753254087)70:0.2349532694)43:0.1194359984,((Tat41:1.0852990622,Tor2:1.7191458539)67:0.3985477069,Pyggy:1.5133425825)54:0.1740207494)41:0.1518509761,Cer1:0.9457961068)38:0.1140955214,Micropia:1.0388835416)79:0.1925625416,Tor1:1.2497458507)100:0.3569463141)99:0.2552046073,((Cer7:1.2783400002,(Suzu:1.6433721138,Tamy:1.0557109902)100:0.7914952434)100:0.9446776126,((CoDi2.4:1.5704131911,(CoDi6.6:1.3051671002,(Koala:0.6201235941,Tnt1:0.9482122372)100:0.3212047723)100:0.3623176758)99:0.2866583403,Ty4:1.0817165417)100:2.3185579212)100:0.6927910116)100:0.8690886011)98:0.7043426044)93:0.0912186019,(((((((((CCHBV-1_AJ441111:0.0454990559,(((DHBV_AY494851:0.0175769026,SheldGHBV_NC_005890:0.0471092278)98:0.0367567119,SGHBV_NC_005950:0.0021653100)87:0.0153685869,DHBV_NC_001344:0.0219310367)99:0.0246339647)89:0.0212294336,RGHBV_NC_005888:0.0826640616)61:0.0065643976,((HHBV_NC_001486:0.0479494004,STHBV-1_AJ251934:0.0322978008)98:0.0405225576,PHBV_NC_016561:0.1387652078)98:0.0410946296)94:0.0762295146,(eJHBV:0.2416243511,(((((((((((((eAHBV-FRY_AMAZONA_VITTATA_15643BP_WGS_AOCU01275110_RC:0.1404110542,eAHBV-FRY_MELOPSITTACUS_UNDULATUS_BUDGERIGAR_V63_CTG900160237901_WGS_AGAI01056888:0.1574428263)100:0.1449979471,eAHBV-FRY_NESTOR_NOTABILIS_CONTIG32830_WGS_JJRH01032830:0.1899698646)100:0.1124043629,(eAHBV-FRY_APTENODYTES_FORSTERI_CONTIG11095_WGS_JMFQ01011095_RC:0.0228017201,eAHBV-FRY_PYGOSCELIS_ADELIAE_CONTIG83030_WGS_JMFP01083030_RC_INDEL:0.0536776081)99:0.0348815198)72:0.0079053624,(eAHBV-FRY_CAPRIMULGUS_CAROLINENSIS_CONTIG87824_WGS_JMFU01087824_RC:0.2354992452,eAHBV-FRY_EURYPYGA_HELIAS_CONTIG26902_WGS_JJRO01026902:0.3476162336)76:0.0262217709)53:0.0105534338,(((eAHBV-FRY_PHOENICOPTERUS_RUBER_RUBER_CONTIG94267_WGS_JJRE01094267_RC:0.0893336293,((eAHBV-FRY_TYTO_ALBA_CONTIG33805_WGS_JJRD01033805_RC:0.2417656950,eAHBV-FRY_PODICEPS_CRISTATUS_CONTIG86849_WGS_JMFS01086849:0.1842171636)78:0.0085818773,(eAHBV-FRY_CUCULUS_CANORUS_CONTIG49430_WGS_JNOX01049427:0.2059822251,eAHBV-FRY_PICOIDES_PUBESCENS_CONTIG85833_WGS_JJRU01085833:0.4301737901)58:0.0483233444)68:0.0363325554)60:0.0076982549,(eAHBV-FRY_CHARADRIUS_VOCIFERUS_CONTIG48156_WGS_JMFX01048156:0.2521333150,(eAHBV-FRY_CHLAMYDOTIS_UNDULATA_MACQUEENII_CONTIG42301_WGS_JMFJ01042301_RC:0.1923306357,eAHBV-FRY_COLIUS_STRIATUS_CONTIG30341_WGS_JJRP01030341_RC:0.2931879924)87:0.0365979766)77:0.0146591238)41:0.0000027320,eAHBV-FRY_CARIAMA_CRISTATA_CONTIG102395_WGS_JJRQ01102395:0.2362371428)71:0.0154461643)52:0.0076451477,(eAHBV-FRY_PTEROCLES_GUTTURALIS_CONTIG13669_WGS_JMFR01013669_RC:0.1347512282,(eAHBV-FRY_BUCEROS_RHINOCEROS_SILVESTRIS_CONTIG69226_WGS_JMFK01069226_RC:0.3635854300,eAHBV-FRY_MESITORNIS_UNICOLOR_CONTIG44191_WGS_JJRI01044191:0.3413468781)55:0.0246105320)46:0.0075086756)30:0.0000027253,(eAHBV-FRY_CATHARTES_AURA_CONTIG178489_WGS_JMFT01178489_RC:0.0845791611,(eAHBV-FRY_AQUILA_CHRYSAETOS_CANADENSIS_CONTIGKMER70MIN2002284899_58_WGS_JDSB01027359:0.1588190370,eAHBV-FRY_HALIAEETUS_ALBICILLA_CONTIG65632_WGS_JJRL01065632:0.0988018207)97:0.0620414727)35:0.0000020950)62:0.0156250857,eAHBV-FRY_GAVIA_STELLATA_CONTIG43577_WGS_JJRM01043577_RC:0.1215285402)55:0.0077207125,eAHBV-FRY_PELECANUS_CRISPUS_CONTIG58176_WGS_JJRG01058176:0.1312009971)58:0.0095602034,(eAHBV-FRY_COLUMBA_LIVIA_BREED_DANISH_TUMBLER_CONTIG15716_WGS_AKCR01015716_RC:0.3116877723,((eAHBV-FRY_CORVUS_BRACHYRHYNCHOS_CONTIG29796_WGS_JMFN01029796_RC:0.2466549574,eAHBV-FRY_MANACUS_VITELLINUS_CONTIG8942_WGS_JMFM02008942:0.3351125911)93:0.0521878712,eAHBV-FRY_ACANTHISITTA_CHLORIS_CONTIG2190_WGS_JJRS01002190:0.4760784817)99:0.1057739633)43:0.0087695284)25:0.0079043700,((eAHBV-FRY_LEPTOSOMUS_DISCOLOR_CONTIG50549_WGS_JJRK01050549_RC:0.1931973177,(eAHBV-FRY_FALCO_CHERRUG_SCAFFOLD115_1_277_WGS_AKMU01064337:0.0171605800,eAHBV-FRY_FALCO_PEREGRINUS_SCAFFOLD17_1_130_WGS_AKMT01002597_RC:0.0000027320)100:0.2523589649)86:0.0216223466,eAHBV-FRY_MEROPS_NUBICUS_CONTIG45096_WGS_JJRJ01045096_RC:0.3353466759)67:0.0328733255)25:0.0081563648,eAHBV-FRY_NIPPONIA_NIPPON_CONTIG12566_WGS_JMFH01012566_RC:0.1525941969)25:0.0000022328,(eAHBV-FRY_FULMARUS_GLACIALIS_CONTIG52086_WGS_JJRN01052086:0.1502943676,eAHBV-FRY_EGRETTA_GARZETTA_CONTIG8105_WGS_JJRC01008105_RC:0.3125858683)53:0.0088978171)100:0.3677041592)98:0.1416651373)100:0.4218293069,(SkHBV:0.3051602009,(SLHBV:0.2655313235,TFHBV:0.4563328417)100:0.2501295411)82:0.0868648812)96:0.1277859822,(((AMDV:0.3157810857,TMDV:0.2853418533)99:0.2210302499,IMDV:0.5883821119)73:0.1306825371,(((((ASHV_AGU29144:0.0529757086,GSHV_NC_001484:0.0854975324)99:0.0285635459,WHV_NC_004107:0.0421386408)100:0.1620772619,(BBHBV_JX941466:0.2456299186,(HBHBV_KC790377:0.0581318792,RBHBV_KC790373:0.0559666622)100:0.0973416060)100:0.0840180535)100:0.1174947442,((((((((HBV_A_adw2_X02763:0.0440384726,HBV_B_adw_D00330:0.0258156916)62:0.0085156465,(HBV_ayw_Z35716:0.0073254441,HBV_D_ayw_V01460_Galibert:0.0148496261)100:0.0253974922)58:0.0087785578,(HBV_E_ayw4_X75657:0.0159569819,HBV_G_AF160501:0.0243105701)58:0.0108151583)49:0.0000027453,(HBV_chimpanzee_D00220:0.0143468182,HBV_gorilla_AJ131567:0.0270169661)84:0.0146688290)76:0.0087037845,(HBV_gibbon_ayw3q_U46935:0.0282484717,(HBV_F_adw4q_X69798:0.0198050270,HBV_H_adw4_AY090454:0.0271642762)100:0.0449187357)91:0.0055549573)75:0.0099177751,(HBV_C_16th_Century_Korean_Mummy_JN315779:0.0000027253,HBV_C_adr_AY123041:0.0000027253)100:0.0334465289)83:0.0231125927,HBV_orangutan_AF193863:0.0382310952)98:0.0555684691,WMHBV-1_AF046996:0.1415156617)100:0.1371883223)99:0.1058976902,TBHBV_KC790378:0.1963205302)100:0.3544976597)100:0.6449687154)50:0.1153438223,(CSKV:0.3890014917,WSHBV_KR229754:0.2768402637)100:0.3714560365)99:0.1811090132,((((((ACNDV:0.2197550551,((KNDV-Lg:0.0093304997,WMNDV:0.0125173401)100:0.2502593905,(ANDV:0.3922749334,KNDV-Lp-1:0.3541500018)100:0.2329535238)94:0.1007438361)93:0.1026417094,EENDV:0.3698773721)93:0.1043183332,RNDV:0.3831223414)100:0.2812208346,KNDV-Lp-2:0.9197229775)98:0.2116029205,SNDV:0.3773132858)78:0.0809566587,(((BWNDV-1:0.0678426120,BWNDV-2:0.0362071637)100:0.0710934474,SSNDV:0.1097157966)100:0.3142882676,YDNDV:0.4419797724)99:0.1727309284)100:0.3583185695)85:0.0650972374,((PnNV-4/JGI_MT_3300030579/Ga0247633_10610425:0.5569269772,(PnNV-4/JGI_MT_3300044222/Ga0456171_020239:0.0000025530,((PnNV-4/JGI_MT_3300044480/Ga0456177_094439:0.0000025707,PnNV-4/JGI_MT_3300044222/Ga0456171_032612:0.0000027253)45:0.0000029233,PnNV-4/JGI_MT_3300044222/Ga0456171_039474:0.0000027253)89:0.0118935009)100:0.5324754448)94:0.1560744607,((PnNV-5/Rotaria_tardigrada_TSA_SRR2430032/GDRK01040145.1**RTPV:0.7622480161,(PnNV-5/Gammarus_fossarum_TSA_SRR8089722/GHDA01131391.1**GFPV-1:0.0142728319,PnNV-5/Gammarus_fossarum_TSA_SRR8089723/GHDC01180478.1**GFPV-2:0.0000027253)100:0.7483090407)97:0.1366441880,((PnNV-5/JGI_MT_3300056984/Ga0530700_109446:0.0000020703,(((PnNV-5/JGI_MT_3300056984/Ga0530700_252967:0.0000027253,PnNV-5/JGI_MT_3300056998/Ga0530702_011543:0.0195944080)100:0.0551877579,PnNV-5/JGI_MT_3300056992/Ga0530709_228534:0.0156771877)99:0.0183558881,PnNV-5/JGI_MT_3300056998/Ga0530702_041441:0.0000027253)87:0.0087237555)100:0.4435728193,(PnNV-5/JGI_MT_3300056984/Ga0530700_220211:0.0769816078,PnNV-5/JGI_MT_3300056990/Ga0530707_035764:0.0551163864)100:0.4390468042)100:0.6133494981)97:0.2926008873)80:0.0372751786)95:0.3515934312)97:0.1125909338)68:0.0283583007);
