# Supplementary material for: The cryptic diversity of hepadnavirus relatives
Source: mBio. 2025 Nov 4;16(12):e02541-25. doi: 10.1128/mbio.02541-25 (PMC12691608; doi:10.1128/mbio.02541-25)
Supplement: Data set S8 — Bayesian tree file of RT domains from hepadnavirus-related elements, related to Fig. 1. 1A. [file mbio.02541-25-s0008.txt]

##Supplementary Dataset S8. Bayesian tree file of RT domains from hepadnavirus-related elements, related to Figure 1A.
#NEXUS
begin taxa;
	dimensions ntax=156;
	taxlabels
	ACNDV
	AMDV
	ANDV
	ASHV_AGU29144
	BBHBV_JX941466
	BIV
	BLV
	BWNDV-1
	BWNDV-2
	CCHBV-1_AJ441111
	CSKV
	CaMV
	Cer1
	Cer7
	'CoDi2.4'
	'CoDi6.6'
	DHBV_AY494851
	DHBV_NC_001344
	EENDV
	EIAV
	GSHV_NC_001484
	Gypsy
	HBHBV_KC790377
	HBV_A_adw2_X02763
	HBV_B_adw_D00330
	HBV_C_16th_Century_Korean_Mummy_JN315779
	HBV_C_adr_AY123041
	HBV_D_ayw_V01460_Galibert
	HBV_E_ayw4_X75657
	HBV_F_adw4q_X69798
	HBV_G_AF160501
	HBV_H_adw4_AY090454
	HBV_ayw_Z35716
	HBV_chimpanzee_D00220
	HBV_gibbon_ayw3q_U46935
	HBV_gorilla_AJ131567
	HBV_orangutan_AF193863
	'HEART_Ixodes_ricinus_WGS_JXMZ02025108.1'
	'HEART_Ixodes_ricinus_WGS_JXMZ02126287.1'
	'HEART_Ixodes_ricinus_WGS_JXMZ02199164.1'
	'HEART_Ixodes_scapularis_WGS_DS637386.1'
	'HEART_Ixodes_scapularis_WGS_DS705151.1'
	'HEART_Ixodes_scapularis_WGS_DS826508.1'
	'HEART_Ixodes_scapularis_WGS_DS916129.1'
	HHBV_NC_001486
	HIV-1
	IMDV
	KNDV-Lg
	KNDV-Lp-1
	KNDV-Lp-2
	Koala
	Micropia
	MuLV
	PHBV_NC_016561
	PVCV
	'PnNV-1/JGI_MT_3300031053/Ga0074018_1168595'
	'PnNV-2/JGI_MT_3300056984/Ga0530700_116867'
	'PnNV-2/JGI_MT_3300056998/Ga0530702_117245'
	'PnNV-2/Rotaria_macrura_WGS_GCA_900239685.1/OENT01006332.1*RMPV'
	'PnNV-3/JGI_MG_3300047561/Ga0485264_091481'
	'PnNV-3/JGI_MT_3300005640/Ga0075035_1165414'
	'PnNV-3/JGI_MT_3300005644/Ga0075036_1246177'
	'PnNV-3/JGI_MT_3300005646/Ga0075040_1573222'
	'PnNV-3/JGI_MT_3300005650/Ga0075038_10055324'
	'PnNV-3/JGI_MT_3300006423/Ga0075039_1486360*Toolik_virus'
	'PnNV-3/JGI_MT_3300006426/Ga0075037_1934124'
	'PnNV-3/JGI_MT_3300052650/Ga0496031_047362'
	'PnNV-3/JGI_MT_3300056965/Ga0530697_022272'
	'PnNV-3/JGI_MT_3300056983/Ga0530699_160640'
	'PnNV-3/JGI_MT_3300056984/Ga0530700_029519'
	'PnNV-3/JGI_MT_3300056984/Ga0530700_070208'
	'PnNV-3/Pliego_virus_PQ119727.1/XEO16315.1'
	'PnNV-4/JGI_MT_3300030579/Ga0247633_10610425'
	'PnNV-4/JGI_MT_3300044222/Ga0456171_020239'
	'PnNV-4/JGI_MT_3300044222/Ga0456171_032612'
	'PnNV-4/JGI_MT_3300044222/Ga0456171_039474'
	'PnNV-4/JGI_MT_3300044480/Ga0456177_094439'
	'PnNV-5/Gammarus_fossarum_TSA_SRR8089722/GHDA01131391.1*GFPV-1'
	'PnNV-5/Gammarus_fossarum_TSA_SRR8089723/GHDC01180478.1*GFPV-2'
	'PnNV-5/JGI_MT_3300056984/Ga0530700_109446'
	'PnNV-5/JGI_MT_3300056984/Ga0530700_220211'
	'PnNV-5/JGI_MT_3300056984/Ga0530700_252967'
	'PnNV-5/JGI_MT_3300056990/Ga0530707_035764'
	'PnNV-5/JGI_MT_3300056992/Ga0530709_228534'
	'PnNV-5/JGI_MT_3300056998/Ga0530702_011543'
	'PnNV-5/JGI_MT_3300056998/Ga0530702_041441'
	'PnNV-5/Rotaria_tardigrada_TSA_SRR2430032/GDRK01040145.1*RTPV'
	Pyggy
	RBHBV_KC790373
	REV
	RGHBV_NC_005888
	RNDV
	RSV
	RTBV
	SA-OMVV
	SGHBV_NC_005950
	SLHBV
	SNDV
	SSNDV
	STHBV-1_AJ251934
	SheldGHBV_NC_005890
	SkHBV
	Suzu
	TBHBV_KC790378
	TFHBV
	TMDV
	Tamy
	Tat41
	Tnt1
	Tor1
	Tor2
	Tor4a
	Ty4
	WHV_NC_004107
	WMHBV-1_AF046996
	WMNDV
	WSHBV_KR229754
	XEN1
	YDNDV
	ZFERV
	eAHBV-FRY_ACANTHISITTA_CHLORIS_CONTIG2190_WGS_JJRS01002190
	eAHBV-FRY_AMAZONA_VITTATA_15643BP_WGS_AOCU01275110_RC
	eAHBV-FRY_APTENODYTES_FORSTERI_CONTIG11095_WGS_JMFQ01011095_RC
	eAHBV-FRY_AQUILA_CHRYSAETOS_CANADENSIS_CONTIGKMER70MIN2002284899_58_WGS_JDSB01027359
	eAHBV-FRY_BUCEROS_RHINOCEROS_SILVESTRIS_CONTIG69226_WGS_JMFK01069226_RC
	eAHBV-FRY_CAPRIMULGUS_CAROLINENSIS_CONTIG87824_WGS_JMFU01087824_RC
	eAHBV-FRY_CARIAMA_CRISTATA_CONTIG102395_WGS_JJRQ01102395
	eAHBV-FRY_CATHARTES_AURA_CONTIG178489_WGS_JMFT01178489_RC
	eAHBV-FRY_CHARADRIUS_VOCIFERUS_CONTIG48156_WGS_JMFX01048156
	eAHBV-FRY_CHLAMYDOTIS_UNDULATA_MACQUEENII_CONTIG42301_WGS_JMFJ01042301_RC
	eAHBV-FRY_COLIUS_STRIATUS_CONTIG30341_WGS_JJRP01030341_RC
	eAHBV-FRY_COLUMBA_LIVIA_BREED_DANISH_TUMBLER_CONTIG15716_WGS_AKCR01015716_RC
	eAHBV-FRY_CORVUS_BRACHYRHYNCHOS_CONTIG29796_WGS_JMFN01029796_RC
	eAHBV-FRY_CUCULUS_CANORUS_CONTIG49430_WGS_JNOX01049427
	eAHBV-FRY_EGRETTA_GARZETTA_CONTIG8105_WGS_JJRC01008105_RC
	eAHBV-FRY_EURYPYGA_HELIAS_CONTIG26902_WGS_JJRO01026902
	eAHBV-FRY_FALCO_CHERRUG_SCAFFOLD115_1_277_WGS_AKMU01064337
	eAHBV-FRY_FALCO_PEREGRINUS_SCAFFOLD17_1_130_WGS_AKMT01002597_RC
	eAHBV-FRY_FULMARUS_GLACIALIS_CONTIG52086_WGS_JJRN01052086
	eAHBV-FRY_GAVIA_STELLATA_CONTIG43577_WGS_JJRM01043577_RC
	eAHBV-FRY_HALIAEETUS_ALBICILLA_CONTIG65632_WGS_JJRL01065632
	eAHBV-FRY_LEPTOSOMUS_DISCOLOR_CONTIG50549_WGS_JJRK01050549_RC
	eAHBV-FRY_MANACUS_VITELLINUS_CONTIG8942_WGS_JMFM02008942
	eAHBV-FRY_MELOPSITTACUS_UNDULATUS_BUDGERIGAR_V63_CTG900160237901_WGS_AGAI01056888
	eAHBV-FRY_MEROPS_NUBICUS_CONTIG45096_WGS_JJRJ01045096_RC
	eAHBV-FRY_MESITORNIS_UNICOLOR_CONTIG44191_WGS_JJRI01044191
	eAHBV-FRY_NESTOR_NOTABILIS_CONTIG32830_WGS_JJRH01032830
	eAHBV-FRY_NIPPONIA_NIPPON_CONTIG12566_WGS_JMFH01012566_RC
	eAHBV-FRY_PELECANUS_CRISPUS_CONTIG58176_WGS_JJRG01058176
	eAHBV-FRY_PHOENICOPTERUS_RUBER_RUBER_CONTIG94267_WGS_JJRE01094267_RC
	eAHBV-FRY_PICOIDES_PUBESCENS_CONTIG85833_WGS_JJRU01085833
	eAHBV-FRY_PODICEPS_CRISTATUS_CONTIG86849_WGS_JMFS01086849
	eAHBV-FRY_PTEROCLES_GUTTURALIS_CONTIG13669_WGS_JMFR01013669_RC
	eAHBV-FRY_PYGOSCELIS_ADELIAE_CONTIG83030_WGS_JMFP01083030_RC_INDEL
	eAHBV-FRY_TYTO_ALBA_CONTIG33805_WGS_JJRD01033805_RC
	eJHBV
;
end;
begin trees;
	tree con_50_majrule = [&U] ('PnNV-3/JGI_MG_3300047561/Ga0485264_091481'[&prob=1.0,prob_stddev=0.0,prob_range={1.0,1.0},prob(percent)="100",prob+-sd="100+-0",length_mean=0.290112608,length_median=0.2872832,length_95%HPD={0.1743926,0.422217},!color=#ff0000]:0.287283,'PnNV-3/JGI_MT_3300052650/Ga0496031_047362'[&prob=1.0,prob_stddev=0.0,prob_range={1.0,1.0},prob(percent)="100",prob+-sd="100+-0",lengt…
end;
begin figtree;
	set appearance.backgroundColorAttribute="Default";
	set appearance.backgroundColour=#ffffff;
	set appearance.branchColorAttribute="User selection";
	set appearance.branchColorGradient=false;
	set appearance.branchLineWidth=1.0;
	set appearance.branchMinLineWidth=0.0;
	set appearance.branchWidthAttribute="Fixed";
	set appearance.foregroundColour=#000000;
	set appearance.hilightingGradient=false;
	set appearance.selectionColour=#0066ff;
	set branchLabels.colorAttribute="User selection";
	set branchLabels.displayAttribute="Branch times";
	set branchLabels.fontName="Agency FB";
	set branchLabels.fontSize=8;
	set branchLabels.fontStyle=0;
	set branchLabels.isShown=false;
	set branchLabels.significantDigits=4;
	set layout.expansion=647;
	set layout.layoutType="RECTILINEAR";
	set layout.zoom=0;
	set legend.attribute="length_mean";
	set legend.fontSize=10.0;
	set legend.isShown=false;
	set legend.significantDigits=4;
	set nodeBars.barWidth=4.0;
	set nodeBars.displayAttribute="length_95%HPD";
	set nodeBars.isShown=false;
	set nodeLabels.colorAttribute="User selection";
	set nodeLabels.displayAttribute="prob";
	set nodeLabels.fontName="Arial";
	set nodeLabels.fontSize=9;
	set nodeLabels.fontStyle=0;
	set nodeLabels.isShown=true;
	set nodeLabels.significantDigits=4;
	set nodeShapeExternal.colourAttribute="User selection";
	set nodeShapeExternal.isShown=false;
	set nodeShapeExternal.minSize=10.0;
	set nodeShapeExternal.scaleType=Width;
	set nodeShapeExternal.shapeType=Circle;
	set nodeShapeExternal.size=4.0;
	set nodeShapeExternal.sizeAttribute="Fixed";
	set nodeShapeInternal.colourAttribute="User selection";
	set nodeShapeInternal.isShown=false;
	set nodeShapeInternal.minSize=10.0;
	set nodeShapeInternal.scaleType=Width;
	set nodeShapeInternal.shapeType=Circle;
	set nodeShapeInternal.size=4.0;
	set nodeShapeInternal.sizeAttribute="Fixed";
	set polarLayout.alignTipLabels=false;
	set polarLayout.angularRange=0;
	set polarLayout.rootAngle=0;
	set polarLayout.rootLength=100;
	set polarLayout.showRoot=true;
	set radialLayout.spread=0.0;
	set rectilinearLayout.alignTipLabels=false;
	set rectilinearLayout.curvature=0;
	set rectilinearLayout.rootLength=100;
	set scale.offsetAge=0.0;
	set scale.rootAge=1.0;
	set scale.scaleFactor=1.0;
	set scale.scaleRoot=false;
	set scaleAxis.automaticScale=true;
	set scaleAxis.fontSize=8.0;
	set scaleAxis.isShown=false;
	set scaleAxis.lineWidth=1.0;
	set scaleAxis.majorTicks=1.0;
	set scaleAxis.minorTicks=0.5;
	set scaleAxis.origin=0.0;
	set scaleAxis.reverseAxis=false;
	set scaleAxis.showGrid=true;
	set scaleBar.automaticScale=true;
	set scaleBar.fontSize=10.0;
	set scaleBar.isShown=true;
	set scaleBar.lineWidth=1.0;
	set scaleBar.scaleRange=0.0;
	set tipLabels.colorAttribute="User selection";
	set tipLabels.displayAttribute="Names";
	set tipLabels.fontName="Arial";
	set tipLabels.fontSize=11;
	set tipLabels.fontStyle=0;
	set tipLabels.isShown=true;
	set tipLabels.significantDigits=4;
	set trees.order=true;
	set trees.orderType="increasing";
	set trees.rooting=true;
	set trees.rootingType="Midpoint";
	set trees.transform=false;
	set trees.transformType="cladogram";
end;
