# Supplementary material for: The cryptic diversity of hepadnavirus relatives
Source: mBio. 2025 Nov 4;16(12):e02541-25. doi: 10.1128/mbio.02541-25 (PMC12691608; doi:10.1128/mbio.02541-25)
Supplement: Data set S9 — Alignment and time-calibrated tree file of P proteins from hepadnavirus-related elements, related to Fig. 1B. [file mbio.02541-25-s0009.txt]

##Supplementary Dataset S9. Alignment and time-calibrated tree file of P proteins from hepadnavirus-related elements, related to Figure 1B.

>KNDV-Lg
VQTGGIYEDPSDFNPDWKIPEITEIHLKESIFDFIPKRLKKVIYPARVWHGKEQFKQKNQGVAPHQDPRHIGVVKRYFETLYKAGILYKRAHRNKWLISCQLFPWERIRNRCHGHAFCVRKNVNDNNNARLVVDMSSHSRIKQKIKLPKYYTLSIKTLQWIIRPNMWHMSIDLKNAFYSFPIHPESAVHLTISDTENVFGFRKLPMGHWISPWILQIVTANIAKWARETFKIGVYAYMDDFIVSHKHPKIVKRVTKAIIEKMKSTGIQLNIDKTPEPTRAVHFLGVKIDQDGIYPQDKHWKRSKNLIEQIK-GKRIDFKILQKFLGQLNWTSPFTPCKNAPLLPLYKRASKEWTTKIPDDHMELIEANWSEITKIHKNRVSKVAVDACDDGGVFSKGHVPVSHHINHKELLAMLHG-IRVA-QHVFVDNAYVYYGKYSLCGHSVVNLLTKGCVFQWIPSKSNPADGPSRCRQPIRHMATPQR
>WMNDV
VPAGGIYEDPSDFNPDWKIPEITEIHLNETIFDFIPKRLKKVIYPARVWHGKEQFKHKNQGVAPHQDPRHIGVVKRYFETLYKAGILYKRAHRNKWLIACQLFPWERIRNRCHGHAFCVRKNVNDNNNARLVVDMSSHSRIKQKIKLPKYYTLSIKTLQWIIRPNMWHMSIDLKNAFYSFPIHPESAVHLTISDTENVYGFRKLPMGHWISPWILQIVTANIAKWARETFKIGVYAYMDDFIVSHKHPKIVKKVTKAIIEKMKSTGIQLNIDKTPEPSRAVHFLGVKIGQDGIYPQDKHWKRSQKLIQEIK-GKRIDFKILQKFLGQLNWTSPFTPCKNAPLLPLYKRASKEWTTKIPEDHMELIETNWSEMTKIHKNRVKKVAVDACDNGGVFSKGHVSVSHHINHKELLAMLHG-IRVA-PHVFVDNAYVYYGKYSLCGHSVVNLLTKGCVFQWIPSKSNPADGPSRCHRPIRHMATPQK
>ANDV
LGLKGLYSQPGQFNPNWKVPKIPEISVKESIFEIVPKRLKKTLFPVRLFFTGFPAKPLSKAVAPHNHPNHHARVQEYLKNLFHAGVLYRRGSKHTWELEVQIYPWEKIKKRIHGHCFCVRKNVSDNENCRLVVDMSSHSRHAQNIKLPKFMTLSTEELKRLLRPNLWYMGLDLKAAFYNFPVHPETSNYLKISDGHQVYGFRKLPMGHWVSPFATSVWTANMSAHFRKKYKVIVLSYMDDFLIAHKHPRIVERVTRKIIKDMESCGLNFNIDKTPEPTQIMXFIGNKITKTGLSPLPKHVEKVKQILKDYK-GQTVDYKIMQRMLGHFNFVMMFTPTKMRFLSSIYKKASKEWTCKIPDHQLQIVKDAVQMLGEITE-KRNHVYCDSSLKGGIINHEKWQFEEPIHLLELFVALIS-LEYG-CVIHTDSNYVYFKKYVSLPNAITHLLTMRASLIRISSQFNYADCLSR-RWVHKNQATPPL
>KNDV-Lp-1
LPLAGLYSEPSDFNPDWTVPEIPDIHLKPSIEKFVGHKWFKKIYPLRVWTGNHYVKPITKAVAGHNDPRHILVVNRYLETLFTAGVLYKRKNAHEWELNVKRFDWEQIRKRVSGHVFCVRKNVNDNQSSRLVVDMSAHSRFEKKIPFPKYMSVNLENLKSCLRKNMWYMGLDLKAAFYSFPVHPEAASKLTISDTNQIYGFRKLPMGHWISPFVLSVTTAKLAKFFREKYRVTILAYADDFIIAHKHPKVVKRVTKAIIKDMQLTGLVFNIDKTPEPTKTINFLGANISEKGITAQDKHKKKAIELLDTIS-SKHIDFKILQRAIGQFNYCLQYCPTKHKPILPLYKRAHREWSTTIPPEILKSVRKDILYSPPIAY-KSKHVFVDACDYGGILTKYYVPLREPIHVKELFMAMYG-AVFG-NIIHTDSRFVYHQKYMTLPIENAVFLLSDKHVDWVPTSKNPADPVSRLTWPSRYWYTPMT
>EENDV
VGLKGLYHEHCSFNPDWKIPSLTEIKLQPSIQEIVGSRITKLFYPTRLWVGKNPVKPIHKGVGPHNVKGHQEKVCAYMQELYKNGVLYKRRNRNTWQVGCQLYPWETIKNRVHGHSFCVNKNAKDTANARLVVDMSVHSRHENGIKLPKYFTPSVSTLQQVLKPNLWLMGLDLKNAFYSFPMHPESSALLLISDNEQVYGFRKLPMGHWISPFVLQMYTKEIAAWARRKYQVIVITYMDDFLLAHKNPRILKKVTEQVIKEMAKHGLQMNLDKTPEPQKHCDFLGITVTQKGLIPQARHWQRSQEIIGLLK-DQHVDYKITQKALGQLNWTAPFTPFGLHPMRKIYKRASKEWSTKIPDSTWTMMQINWEKPLIVQK-RTKKTYVDASNVAGITDLFSTKV-EHINRSELLAAILG-AQYS-NHVVTDSSCVLYKKMSNVPACLCHLLLRNKQISWVRSKSNPADAPSRMTHPVSQQVTPTN
>ACNDV
LPAKGLYQQPSEFNPNWKIPSLTEIVLKDTIKEVVGKRITDKFFPVRLWTGKRNVNPKCKGVAPHKDPRHITVVNKYLNELYHAGVLYKRISRNKFLVKAQLYPWESIQDRCHGHAFCVRKNVQDNDNCRLVVDMSSHSRHEQGIKLPKYFTPSVKTISRTLRPHQWHMSLDLKNAFYSFPMHPESSVHLLVSDTANVYGFRKLPMGHWISPFVLQMFTARIAEWARKKFKVMVIAYMDDFLISHKHPRIVKKVCTAIQREMQRHGLQLNVDKTPEPTRTPQFIGIQVGRRGLLPQARHWQLVRQQLQEIK-GQHVDYKIIQKVLGLLNWTAPFTPCGIHPILPLYKRASREWSTKIPDHLYELMDMNWRKPMVVTN-RPNKVFVDASSKGGIQHKTYYSF-DHINKAELLAAALG-CDYA-NHVVTDSTYVFHHKFNTMPACLFAFLFREVTLSWVCSKDNPADSPSRVTPKVLRGHARNA
>RNDV
LGLLGLYEEHCKFNKEWIIPEFEDIHLEEGYFATDSEDLQKWAYPLRIWHGKHQLKHLDKGVAPHSNPDHIVKVKQYMDSLYKAGILYKRKSRNVFEVKVQLFPWERIKNRCHGHSFCVDKNSNDSESCRLVVDMSGSSRLAQHIKMPKYFTPSLSTLLTLFKPNLWYMSLDLKSAFYSFPVHPESAVHLLISDTKNVYGFRKLPMGHWISPFVLQMYTARLCTYIRKKYKIRAYAYMDDIMLAHKHPKILRRVTKLISKYINKFGLRLNVDKTPEPVREAKFIGVLLQKGGIAPQRHHWERSQKVLQLIK-NIHFDFKILQKVTGQLNWTSPFTPGGLAPLLPLYKRASKEWSTKIPDDMYNLIEANWSKPINLTKKCKNKCYADASLTHGLVYTHFKQCHNHINHKELIAAIYA-ADTS-KCVITDSSYVYYKKFNFSPN-ILQFIFKSADVYWISTLHNPADAPSRRRASVHGRYPRQQ
>BWNDV-1
AGVKGLYHVVGEQNKNWKIKPHEKLHLQPSFFDDNPQARKRLYYPARIWSPNHLLKPLSKAISHCDHESHSKIVCSYLHDLYCAGVLYKRESSHSWAVDVPLFDWEKIRNRVNGHIFLVNKNSNDSTHCRLVVDLSGHSRAAIHSKFPKYFSPNLSHLRYLVPKGMYKIGLDLSSAFYNIPVHPDSAVHLKISDGHTVYGFRKTPMGHGLSPFLLQMFTADIAAYVRRTFGVGCLTYMDDFVLFHKHAGVLSRVARTVCKQFAQWGVVLNLDKTPHPVRDCMFMGVLLQDRCIAVAPKHATKIAHLLSQFHPNVAYDFKLLQRLLGSLNWLSPFTHLQLAPLRRLYCSAGRGHATSISLVEWQLICLNYSKYKTLDRLRLPRIAVDAA-SHSVVSRTFRAPSPPQAHREMLAFLAG-LAHS-PFLLVDNKALYYTRFSSYPQCILRLLSANALVYWCRSSFMPADSSSRVTPPSLWVGPRPI
>BWNDV-2
VGVKGLYHVVGEQNKNWKIKPHETLHLKPSFFHDNPQARKRLYYPARIWSPNHLLKPLSKAISQCDHVSHTKTVCMYLNELYQAGVLYKRESSHSWAVNVPLFEWEKIRNRVNGHVFLVNKNSNDSTHCRLVVDFSGHSRAAVHSKFPKYFSPNLTHLRYLIPKGMYKIGLDLSSAFYNIPVHPDSAVHLKISDGHTVYGFRKTPMGHGISPFLLQMFTADIASYIRKTFGVGCLTYMDDFVLFHKHAGVLSRVARTVCKRFADWGVVLNLDKTPHPVRECVFMGVLLQYRCIAVAPKHAAKVSHLLSLFQPNVAYDFKLLQRLLGSLNWLSPFTHLQLAPLRRLYRSAGTGHATSISLVEWQLLCLNFSKYKSLSRQPLPRVAVDAA-SHSVVSRTFRQLSPPQAHREMLAFLAG-LSFS-PYILVDNKALYYTRFSTYPQCLLRLLSANALVYWCRSSFMPADSSSRVTPPSLWVGPRPI
>SSNDV
VGVKGLYHVVGRQNKDWKIKPHDTLHLKPEFFEELPNARKRLYYPARIWSPNHLLKPLSKAISNCDHVAHTKIVCAYLKDLYHNGVLYKRESSHSWAVQVPLFEWEKIRNRVNGHVFLVNKNSSDSEHCRLVVDLSGHSRAQVHSKFPKYFSPNLQHLQHLIPKGMFKIGLDLASAFYNIPVHPDSAVHLKISDGQTVYGFRKTPMGHGISPFLLQMFTADIARYVRETFAVGCLTYMDDFVLYHKHAGVLSRVARMVCAKFAQWGVVLNLDKTPHPVKTCTFMGVDLTYNSICVSPKHANKIAKLLTLFKPNVAYDFKILQKLLGSLNWLAPFTHFRLAPIRRLYQAAGRGHATSISCIEWDLLCLNFSKFKSLTHQRRPRVAVDAA-THSVVSRKSTFVSPPQAHREMLAFLMG-LSYS-NSILVDNKALYYKRFSTYPQCILNLLSANALVYWCRSSFMPADSSSRVTPPTLWVCPRPI
>YDNDV
LLLQGLYNPI-SQQRKWLLKPHPTIHLQETIFDVIGDKHKKLLFPARIWVNNKHLKRPEKGISTCDHEDHTKRVKEYLADMYKNGILYKRKSTHEWELNITRYEWEQIARRVNGHVFLVDRNTTDNVHSRLVVDLSSHSRAASKCKFPKYYCPPLSHLRTIFRAGMYYMGIDLSSAFYHGPVHPESATQLKISDGETIYGFRKSPMGHGLSPFLLQMLTTDIAHWIRKTFQVGCLSYMDDFILWHKNPRILNKVTHKACGLLQQHGCVINIDKTPTPVSELKFMGYMFGNKYVKCNPLKWEATWTLLNAIXPNIKYDVKIWQRVLGHLAFISPFLPFGLLPVRRMYLQIAGGHACSITEGEKKLLLMNMSLVTALSINKKCAVAADASEEFAVVTRGVVTPNMNQAWAEYQALTVA-LNMS-RNVLVDARATYHHRLRTLPACVLNVLLFQANVVWCKSEHMPADAASRCPTPNLVRATHPR
>SNDV
LGLKGLYKTAVVQNKQWTIKPHDNLHMKASISKIVGERIFSLIYPLRIWSNNKHLKPLDQAISKCDHDNHCTIVKEYLSDLYKTGVLYKKVGFREWGVSVQRFPWEQIRNKVNGHVFLVNKNVNDSERCRLVVDMSSXXXXXXXXXXXXXXXXXLPHLQQIIPPKMYKMSLDLSSAFYNIPVHPESSTKLLISDGQTVYGFRKTPMGHGISPWALSVLTSAMAXIIREKYLVGILSYMDDFILWHSSPKVLERVATQIIADMKEHGVELNYDKTPKPLKSVTFCGYQLNWTTIDPSEKTQTVLTKIMSLLKPHTIYDFKLGQKILGHYNWIAPFTDLRVLPWQRVYKLVALSHAWSLTTLEFQLITLNLSKMRALPRVKPPQVASDATNTCGVYTKGQGFHIPQINLAETLAAIWG-SCYS-PSVVTDSRFVYHKQWKTLPACITTLCLLHVRMFWVRSADNPADAPSRRLYPTL--RPHPN
>KNDV-Lp-2
LGVQGRYRNTFTFNPDWVFKPHPFLHAKEL--PFLTLREKRCVFPARLWLTSSGYKGLSEAISNRGEEDHRLKVKEYLQDMYEKGILYLRAGNYKWTMGITRFPWERIERRVNGHIFLVNKSEKDLTRSRLIVDLSXXXXXQKGKKPPKYWMPDVKFLEQAVHTNXXXLSLDLEAAFYQFPLHPESAYLCKISDGTRVFGFRALPMGSFLSPYVLSFITARLAKWARVKYHINVWAYMDDIIMWHKNPKILWRKTQHILKQLKAWGLAINLDKTPQPIRSITFLXXXXG-NSITLSTLHKEKLSQMLCPLR---TFDNKVGECTLGFLNWCSQFLIIQTMYFKEWYKVLPYQLSFRPSTTSWKIYEKVISTVIPISRTTCHAIAVDASLHGGVSPRGYYPVFGPIHVFETLAAIMA-VLYGFKCIYSDSMYVCHKKFNMLPSVLAHVMLRNITIKYVSSKRNPADAPSREFLITN--QRDQQ
>WSHBV_KR229754
AGLNGLYMPPSVFNPNWLIPSHKTVTLHKELPLLLPSRTWKYLLPARFWPKVTHWYSPLKAVKDKGESEHKIIVQNYLTKLFETGVLYKRASKHSWLVEVPLYQWEKIPRRVTGGVFLVDKNPHNSESCRLVVDFSQFSRHPN-MPFPKYRVPNLDALQNGLPANMYRISLDLSEAFYHIPLHPGSSCHLLVSDGLGFYGFRKAAMGVGLSPWLLHLFTSILATWIRSYY-IHCIAYMDDFLLSHSSVATLSAVVRNILALFAEWGILINVDKTPEPLPKVIFLGYAVSKNTLLPAPKAQKKALLALNCIQPDTAYDFKIIQRLTGLLAWVAPFTDLSYLILQPLYEACVSHSDFSFTSQYLSILTSNFTRYTAKPKVAQPCIFVDASDTLAATFSQSLPSALPIHIKETIAAVVAVSFHFPRALASDSMFVCYKQFKTLPALRAYTALRRLAVAYVHTSANPADGPTRLPAAPVPLALSLF
>CSKV
--------PPSVFNRNWIIPEHKNIFIDPKLPEFIPHRTWKFLLPAKFWPKVIKWFNPSKGIKDKDTLEHKLLVQKYFTVLFEAGVLYKRHSAHYWEVSAKLYQWEQIPRRVTGGVFLVDKSPHDTTKCRLVVDFSQFSRKPN-VPFPKYRVTNLLSLQTALPXXXXXXXXXXSEAFYHIPFSVGSAVCLMVSDGAGFYGFRKAAXXXXXXXXXXXXXXSALALFIRSYY-VHCLAYMDDFILSARDYSTLTLCCGSIIRLFNEWGIVINMDKTPLPLLQLKFLGYEVTTTSLRPYPKAVQVLDSLICAVSVNVPYDFKVIQRFLGHLAWLAPFTKLSYLLLQPLYRAVSCKSDFSFSPTYVSMLRSNFGHFLAKS--ANPSVFVDASLSHAAVSHGTFPDLLPIHVKELVVACVASHFYSPRMLASDSMFVCYKSFKSLXGLRCLQLLHSTPVAYVASECNPADAPTRVPYHPVPLRVFSS
>AMDV
LGLRGLYINQAVYNPDWIIPDFSQIHLSEEIVKDLPSRKWKLLMPAHVYVPGAKYMQLNQSIKNKDEIHHQVSVFCYYWNLYTAGILYARHSAHSWAFRGTPYSWEKIPRRPTGGVFLVDKNPRNTREARLVVDFSQFSRLPFRVMWPRFASPNLRALAQLLPSGMCWVSLDVSAAFYHIPMHPSAAAFALIGLPGLVMGFRKIPMGIGISPFLLAQLTAILCQHLRRTFDVCAFSYMDDVVLGHINGQHLERVAHCVFGLFTHYGIKINPEKTKWTGTTLFFLGMEFREQGWTPSQDKMTKIMDLLDHIDTTKYYDPKILQRLCGTLAFHAPFTRFGYAALKPLYLAITANKNFKFSSTYVHFLRLNVKQIFPVVECKYPLVFSDATPCRAYVSYTESADIPPIFQAELLALLWAVMSTGAESVGVDNQALLAKRHPSLSSCVTAATLKHVQLHFIPSAENPADAPSRLLPPTRPGTSRSS
>TMDV
LCLKGLYVQQATFNPQWNIPSFKDIHLTQCIQHIIPSRKWKLLLPAHLFVPGARYYSHDVAIKDKDKLLHEVLVVEYLYELYKAGILYLRFSAHQWTFIGTPYSWEAIPNRVTGGVFLVDKNPRNTHDARLVVDFSQFSSMPHRVRWPRFASPNLRALSQLLPEGLCWVSLDVSAAFYHIPLHPDAASNVLIGIPGLTLGFRKLPMGVGISPFLLAQFSAILCQHVRRSFCVVAFAYMDDVVLGSKHEGHLVSVCGHVIRLLQSLGIQLNEEKTKWTGTTLHFLGLELREQGWTPSTDKLQKVRDILENIRPDVAYDPKVLQRLTGTLAFMAPFTRFGYAVLRPLYLAIQKWKDFVFSDCYLSLLKVNARDVLPVMHYIYPQVFSDATPVCAYVSYTQNAGICPIYQAELMALLWCVMQTGETSVGVDNQALLAKKFNKLPGVVAAATLKYVQLHFLCSKLNPADLASRLPPPTRAPLSHKS
>IMDV
HGLKGLYETEAVFNPEWIIPTFPHIHLSEDIKDYIPNRKWKLIFPARLYTPGAKYLPLDKAIKDKGETQHRLQSVLYLLELYNKGILYKRESAHLWSFIGTPYSWERIPLRVTGGLFLVDKNPRDSTTCRLVVDFSQFSRLPNRVRWPRFATPNLSSLAHLLPRSLCWVSLDVSAAFYHIPMHPGSARHTLVGIRGLTLGFRKAPMGIGLSPFLLAIFSGIICNFLRCSFHLLSFAYMDDMVIGAINDVHLATGVAAVCSLLVHLGIVINESKTKWTGTELFFLGYRITHSGIFPSQDKHEKLLDLLETLRTDNHYDIKVIQRLTGHLAFMAPFTQTGYCLLQPLYHAITQGKAFMFNVYYKEMLLYFFTRLVPVHVFGFPQVFSDATLNTAWVNYTFASDVLPIHVTELIAACCAIQATGVSILGVDNTVVQHKKYKKYPACMANIILREVSMLYVKSEHNPADHPSRLAKPKFVDKSHAT
>HBV_A_adw2_X02763
VGFTGLYSTVPIFNPEWQTPSFPKIHLQEDIINRCQQRRLKLIMPARFYPTHTKYLPLDKGIKPYDVVNHYFQTRHYLHTLWKAGILYKRETTRSASFCGSPYSWEQTPARVTGGVFLVDKNPHNTAESRLVVDFSQFSRGISRVSWPKFAVPNLQSLTNLLSSNLSWLSLDVSAAFYHIPLHPAAMPHLLIGSSGLVLGFRKIPMGVGLSPFLLAQFTSAICSVVRRAFHCLAFSYMDDVVLGAKSVQHRESLYTAVTNFLLSLGIHLNPNKTKRWGYSLNFMGYIIGSWGTLPQDHIVQKIKHCFRKLPVNRPIDWKVCQRIVGLLGFAAPFTQCGYPALMPLYACIQAKQAFTFSPTYKAFLSKQYMNLYPVQRPGLCQVFADATPTGGLAIGQTFVAPLPIHTAELLAACFARSRSGAKLIGTDNSVVLSRKYTSFPGCTANWILRGTSFVYVPSALNPADDPSRLSRPFQPTTGRPV
>HBV_ayw_Z35716
VGFTGLYSTVPVFNPHWKTPSFPNIHLRQDIIKKCEQRRLQLIMPARFYPKVTKYLPLDKGIKPYELVNHYFQTRHYLHTLWKAGILYKRETTHSASFCGSPYSWEQTPARVTGGVFLVDKNPHNTAESRLVVDFSQFSRGNYRVSWPKFAVPNLQSLTNLLSSNLSWLSLDVSAAFYHLPLHPAAMPHLLVGSSGLILGFRKIPMGVGLSPFLLAQFTSAICSVVRRAFHCLAFSYMDDVVLGAKSVQHLESLFTAVTNFLLSLGIHLNPNKTKRWGYSLNFMGYVIGCYGSLPQDHIIQKIKECFRKLPVNRPIDWKVCQRIVGLLGFAAPFTQCGYPALKPLYACIQSKQAFTFSPTYKAFLCKQYLNLYPVQRPGLCQVFADATPTGGLVMGQTFLAPLPIHTAELLAACFARSRSGANILGTDNSVVLSRKYTSFPGCAANWILRGTSFVYVPSALNPADDPSRLSRPFRPTTGRPD
>HBV_B_adw_D00330
VGFTGLYSTVPCFNPKWQTPSFPDIHLQEDIVDRCKQRRLKLIMPARFYPNVTKYLPLDKGIKPYEVVNHYFQTRHYLHTLWKAGILYKRESTRSASFCGSPYSWEQTPARVTGGVFLVDKNPHNTTESRLVVDFSQFSRGNTRVSWPKFAVPNLQSLTNLLSSNLSWLSLDVSAAFYHLPLHPAAMPHLLVGSSGLILGFRKIPMGVGLSPFLLAQFTSAICSVVRRAFHCLAFSYMDDMVLGAKSVQHLESLYAAVTNFLLSLGIHLNPHKTKRWGYSLNFMGYVIGSWGTLPQEHIVQKIKMWFRKLPVNRPIDWKVCQRIVGLLGFAAPFTQCGYPALMPLYACIQAKQAFTFSPTYKAFLTKQYLNLYPVQRPGLCQVFADATPTGGLAIGQTFVSPLPIHTAELLAACFARSRSGAKLIGTDNSVVLSRKYTSFPGCAANWILRGTSFVYVPSALNPADDPSRLYRPYRPTTGRPD
>HBV_C_16th_Century_Korean_Mummy_JN315779
VGFTGLYSTVPVFNPEWQTPSFPNIHLQEDIINRCQQRRLKLIMPARFYPNXTKYLPLDKGIKPYEVVNHYFKTRHYLHTLGKAGIRYXRETTRSASFCGSPYSWEQTPARVTGGVFLVDKNPHNTTESRLVVDFSQFSRGSTHVSWPKFAVPNLQSLTNLLSSNLSWLSLDVSAAFYHIPLHPAAMPHLLVGSSGLILGFRKIPMGVGLSPFLLAQFTSAICSVVRRAFHCLAFSYMDDVVLGAKSVQHLESLFTSITNFLLSLGIHLNPNKTKRWGYSLNFMGYVIGSWGTLPQEHIVLKIKQCFRKLPVNRPIDWKVCQRIVGLLGFAAPFTQCGYPALMPLYACIQSKQAFTFSPTYKAFLCKQYLHLYPVQRSGLCQVFADATPTGGLAIGQTFVAPLPIHTAELXXACFARSRSGAKLIGTDNSVVLSQKYTSFPGCAANWILRGTSFVYVPSALNPADDPSRLYRPFRPTTGRPV
>HBV_C_adr_AY123041
VGFTGLYSTVPVLNPEWQTPSFPNIHLQEDIINRCQQRRLKLIMPARFYPNLTKYLPLDKGIKPYEAVNHYFKTRHYLHTLWKAGILYKRETTRSASFCGSPYSWEQTPARVTGGVFLVDKNPHNTTESRLVVDFSQFSRGSTHVSWPKFAVPNLQSLTNLLSSNLSWLSLDVSAAFYHIPLHPAAMPHLLVGSSGLILGFRKIPMGVGLSPFLLAQFTSAICSVVRRAFHCLAFSYMDDVVLGAKSVQHLESLFTSITNFLLSLGIHLNPNKTKRWGYSLNFMGYVIGSWGTLPQEHIVLKLKQCFRKLPVNRPIDWKVCQRIVGLLGFAAPFTQCGYPALMPLYACIQSKQAFTFSPTYKAFLCQQYLHLYPVQRSGLCQVFADATPTGGLAIGRTFVVPLPIHTAELLAACFARDRSGAKLIGTDNSVVLSRKYTSFPGCAANWILRGTSFVYVPSALNPADDPSRLYRPFQPTTGRPD
>HBV_chimpanzee_D00220
VGFTGLYSTLPVFNPNWQTPSFPDIHLHQDIINKCEQRRLKLSMPARFYPNSTKYLPLEKGIKPYDVVNHYFQTRHYLHTLWQAGILYKRETTRSASFCGSPYSWEQTPARVTGGVFLVDKNPHNTAESRLVVDFSQFSRGSTRVPWPKFAVPNLQSLTNLLSSNLSWLSLDVSAAFYHLPLHPAAMPHLLVGSSGLIMGFRKIPMGVGLSPFLLAQFTSAICSVVRRAFHCLAFSYMDDVVLGAKSVQHLESLYTAVTNFLLSLGIHLNPNKTKRWGYSLHFMGYVIGSWGTLPQEHIVQKIKNCFRKLPVNRPIDWKVCQRIVGLLGFAAPFTQCGYPALMPLYACIQAKQAFTFSPTYKAFLSQQYSTLYPVQRSGLCQVFADATPTGGLVMGQTFVAPLPIHTAELLAACFARSRSGAKLIGTDNSVVLSRKYTSFPGCAANWILRGTSFVYVPSALNPADDPSRLYRPFQPTTGRPV
>HBV_D_ayw_V01460_Galibert
VGFTGLYSTVPVFNPHWKTPSFPNIHLHQDIIKKCEQRRLQLIMPARFYPKVTKYLPLDKGIKPYELVNHYFQTRHYLHTLWKAGILYKRETTHSASFCGSPYSWEQTPSRVTGGVFLVDKNPHNTAESRLVVDFSQFSRGNYRVSWPKFAVPNLQSLTNLLSSNLSWLSLDVSAAFYHLPLHPAAMPHLLVGSSGLILGFRKIPMGVGLSPFLLAQFTSAICSVVRRAFHCLAFSYMDDVVLGAKSVQHLESLFTAVTNFLLSLGIHLNPNKTKRWGYSLNFMGYVIGCYGSLPQEHIIQKIKECFRKLPINRPIDWKVCQRIVGLLGFAAPFTQCGYPALMPLYACIQSKQAFTFSPTYKAFLCKQYLNLYPVQRPGLCQVFADATPTGGLVMGQTFSAPLPIHTAELLAACFARSRSGANIIGTDNSVVLSRKYTSFPGCAANWILRGTSFVYVPSALNPADDPSRLSRPFRPTTGRPD
>HBV_E_ayw4_X75657
VGFTGLYSTIPVFNPNWKTPSFPDIHLHQDIINKCEQRRLNLVMPARFFPISTKYLPLEKGIKPYDVVNHYFQTRHYLHTLWKAGILYKRETTRSASFCGSPYSWEQTPARVTGGVFLVDKNPHNTAESRLVVDFSQFSRGSSRVSWPKFAVPNLQSLTNLLSSNLSWLSLDVSAAFYHLPLHPAAMPHLLVGSSGLIMGFRKIPMGVGLSPFLLAQFTSAICSVVRRAFHCLAFSYMDDVVLGAKSVQHLESLYTAVTNFLLSLGIHLNPNKTKRWGYSLNFMGYVIGSWGSLPQEHIIQKIKDCFRKLPVNRPIDWKVCQRIVGLLGFAAPFTQCGYPALMPLYACTQSKQAFTFSPTYKAFLCKQYLNLYPVQRPGLCQVFADATPTGGLAIGQTFVAPLPIHTAELLAACFARSRSGAKLIGTDNSVVLSRKYTSFPGCAANWILRGTSFVYVPSALNPADDPSRIYRPFQPTTGRPD
>HBV_F_adw4q_X69798
VGFTGLYSTVPAFNPNWSTPSFPDIHLHQDLISKCEQRRLKLVMPARFYPKVTKYFPMDKGIKPYEAVNHYFKTRHYLHTLWKAGILYKRESTRSASFCGSPYSWEQTPARVTGGVFLVDKNPHNTTESRLVVDFSQFSRGTTRVSWPKFAVPNLQSLTNLLSSNLSWLSLDVSAAFYHLPLHPAAMPHLLVGSSGLILGFRKIPMGVGLSPFLLAQFTSAICSVVRRAFHCLAFSYMDDLVLGAKSVQHLESLYTAVTNFLLSVGIHLNTSKTKRWGYSLHFMGYVIGSWGSLPQDHIVHKIKECFRKLPVNRPIDWKVCQRIVGLLGFAAPFTQCGYPALMPLYACITAKQAFVFSPTYKAFLCKQYMNLYPVQRPGLCQVFADATPTGGLAIGQTFVAPLPIHTAELLAACFARSRSGATLIGTDNSVVLSRKYTSFPGCAANWILRGTSFVYVPSALNPADDPSRLYRPFQPTTGRPD
>HBV_G_AF160501
VGFTGLYSTIPVFNPDWQTPSFPNIHLHQDIITKCEQRRLKLVMPARFFPNSTKYLPLDKGIKPYEVVNHYFQTRHYLHTLWKAGILYKRETSRSASFCGSPYTWEQTPARVTGGVFLVDKNPHNTAESRLVVDFSQFSRGSARVSWPKFAVPNLQSLTNLLSSNLSWLSLDVSAAFYHIPLHPAAMPHLLVGSSGLILGFRKIPMGVGLSPFLLAQFTSAICSVVRRAFHCLAFSYMDDVVLGAKSVQHLESLYTAVTNFLLSLGIHLNPNKTKRWGYSLNFMGYVIGSWGTLPQEHITQKIKQCFRKLPVNRPIDWKVCQRITGLLGFAAPFTQCGYPALMPLYACIQAKQAFTFSPTYKAFLCKQYMNLYPVQRPGLCQVFADATPTGGLAIGQTFVAPLPIHTAELLAACFARSRSGAKLIGTDNSVVLSRKYTSFPGCAANWILRGTSFVYVPSALNPADDPSRLCRPFLPTTGRPD
>HBV_gibbon_ayw3q_U46935
VGFTGLYSTVPVFNPKWQTPSFPDIHLHQDIINKCEQRRLKLIIAARFYPNAPKYLPLDKGIKPYEVVNHYFQTRHYLHILWKAGILYKRETTRSASFCGSPYSWEQTPARVTGGVFLVDKNPHNTTESRLVVDFSQFSRGSTRVSWPKFAVPNLQSLTNLLSSNLSWLSLDVSAAFYHLPLHPAAMPHLLVGSSGLVLGFRKIPMGVGLSPFLLAQFTSSICSVVRRAFHCLAFSYMDDLVLGAKSVQHLESIYTAVTNFLLSLGIHLNPNKTKRWGYSLNFMGYIIGSWGSLPQDHIVQKIKQCFRKLPVNRPIDWKVCQRIVGLLGFAAPFTQCGYPALMPLYACIQAKQAFTFSPTYKAFLRTQYLTLYPVQRPGLCQVFADATPTGGLAIGQTFVAPLPIHTAELLAACFARSRSGANIIGTDNSVVLSPKYTSFPGCAANWILRRTSFVYVPSALNPADDPSRLYRPFRPTTGRPV
>HBV_gorilla_AJ131567
VGFTGLYSTLPIFNPNWQTPSFPDIHLHQDIINKCEQRRLKLVMPARFYPTSTKYLPLEKGIKPYQVVNHYFQTRHYLHTLWEAGILYKRETTRSASFCGSPYSWEQTPARVTGGVFLVDKNPHNTAESRLVVDFSQFSRGSTRVPWPKFAVPNLQSLTNLLSSNLSWLSLDVSAAFYHLPLHPAAMPHLLVGSSGLVLGFRKIPMGVGLSPFLLAQFTSAICSVVRRAFHCLAFSYMDDVVLGAKSVQHLESLYTAVTNFLLSLGIHLNPTKTKRWGYSLNFMGYVIGSWGTLPQEHIVQKIKHCFRKIPVNRPIDWKVCQRIVGLLGFAAPFTQCGYPALMPLYACIQAKQAFTFSPIYKAFLSKQYATLYPVQRAGLCQVFADATPTXGLVIGQTFVAPLPIHTAELLAACFARSRSGANIIGTDNSVVLSRKYTSFPGCAANWILRGTSFVYVPSALNPADDPSRLSRPFQPTTGRPD
>HBV_H_adw4_AY090454
VGFTGLYSTVPVFNPDWLTPSFPDIHLHQDLIQKCEQRRLKLIMPARFYPKATKYFPLDKGIKPYEVVNHYFKTTHYLHTLWKARILYKRESTHSASFCGSPYSWEQTPSRVTGGVFLVDKNPHNTTESRLVVDFSQFSRGTTRVSWPKFAVPNLQSLTNLLSSNLSWLSLDVSAAFYHLPLHPAAMPHLLVGSSGLILGFRKIPMGVGLSPFLLAQFTSAICSVVRRAFHCLAFSYMDDLVLGAKSVQHLESLYTAVTNFLLSVGIHLNTAKTKWWGYSLHFMGYIIGSWGTLPQEHIVQKIKNCFRKLPVNRPIDWKVCQRIVGLLGFAAPFTQCGYPALMPLYACITAKQAFVFSPTYKAFLCKQYMNLYPVQRPGLCQVFADATPTGGLAIGQTFVAPLPIHTAELLAACFARSRSGADIIGTDNSVVLSRKYTSFPGCAANWILRGTSFVYVPSALNPADDPSRLCRPFRPTTGRPA
>HBV_orangutan_AF193863
VGFTGLYSTAPVFNPNWQTPSFPDIHLHQDIINKCEQRRLKLIMPARFYPNSTKYFPPDKGIKPYEGVNHYFQARHYLHTLWKAGVLYKRETTRSASFCGSPYSWEQTPARVTGGVFLVDKNPHNSSESRLVVDFSQFSRGSTRVSWPKFAVPNLQSLTNLLSSNLSWLSLDVSAAFYHLPLHPAAMPHLLVGSSGLIMGFRKIPMGVGLSPFLLAQFTSALCSVVRRAFHCLAFSYMDDMVLGAKSVQHLESLYTAVTNFLLSLGIHLNPGKTKRWGYSLHFMGYVIGSWGTLPQDHIVQKIKQCFRKLPVNRPIDWKVCQRIVGLLGFAAPFTQCGYPALMPLYNCIHNRQAFTFSPTYKAFLRTQYLTLYPVQRPGLCQVFADATPTGGLALGQTFVAPLPIHTAELLAACFARSRSGANIIGTDNSVVLSRKYTSFPGCAANWILRGTSFVYVPSALNPADDPSRLYRPFRPTTGRPV
>WMHBV-1_AF046996
VGFSGLYSSTLTFNPQWKTPQFPLIHLKEDLIPFIESRRLKLVLPARFYPKATKYFPLEKGIKPHNVVNHYYQVQHYLHTLWEAGVLYKRETTHSASFFGTPYTWEHTPSRITGGVFLVDKNPHNATESRLVVDFSQFSRGNTSVSWPKFAVPNLQSLTNLLSTDLSWVSLDVFAAFYHLPLHPASMPHLLVGSSGLIMGFRKVPMGLGLSPFLLAQFTSAICSVVRRAFHCMAFSYMDDVVLGAKSVQHLESLLASVTTFLLALGIHLNPEKTKRWGKALNFMGYVIGGYGSLPQQHIRDKIALCFQKLPCNRPIDWKVCQRIVGLLGFVAPFTQCGYAALMPIYTCIQKHQAFTFSLVYKTFLKDQYMHLYPVQRAGHCQVFADATPTGGLVMGQTFLSPLPIHTAELLAACFARCWSGAKLIGTDNAVVLSRKYTHFPGCAATWILRGTCFVYVPSKLNPADDPSRLLKPFQPSTGRPG
>BBHBV_JX941466
VGLTGLYSKPKSFNPEWKTPSFDNIHLRPDLIQYLQNRRLRLCLPARFYPNKTKYFPLSKGIKNYETLTHFFHTSNYLWTLWEAGITYLRESEKSASFKGQLYPWEQTPRRITGGVFLVDKNPGNRQESRLVVDFSQFSRGDTRVHWPKFAVPNLQSLTNLLSTNMHWLSLDVAAAFYHIPLSSAAMCHLLVGSPGLIMGFRKIPMGVGLSPFLLAQFTSALASLVRRTFHCMAFTYMDDVVLGAKSPHHLRALHTSVCSLFRDLGIVVNPTKTKWWGKHLHFMGLIISPGGTLPQDKHHQKALKLISSLPVNKPLDWKILQRITGLLGFLAPFTTCGYPALMPLYHAITRRQALKISWPFKNFLYSLYKQPLPVQKPAICQVFADATPTGGLVNHSRFPRPLPIHCAELIAACLARRWTGARVIGTDNSIVASGKRTSFPGCVANWMLRGTSFCFVPSALNPADAPSRIPVAFRPSTGRPD
>RBHBV_KC790373
AGLTGLYSKPKSFNPHWKTPEFPQLHLRPDLIEYLTHRRFRLCIPARFFPNKTKYFPLYKGIKPYDLLTHFFLTSHYLRTLWEAGVTYLRETQSSASFNGSPYPWEQTPRRISGGVFLVDKNPNNSAESRLVVDFSQFSRGDSRVLWPKFAVPNLQALTNLLSTNLCWLSLDVSAAFYHIPLSPAAMPHLLVGSPGLIMGFRKIPMGVGLSPFLLAQFTSALASVVRRTFHCVAFSYMDDVVLGARTPQHLESVYASVCSLFSSLGIHLNPSKTKWWGKHLHFMGLVLSPAGALPQTKHQSRALSCLKRLPTYVVLDWKLLQRLTGLLGFLAPFTACGYPALMPLYAAVQARRGFEFSPAYKGFLLQLYSHLLPVQRRAVCQVFADATPTGGLVNHLRFPRPLPIHCAELIAACLARRWSGARVLGVDNTIVCSGKFTHFPGCTANWMLRGTSFCYVPSELNPADAPSRILLAFRPSTGRPD
>HBHBV_KC790377
AGLTGLYSKPKRFNADWKTPEFPRIHLRPDLISYLTTRRFRLCLPARFFPKRTKYFPLTKAIKPYNILTHFFLTSHYLRTLWKTGVTYLRETHTTASFNGLPYPWEQTPRRISGGVFLVDKNPNNRAESRLVVDFSQFSRGDTRVLWPKFAVPNLQALTNLLSTNLFWLSLDVSAAFYHIPLSPAAMPHLLVGSPGLIMGFRKIPMGVGLSPFLLAQFTSALASVVRRTFHCVAFSYMDDVVLGARTPEHLESVYASVCALFSDLGIHLNPDKTKWWGKHLNFMGLEISPAGALPQHKHQARALQCLKTLPTYRVLDWKLLQRLTGLLGFLAPFTACGYPALMPLYGAIHARRGFEFSPAYKGFLLQLYSHLLPVQRRALCQVFADATPTGGLVNHLRFPRPLPIHCAELIAACLARRWSGARVLGVDNTIVCSGKFTHFPGCTANWMLRGTSFCYVPSELNPADAPSRILLAFRPSTGRPG
>TBHBV_KC790378
VNLLGLYHKSYLYNPDWKVPSFDDIHVREDLIDYLDKRKLKLTFPARFFPRKTKYLPLSKAIKKHELLGHFFKCVHHLWVLWEAGILYKREGTHLLSFQGLPYPWEQTPRRVTGGIFLVDKNTRNRKDCRLVVDFSQFSRGPDRVRWPKFAVPNLQSLTNLLSSDLQWLSLDVSAAFYHIPLVPAASPHLLVGSPGLVMGFRKIPMGVGLSPFLLAQFTSAICSVVRRTFHCVAFAYMDDVVLGARTLSHLESIYTSCVNLLVSLGIKLNPEKTKWWGPSLHFMGLVINASGSMPQPQHVSKGLTMLKKLPINRPLDYKIMQRVTGLLGFLAPFTMFGYPLIKPMY----TDSAFVLSALYKQCLIWAYSNLLPVQRPGICVTYADATPSGGWVSASSFATPLPIFVAETIAALLARLATGARILGVDNQAVASGKYTKLPGCFATMILRGTSFIYVPSEANPADLPSRHRLRFRPTTGRPD
>WHV_NC_004107
TNITGLYSQAAQFNPHWIQPEFPELHLHNDLIQKLQQRKLQLNFPARFFPKATKYFPLIKGIKNNNALEHFFATANYLWTLWEAGILYLRKNQTTLTFKGKPYSWEHTPRRITGGVFLVDKNPNNSSESRLVVDFSQFSRGHTRVHWPKFAVPNLQTLANLLSTNLQWLSLDVSAAFYHIPISPAAVPHLLVGSPGLIMGFRKLPMGVGLSPFLLAQFTSALASMVRRNFHCVVFAYMDDLVLGARTSEHLTAIYSHICSVFLDLGIHLNVNKTKWWGNHLHFMGYVITSSGVLPQDKHVKKISRYLRSVPVNQPLDYKICERLTGILNYVAPFTLCGYAALMPLYHAITSRTAFIFSSLYKSWLLSLYEELWPVQRGVVCTVFADATPTGGIATTQTFAFPLPIATAELIAACLARCWTGARLLGTDNSVVLSGKLTSFPACVANWILRGTSFCYVPSALNPADLPSRVLRPLRPQTSRPV
>GSHV_NC_001484
TNITGLYSQTEKFNCNWKQPVFPKIHLDNNLFQKLENRRLKLVFPARFFPNATKYFPLLKGIKDKNTIEHFFAAANYLWTLWESGILYLRKNQTTLTFRGKPYSWEHTPRRITGGIFLVDKNPYNSSESRLVVDFSQFSRGHSRVHWPKFAVPNLQTLANLLSTNLQWLSLDVSAAFYHIPVSPAAVPHFLVGSPGLIMGFRKLPMGVGLSPFLLAQFTSALTSMVRRNFHCLAFAYMDDLVLGARSYEHLTAVYSHICSVFLDLGIHLNVEKTKWWGHTLHFMGYTINGAGVLPQDKHVHKVTTYLKSIPINQPLDYKICERLTGILNYVAPFTKCGYAALLPLYQAIASHTAFVFSSLYKNWLLSLYGELWPVQRGVVCSVFADATPTGGICTTQTFGFSLPIATAELIAACLARCWTGARLLGTDNSVVLSGKLTSFPACVANWILRGTSFCYVPSADNPADLPSRALRPFRPVTKRPV
>ASHV_AGU29144
TNITGLYSQTAKFNPEWKQPDFPKIHLSEDLFLNYNNRKLKLNFPARFFPKATKYFPLSKGIKNNDSIEHFFAAATYLWTLWESGILYLRKNQTTLTFKGKPYSWGHTPRRITGGVFLVDKHPHNSSESRLVVDFSQFSRGHTRVHWPKFAVLNLQALANLLSTNLQWLSLDVSAAFYHIPVSPAAVPHLLVGSPGLIMGFRKLPMGVGLSPFLLAQFTSALASMVRRNFHCVAFAYMDDLVLGARTHEHLTAIYSHICSVFLDLGIHLNVAKTKWWGHHLHFMGYVITGAGILPQDKHVQKVSTYLKSIPLNKPLDYKICERLTGILNYVAPFTKCGYAALLPLYQA-TSRTAFVFSSLYHSWLLSLYAELWPVQRGVVCSVS-DATPTGGICTTQTGAFALPIATADVIAACLARCWTGARLLGTDNSVVLSGKLTSYPACVANWILRGTSFCYVPSAANPADLPSRALHPFRPQLSRPV
>TFHBV
LGLKGLYQDVPPFNPSWEIPTIQGVHLQEDIIREIPDRRWAYIYPIRFWPNEVKYRPREQGITDKETRAHSEKVSLYLQTLYNNGILYKRESRHVLLFNDNPYSWESVPSGCTGRVFLVNKSSGNSSQARLVVDFSQFSRGKRRVHFPRYFSPNTEALSRILPPHMWRISLDLAEAFYHLPYHTSSSLRLSVSDGKRVYLFRRAAMGVGLSPWNLTLFTSIIAERIRKYFSIHCFAYMDDFILSHPNPRYLIAAANGVVGYLQQYGVRINFDKTLTPTRQIVFMGLQITPTHIHVTKEKFQKLHDLLTSINTDVFYDWKILQRFAGHFNQIVAFSLFGSHILGPIYLAITNKADFCFTKSYVTDLRYVLNHVYDLPKHIVPSVAADATLTHGIATRQTFSEQRPVHVQELLIALVALLCFVPKGLLSDSTFVVHKQLHTLPAAVGHYLLSRAKVTYVHTSLNPADPVSRHSAPVHTSLVKPW
>SLHBV
LGLQGLYHNDSPLNPEWKIPDFSGIHLKPEITVDLADRRWRYIYPIRFWPGEVRYRSKAKGVSPKEEI-HSQLVGDYLQSLYRNGILYKRESRHVLSADTESYLWERIPTAVTGRVFLVNKNTHDSEKCRLVVDFSQFSRGERRVHFPKYFSPNIDTLKQLLPCSMWRISLDLAEAFYHLPYHPASSTRLVVSDGKTTYCFRRAAMGVGLSPWNLSLFTSILASEIRRTFNIHCFAYMDDFILSHPSRQFLHSSCSAVVRLLQKFGVKLNFDKTPEPVTKINYLGLLVTQSYLRIPDEKLRNIDELIMSIVPGHFYDWKVIQRFVGHLGYILQFSPYGYGILRPLYNAITAKNDFCFSVDYVKIIKYAVTHLYAKERIFSPKLAVDATLTHAISTKNPFGRIRPIHIQELLTTLVAILCYKPRSLISDSMFVCHKQTATLPALLATSVLARSQVHYVNTKCNPADSISRSKPETYTPLVRPW
>SkHBV
IGLAGLYQPIDTYNPEWKIPVIPNTRLDEHIPNDLPHRAWPLILPARFWPKRIKYRPLADAVTPKQQDAHQVKVKQYLLELYKVGVLYKRENAHTFSFYDKPYSWEHVPTRVTGRCFLVHKNARDTEKARLVVDFSQFSRGPNRVRFPKYWSPNHQTLRRVLPRDMSRISLDLSSAFYHIPHHPESAARLLVSDGESVYAFRKCPMGVGLSPFNLTIFSNILASHIRRHFNVHCFAYMDDFVLSHPDPRHLRSTTSAVVDWLQSYGIIINVDKTPEPARDIRYLGLMISDRLMTIPSSYKQDLLDSLKDIDPTVFYDFKCISRLVGKCSYMAGFTPYKWSILQPLYTALQAKGDVRFSKLYLKHLQSFVRSAIPLFKQPVPTIAVDASLTHGIVDLTPFSKQRAIHVQELLIALCAQLMLQPHGLISDSMFVLHRQYGTLTALVATEQLANRPAYYVASDNNPADAPSRGVPPSYTPLIKPK
>STHBV-1_AJ251934
LGLSGLYQKGCEFNPDWKIPDISRTHINTEIVNECPSRNWKYLTPAKFWPKSISYFPVHAGVKPKEQNCHESLVNDYLSKLFEAGILYKRVSKHLVTFKGPSFSWEQWPNRITGRIFLVDKNSRNTTEARLVVDFSQFSKGKNAMRFPKYWSPNLTALRRIVPLGMPRISLDLSQAFYHLPLNPASSSRLAVSDGKQVYYFRKAPMGVGLSPFLLHLFTTAIGAEISRRFNVWTFSYMDDFLLCHPSARHLNSISHAVCTFLQEFGIRINFDKTPSPVTTIRFLGYEISNQHLKIEESRWNELRQVIKKIKVGQWYDWKCIQRLIGHLNFVLPFTKGNVEMLKPMYDACTHRVNFAFSSRYKILLYKLTMGVCKLSSLPLPRVATDATLTHAISHITTFSKVRDIHVQELLMVCLARLMIKPRCILTDSTYVCHRKFNKLPAMYAKQLLTRLTLYYVPSKYNPADGPTRHKPPTYTPLSKPH
>DHBV_AY494851
LGLSGLYQKGCTFNPEWKVPDISDTHFKSEIINECPSRNWKYLTPAKFWPKSISYFPVQAGVKPKDVMQHESIVGKYLTRLYEAGILYKRISKHLVTFKGQPYNWEQWPNRITGKLFLVDKNSRNTEEARLVVDFSQFSKGKNAMRFPRYWSPNLTTLRRILPVGMPRISLDLSQAFYHLPFNPASSSRLAISDGQRVYYFRKAPMGVGLSPFLLHLFTTALGSEISRRFNVWTFTYMDDFLLCHPNARHLNAISHSVCSFLQELGVRINFDKTPSPVNEIRFLGYQIDQRYMKIEESRWKELRTVIKKIKIGEWYDWKCIQRFVGHLNFVLPFTKGNIEMLKPMYAAITNQVNFSFSSAYRTLLYKLTMGVCKLSSVPLPRVATDATPTHAISHITAFSKVRDIHVQELLMTCLAKIMIKPRCLLSDSTFVCHKRYQTLPAMLAKQLLKPIPLYFVPSKYNPADGPSRHKPPTYTPLSKPH
>DHBV_NC_001344
LGLSGLYQKGCTFNPEWKVPDISDTHFDLQVVNECPSRNWKYLTPAKFWPKSISYFPVQAGVKAKDVMQHEAIVGKYLNRLYEAGILYKRISKHLVTFKGKPYNWELWPNRITGKLFLVDKNSRNTTEARLVVDFSQFSKGKNAMRFPRYWSPNLSTLRRILPVGMPRISLDLSQAFYHLPLNPASSSRLAVSDGQHVYYFRKAPMGVGLSPFLLHLFTTALGSEIARRFNVWTFTYMDDFLLCHPNARHLNSISHAVCSFLQELGIRINFDKTPSPVNDIRFLGYQIDQKFMKIEESRWIELRTVIKKIKIGAWYDWKCIQRFVGHLNFVLPFTKGNIEMLKPMYAAITNKVNFSFSSAYRTLLYKLTMGVCKLSSVPLPRVATDATPTHAISHITAFSKVRDIHIQELLMVCLAKIMIKPRCILSDSTFVCHKRYQTLPAMLAKQLLSPIQLYFVPSKYNPADGPSRHRPPTYTPLSKPH
>HHBV_NC_001486
LGLTGLYQKGCEFNPHWKIPDISATNFSQEIINECPSRNWKYLTPAKFWPKSISYLPVHSGVKPKEQQNHESLVNDYLNKLFEAGILYKRVSKHLVTFKGPYFTWEQWPNRVTGRIFLVDKNSRNTEEARLVVDFSQFSKGKNAMRFPKYWCPNLTTLRRILPVGMPRISLDLSQAFYHLPLAPASSSRLAVSDGKQVYYFRKAPMGVGLSPFLLHLFTTAIGAEIASRFNVWTFSYMDDFLLCHPSARHLNTISHAVCTFLQEFGIRINFDKTPSPVTTIRFLGYEISKQHMKIEESRWNELRTVIKKIKVGQWYDWKCIQRFIGHLNFVLPFTKGNIEMLKPMYDACTHRVNFAFSSRYKILLYKLTMGVCKLVSLPLPRVATDATLTHAISHITTFSKVRDIHIQELLMVCLAKLMIKPRCILTDSTYVCHRKFSKLPAMYAKQLLTRLTLYYVPSKYNPADGPTRHKPPTYTPLSKPH
>RGHBV_NC_005888
LGLSGLYQKGCEFNPQWKVPDISDTHFNLDIINECPSRNWKYLTPAKFWPKSISYFPAHSGVKPKDVAGHEQIVGQYLTKLFEAGILYKRESKHLVTFKGTPYQWERWPNRITGRIFLVDKNSRNTAEARLVVDFSQFSKGKHAMRFPKYWSPNLSTLRRILPVGMPRISLDLSQAFYHLPLNPACSSRLAISDGQHVYYFRKAPMGVGLSPFLLHLFTTALGSEIARRFNVWTFTYMDDFLLCHPNARHLNSRSHAVCSFLQELGVRINFDKTPSPVTEIKFLGYLIDDKFMKIEDQRWNELRQVIKKIQIGKWYDWKCIQRFIGHLNFILPFTKGNVEMLKPMYHAVTHKVNFSFSSSYRTLLYKLTMGVCKLVSLPLPRVATDATLTHAISHITTFSKVRDIHIQELLMACLAKLMIKPRCLLTDSTFVIHKRYQTLPAVLAKQLMQNIQLYFVPSKYNPADGPTRHKPPTYTPLSKPH
>SheldGHBV_NC_005890
LGLSGLYQKGCEFNPAWKVPELSDTHFNIDIKNECPSRNWKYLTPAKFWPKSISYFPVHAGVKPKDVMQHEQIVGKYLTRLYEAGILYKRISKHLVTFKGRPYPWEQWPNRITGKLFLVDKNSRNTEEARLVVDFSQFSKGKNAMRFPRYWSPNLSTLRRILPVGMPRISLDLSQAFYHLPFNPASSSRLAVSDGQRVYYFRKAPMGVGLSPFLLHLFTTALGSEIARRFNVWTFTYMDDFLLCHPNARHLHAISNSVCNFLQELGIRINFDKTPSPVTEIRFLGYQIDSKFMRIEDMRWTEIRNVIKKIKVGEWYDWKCIQRFVGHLNFVLPFTKGNTEMLKPMYTAISNQVNFSFSSAYRTLLYKLTMGVCKLVSVPLPRVATDATPTHAISHITTFSKVRDIHVQELLMACLAKLMIKPRCLLSDSTFVCHKRYHSLPAMLAKQLLNPIQLYFVPSKYNPADGPSRHKPPTYTPLSKPH
>SGHBV_NC_005950
LGLSGLYQKGCTFNPNWKVPDISDTHFDIDVTNECPSRNWKYLTPAKFWPKSISYFPIQAGVKNKDVMQHESIVGKYLSKLYEAGILYKRVSKHLVTFKGQPYNWERWPNRITGKLFLVDKNSRNTTEARLVVDFSQFSKGKNAMRFPRYWSPNLTTLRRILPVGMPRISLDLSQAFYHLPLNPASSSRLAVSDGQRVYYFRKAPMGVGLSPFLLHLFTTALGSEISRRFNVWTFTYMDDFLLCHPNARHLNSISHAVCTFLQELGIRINFDKTPSPVNEIRFLGYQIDHHYMRIEESRWKELRTVIKKIKPGEWYDWKCIQRFVGHLNFVLPFTKGNIEMLKPMYAAITNKVNFSFSSAYRTLLYKLTMGVCKLSSVPLPRVATDATPTHAISHITAFSKVRDIHIQELLMVCLAGIMIKPRCILSDSTFVCHKRYQTLPAMYAKQLLSPIQLYFVPSKYNPADGPSRHKPSTYTPLSKPH
>PHBV_NC_016561
LGLSGLYQKGCEFNPEWKVPDITQTQFDLDIINECPSRNWKYLTPAKFWPKSISYYPREIGVKPKDQKQHEAIVGIYLNKLYEAGILYKRNSKHIVTFKGKPYPWETWPNRITGRIFLVDKNSRNTEEARLVVDFSQFSKGQNALRFPKYWSPNLSTLRRILPVGMHRISLDLSQAFYHIPLNPASGSRLAISDGESVYYFRKTPMGVGISPFFLHLFSAAIGSEISRRFNIWTFTYMDDFLLCHPNARHLNAVSHAVCTFLQEFGIRINFDKTPSPVTTIRFLGYEINEQYIQIEDSRWTELRTVIKKISVGKWYDWKCIQRLIGHIQFVLPFTKGNSEMLKPMYLAVKEQVNFSFSSRYRNLLYKLTMGVCKLVSLPLPRVAADATLTHAISHITTFSKVRDIRVQELLMSCLAMLMIKPRCLLSDSTFVCHKRYMTLPAVLSKQLLGKVPIYYVPSKYNPADGPTRKKPPTYTPLSKPH
>CCHBV-1_AJ441111
LGLTGLYQKGCTFNPHWKVPDISDTHFDTQIVNECPSRNWKYLTPAKFWPKSISYFPVHAGVKPKDVKSHESIVGKYLIKLFEAGILYKRVSKHLVTFKGKSYQWEQWPNRITGRLFLVDKNSRNTEEARLVVDFSQFSKGKNAMHFPRYWSPNLSTLRRILPVGMPRISLDLSQAFYHLPLNPASSSRLAVSDGQHVYYFRKAPMGVGLSPFLLHLFTTALGTEISRRFNVWTFTYMDDFLLCHPNARHLNAISHAVCTFLQELGIRINFDKTPSPVSEIRFLGYIIDEQFMKIEESRWIELRQVIKKIQIGQWYDWKCIQRFVGHLNFVLPFTKGNIEMFKPMYAAITNQVNFSFSSAYRTLLYKLTMGVCKLASVPLPRVATDATPTHAISHITTFSKGRDIHVQELLMTCLAKLMIKPRCLLSDSTFVCHKRYQTLPAMFAKQLLKNIQLYFVPSKYNPADGPSRHKPPTYTPLSKPH
>eJHBV
LGLQGLYKSGSTFNPDWKVPDITPTDVHWDKIKDGNIRVLKYLTPARFWPKGISYFPRHQGVKTNSKIVMSKIVGLYLHKLYEAGILYRRVSRTKVTFKGPVQQWEKVPRRPTGRIFLVDKNTRNTEEARLVVDFSQFSRGTNKMSFPKYWAPNLTALRRILPMEMSRISLDVSQAFYHLPMHPLSALRLAVSDGQHVYYFRKAAMGVGLSPFLLHLFSTALAAEIAHRFNIWAFAYMDDFLLCHPRARYLATSSHAICSFLTELGVRINYDKTPSPVRDIRFLGYKINDSTLRIPDETWTKTKEIIKKISVGKEYDFKVIQRLAGHLNFIVPFTIFPVSILRPMYLASTQKRNFVFSSTYRALLLKMLRQRHKLVSVPIPRVATDATPDVAISHITSFRGTRAIHVQELLMTLCCRLLINPRSILVDSSYVCHKKFGKLPALKANILLSRTLLYFVPSRYNPADGPTRGRPPYYSYLGKPS
>eAHBV-FRY_MELOPSITTACUS_UNDULATUS_BUDGERIGAR_V63_CTG900160237901_WGS_AGAI01056888
--------HISDFNIKWQISDLMETNFSLELIKKTPAKTGKYLTLTKSCPKVIXYFPVESNVKSNSEIDHLSLTQLYK-KLFQPXILYRKESKHHVSFRGSFF--QQCPNRITGXVFLVHKNPXNTQXVPLFVDFSEFSKGKHALCFPKXWSHSHCTLAQILHTDMHIISLSVSQTFYHLPLNPASALQLAVSDXKLACYFXEISNNSSLSPFLLHLFSTALAAELSVXCNIWTFAYRDDFLLCHTSSXLTLTQLASVCCFLDSFGIRINFDK---PAEEMKLLGLKFRKADMMMPDEKXIESKQV---IYCNKCY-FKILQRLIGHVNFGIPFTTCYNHVLQPLYAALINKKYFKFSVSYKALLYKIYCQGIKWNSVSIHKLVTDGMLEVGAISCIHFAGPRPKHIQELLMLLVAVSLVKPWSLICGSIFVWRXKFSSLSALWARQILSQVKVYWX---FNPVNGPTRRRPSTCTLVRKAT
>eAHBV-FRY_MESITORNIS_UNICOLOR_CONTIG44191_WGS_JJRI01044191
LGLKGLYSNIYDFNINXQISDLTETEFSLELIRETPAKTWXHLTPAEFCPKGISYYPVESNVKNKAEMEYLSLAKLYLKILFKAGIRYRREPKHCISFRGKAFQCEQCPNRITGCVFLVDKSLKXLED-QLVVDVSQFSKGRHAMCFVKYXTPSHRALALNLPMDTPMISLDVCQAFYHLPLNPACAV------------FGKLHLXIGLSPFLLHLFSTALASELS-RRNSWTFAYRDYFLLCHSSSCYLDSVSPSVCCFLENFGLRINLNKPLTPVEEIRFLGLKFTRTDMXVPDXKWIESKQVIKQIASNKCNDFXVLQRLXGLINFVVSFNTYSNHVLQSLYAAIIIEKDFQFSLLYEALLYKMCCQGVKWDSVPIPGLVTYAMLELGAICHVCFAGPRPMHIQELLMALVAI------SLICGLTFVCRQKFSSLPALWARHILSQVKVYWTSXKFSPADGPTHRRPSYLHPTQRAT
>eAHBV-FRY_PODICEPS_CRISTATUS_CONTIG86849_WGS_JMFS01086849
LGLKGFYSHISDFNMIWQISDLMEKNFSLELIKEIPARTWKYLTXAKFWLKGFSYYPVESSVKNKGEMGHLLLTKLYLXKLFKAGILYRRESKHXVSFGGKVFQWXQCPNRITGWVFLVDXNPLNTEEARLVVDFSQFSKGRHXMCFPKYWALSHHVLAQILPMDLP-ISLDASRAFHHL-XNPASAMQLAVSDGKLVYCFXESTSDTSLSPFLLILFSAALTAELS-HHKIWTFAYRNYFLLYNTSSRXL---SHSVCCFLESVGVRXNFDKAPSPVEEIKFLGLKFTRTDMMIPDEKWFESKQVIKQIDCNKSYVFKILQRFIAYINFVIPFTTYSNHVLQPLYVSIINKKDFQFPILYKALLYKKYCQGIKWDSIPIPRLMTDSMLEVQAISQILFVGPRPILIQELLMALVAVSLIKQRCLICDSTFACRQKFISLMSLWARQILSRVKVYWTPSRFNPESGPTHERPSTCTVLRKAT
>eAHBV-FRY_AMAZONA_VITTATA_15643BP_WGS_AOCU01275110_RC
--------HISDFTIKWQISDLMGTNFSLELIKKTPARTWKYLNLTKSCPKVIXYFPVESNVKSNCEIVHLSLTQLYLXKLFKPGIPYRKESKHYISFRGVFF--QQCPNRITGWVFVVDKNPXNTKEPPLFVGFSEFSKGRHALCFPNYWSCSRYALAQTLHIDMHIISLDVSQAFYHLPLNPASALQLAVSDXKLACYFXEISNNSCLSLFLLHLFSTA--AELSIXCNIWTFAYRDDFRLCNTSCXFLDSISHSACCFLDSFGVRINFDK---PAEEMKLLGLKFRKTDVMIPDEKXIESKQVIKQIYCNKCY-FKILQRLIGHVNFGIAFTTYSNHVLQPSYAALIKKKDFKFSVSYKALXYKVYCQXIKWNSVPIRKLVTDGMLEVGAVSCIYSAGPGPKHIQELLMLLVAVSLVKPWSLICDSIFVCRXKFSSLSTLWARQILSQVKVYWTSSKFNPVNGPKFRKPSTCTLLRKAT
>eAHBV-FRY_CHLAMYDOTIS_UNDULATA_MACQUEENII_CONTIG42301_WGS_JMFJ01042301_RC
---KGLYSHMSDFNINWKISNLTETNFSLXLIKETPTRKWKYLTLAKFWPKDISXCPVESDVKNRGEMKHLLLTNLYVXKLFKAGILYRRKSKHCVSFRGKVFQWEQCP----GCIFLVDRNLLNTREVQLVVDFSQFSKGRHNMSFPKYRAPSYHALAQILPMDMPIISLHVSQTFYHLPLNPASAMQLAVSDGRLVIFFXKSSSDISLSPFLLHLFSAALAAELS-HHNTXTFAYRDDFILCHTSSRYLNSVSCSVCCSLESFRVRINFDKTPSPVKEIKLLGLKFTRTGMIITDEKWIESKQVIKQIDYNRCYDFKILQRLIGHINFVIPFTTYSNNVLQTLYAPIINKNYFQFSVPYKTLLYKMCSQGVKXDSVLVPRLITDAMLXVGAISPIHFAG----HXQELFMALVAVSLIKPRSLICDXTFVCRQNFSFLLA-XARQVLSRVKVYWTPSKFNPADGLAHRRPSTCTLLRKAT
>eAHBV-FRY_NIPPONIA_NIPPON_CONTIG12566_WGS_JMFH01012566_RC
LGLKGLYSHISDFNINWQISDLTETNFALELIKETPARTWKYLTPAKFWPKGISYYPVERVVENKGEIEHLSLTKLYLXKLFKAGILYRXESKHCVSFRGKVFQWEQCLNRITGWVFLVDKNLQNTKEAQLVVEFSQFSKGRCTMCFPKYWAPNHHALAQILPVDMPMISLDVSQAFYHLPLNPASAMQLAVSDGKLVYYFQKAPMXSGLSPFLLHVFSTALTAELS-RRNTWTFAYRDDFLLCHTSSCYLISVRHXVCCFLESFGVRINLDKTRSPVEEIIFLRLKFTRTDMMIPDEKWIESKQVIKXIDCNKYYDFXILRRLIGCINFVIPFTTYSNHVLQPLYAAVINKKDFQFSFPYKALSYKRCCQGVKWDNVPIPRLVTDATLEVEARSYIHFAGPRPIHIQELLMSLVAVSLIKLQSLICDSAFVCRQKFSSLPVLWARQILSWVKVYWIPSKFNPADGPTHGRPSTCILXQKAT
>eAHBV-FRY_GAVIA_STELLATA_CONTIG43577_WGS_JJRM01043577_RC
LGLKGSYSHISDFNINWQISDLMETNFSLDLVKETPAKIWKYLTPAKFWPKGISYYPVESSVKNKGETEHLSLTKLYLXKLFKAGILYRRELKHCVSFRGKVFQWAQCPNRITGWVFLLDKNPQNTKEAQSVVDFSQFSKGRHAMCFPKYWAPSHHALAQILPMDMPMISLDVSQTFYHLSLNSASAMQLAVFDGKLVYYFWKGPMXTGLSPFLLHLFSTALAAELS-CLNIWTFAYRGDFLLCHTSSCCLNSVSHSVYCFLVSFGVRINFDKTPSPVEEIRFLGLKFARSDMMIPDEKWIESKEVIKQNYCSKCYYFKILXRLIGHINFVIPFITYSNHVLQPLYTAIINKKDFKFSVPYKALLYKMCCQGVKXDSVPIPRLVTDATMEVGAVSHIHFAGPRPIHIQKLLMALVAVSLIKQWSLICDSTFACRQKFSSSLALWARQILSRVKVYSTPSKFNPADGPTHGRPSTCTLLRKAT
>eAHBV-FRY_PYGOSCELIS_ADELIAE_CONTIG83030_WGS_JMFP01083030_RC_INDEL
LGLKGLSSHISDFNINWQISDLTETNFSLELIKETPARTWKYLTXAKFWPKGISYYPVESGVKNKGEMEHLLLTKLHLXKLFKAGILYRGESKHCVSFRGKIFQWEQGPNRITSWVFLVDKNPRNTKEAQLVVDFSQFSKGRHAMCFPKYWPPNHHALAQILPMDMPMISLDVSQAFXHLPLNPASAMQLAVSDGKLVYCFWKAPMXISLSPFLLHLFSTALAAEQF-CHNIWTFAYRDDFLLCHTSSCYLNSFSHRDCCSLESFGVRINFDKTPSPVEEIKFLGLKFTRTDMMIPDEKWIDSKQVIKQMDCNKCYDFKILQRLIGHVNFVIPFTTYSNHVLQPLYAAIINKKDFQFSVPYKALLYKMCCQGVKWDSVPIPRLVTDATLKVGAISHIRFAGPRQIHIQELLMASVAVSLIKPRPLICDSTFVCRQKFSSLQALWARQILSRVKVYWTLSKFNPVDGPTHGRPSTCTLLRKAT
>eAHBV-FRY_PHOENICOPTERUS_RUBER_RUBER_CONTIG94267_WGS_JJRE01094267_RC
LGLKGLYSHASDFNTNWQISHLTETNFSLELIKETPARTXKYLTPAKFWPKGISYYPVESGVKNKGEMEHLLLTKLYLXKLFKAGILYKKESKHCVPCRGKVFQWEQCRNRITGXVFLVDKNPQNTKEAQLVVDFSQFSKGSHAMCSPQYWAPSYHALAQILPVDMPMISLDVSQAFYHLSLNPASAMQLAVSDGKLVYYFQKAPMXIHLSPFLLHLFSAALAAELS-HHNIWPFAYRDDFLLCHTSSRYLNSVSHSVCCFLESFGVRINFDKTPSPVEGIKFLGLKFTGTDTMMPDEKXIESKQVIKQIDCNKSCDFKILQRLIAHVNFVIPFTAYSNHVLQPLHAATMNKEDFQFSVLYKALLYKMYCQGVKWDSVPIPRLMTDATLEVGPISCIHIVGPRPVHIQELLMALVAVSLIKPQSLICDSTFVCRQKFSSLLALWARQILSQVKVYWIPSKFNPVDVPTHGRPSTCTVLRKAT
>eAHBV-FRY_CHARADRIUS_VOCIFERUS_CONTIG48156_WGS_JMFX01048156
XGAKGLCSHISDFNINWQICGLTEISFSLSLIKDTPARAWEYLTPAEFWPKGISYYSVESGVKNKGEMQHLSLTKFYLXKLFKAGLLYRRKSKHCVLFRGKDFQWEQCPGRITGWVFLVDKHPQNTEEAQLVVDSSQFSKGRHNTCFPKYWTPSHRALTQILPMDMPMISLDVSQAFYHTPLNPASAIQLVISDRKPVYCFRKAPMXTSLSPFLLHIFSAALRAGLS-HCNIWAFAYRGCF--XHTSSCYLNSVSHSVCCFLESFRVRIDFDKTPSPVKEIKCLGLRFTRTNMIIPNEKWIESKQFIKQIDXNKCCDFKILHRLICHVNFVIPFNTYSNHVLQPLYAAIINKKDFQFSVPXKALFCQMCCQGVKWDRVPVPKLVADAMLEVGAMSRIHFAGPRPIHIQELVMTLAAVSLIRPQSLICDSTFVCRQKFSSLPALWARQNLSLVKAYWTPSKFNSADGLTHRRPSTCALFRKAT
>eAHBV-FRY_FALCO_CHERRUG_SCAFFOLD115_1_277_WGS_AKMU01064337
LGLEVFYS--FXFSINWQISDLTEANFSLELINETPARIWKYLTPVKFWPKGISYYPVESGVKKKGEMQHLLLTKLYLXKLFKAGILYRRESKHCVSFRGKIFQXEQCPNGITGWVFL-DQNPQNSRVLXLVVGFLQLSKGRHAVCFPKYWXPSHHALAQILPVDMPMIFLDVSQAFYHLPLNPASATKLAVSDRKLVCCLHKAPMITGLSLFLLHLFSTALTAELP-HRNIXTFAYRNDFFLCHTSSRYLNSVSHNVCCFLESFGVGINFDKSLSPVEEIRLLGLKFARTDMMIPHEKWIESXHVIKQIDCNKRYNFXILERLIGHINFGIPFITYSNXLLQSLYAAIIKKKEFQFSVPYRALLYKICCQRVKWDSIPIPKLVTEVTLEVGAISHIHFIGPRPMHTEELLMALFAV------SLINESTFVCRQKISSLPA-XARQVLPQVKVYWTPSEFNPAGGPTHRRPSTCTXTRKAT
>eAHBV-FRY_MANACUS_VITELLINUS_CONTIG8942_WGS_JMFM02008942
LGIEVLYSNISDFNINXQISDFTGTNFSLEFIKEISAGTWKYLTMATFWPKDISYYTVESGVKNKGEIECLLLTKLYLXKLFXTRILYSRGSKLCVSFRSKIVQREQ-PNRVTGWVFLVDKNLXNIKETELVVDFTLFSKGXHTACFPKYWEPKYHELGKILLMDMPMISLDVSWTFYXIPLNPTSSMPLTVPDGKLVCYFIQ--XDSGLSPFLLHLFSTAVTAELS-PCNVWTFANRDNFLLCYIASCYLISVNHXVCCFLESIGVKINFDKTLPPVEEIRFLGLKFTRTDMIILDEKWIERKEVNKKIDCNRCYNLNILQRL------------KESFVXQPLYTAIINKKXYSVFCPHKALLHKMCCQGVKWESVSIPRLVTDAMLKVEVISHTNFAESRPIHIQXLLTASFAGSLIKPQSLIYDSTFVCRQYLRSLPALWARQILSWVKVYXTPSKFNPADGPACGRPSKLVTTQKAT
>eAHBV-FRY_FULMARUS_GLACIALIS_CONTIG52086_WGS_JJRN01052086
XGLKGLYSHIYDFNINRQISDLTETNFSLELIKDTPARTWKYLTPAXFWPKGISYYPVECGVKNKGETEHLSLTKLYLXKLFKAGILYRRESKQCVSFRGKVFQWEQCPNRITGWVFLVDKNPXNTKEPQPGMDFSPFSKGRHAMCFPSCWAPNHHALAQILPMDMPMISLDVSHAFYRLPLNPASALQLAVSDXKLVYYFRKAPMXTGLSPFLFHLLSTALAAELS-HHSIWTFSYRDDFLLCHTSSCYLNSVSHSVCCFLESFGVRINFDKTLSPIEEIKFLGLKFTRTDMMIPDEKWIENKQVIKQIDCNKYYNFXILQRL-GHVNFVIPFTIYSNHVLQPLYAAVINKKDFQFSVPYKASLYKMCCQGVKWDSVPIPTLVTDATLEVGAISHICFAGPRPIPIQELLMALVAVSLIKPRSLICGSTFVCRQKFSSLPAXWARQILSRVKVYXTPSKFNPADGPTRGRPSTFTLLKKAT
>eAHBV-FRY_TYTO_ALBA_CONTIG33805_WGS_JJRD01033805_RC
XGLEGLYSHISDFNINWQTSNFTETNLSLELVREAPARAWKNLTPAKLWPKVISYCPVESGVKSKGEMEHLSFTKLYLXKLFXAGILYRRESKHRVSFRGRIFQGEQCPNRITGWVFIVDKNPQNTQEALLVVDFSQISKGRHAMCFPNYWAPTDRALAQILPMDMHMICLDVAWAFYHLPLNTASTMQLAVSDXKL---FLESSNGISLSPFLLHLFSIALTAELY-RHDIWTFAYRDDFLLFHTSACYLNSVSHNICCFLESFGVRINFX-----------L------N---IPDEKWIESKQVIKQIDRNKCYEFKVLQRLIGHVXSGIPFATYPNKVLQPLYAVVINKKDFQFSVLYQALFYKMCCQGVKWNSAPIPKLVADAMLEVGTICHIHFAGPRPTHMQELLMALVAVSLVKPQSLICDSTFVCRQKFSCLPALWARQILFWVKVYWTPSELSPADGPTCGRPSTYTLVRXAT
>eAHBV-FRY_MEROPS_NUBICUS_CONTIG45096_WGS_JJRJ01045096_RC
LGLKDLYSRISDFHINWQISDLVETNISLELMKETPARMWKYLTLAKFWPKGISYYPAESSVKNKGEREHLSLTKLYLXKLFKAELVYRKESKHHVSFRGRSFKWEQCPNRITVWVFLVHKNPXNTEEAQLVVVSWE---GRCTMCFPNXWAPNNHALAQILPMDRPIISLDISQAFYHLLLNPASAMQLAVSGRKLVCYFWKAPM---IPVSVLHLFSTAFTAELA-RCNIWTFAYIEDLLLCPTSSCYLNX-SNSVCYFLESFGVRINFDKSPLCVEEIKFLGLKFTRTDVMIPDEKXIXSKQVIKHIDYKKSYXFKILQRLISHINFDIXFTSYSNHVLQPLNATITSKRSLQFFLPFKALLYKXCCQGAKWDSVPIPELVTDAMLKVGAISHIRFAGPRPIHIQEPLIALVAVSLNKSWSLICDTTFVCSLKFHSLPALXARQILSQVKVXRSPVKFNPPDGPTHERPSTCTLLRKPQ
>eAHBV-FRY_NESTOR_NOTABILIS_CONTIG32830_WGS_JJRH01032830
LGQKG-FXHISDFNINWQISDLRETNVSLELIKETPARTXKYLTLAKSCPKDIXYYPVESNVKSNGEFEHLSLTNLYLXKLFKPGVSYRKESKHHVLYRGIFF--QQCPNRITVWVFLVDKNPXNAKETPLFVDFLEFSKGRHARCFSKYWATNHCALAQILPMDMPVISLDVSQPFYHLPLNLASAMQLAVSDXKLACYFWEAPMXISLGTYLLHLFLTTLAAELSVXHNIWTFAYRGDILFYDTSSXF-NXISHSVCCFLDSFGVKINFDK---PVEEIKLLGLKFKKTDMMIPDEKXIESKQVIKQIYCNKCY-FKILQRLIGHVXFGITFTTYSYRVLQPLYTALINKKDFKFSVSYKALLYKMCCQGIKWNSVPVPKLVTDGTLEVGAISRIHFAGPRPKDIQELLMLLVAVSLIKPWSLICDSVFVCRRKFSSLSALWARQILSQVKVYWTPSKFNPLNGPTYRKPSTCTLXRKAT
>eAHBV-FRY_LEPTOSOMUS_DISCOLOR_CONTIG50549_WGS_JJRK01050549_RC
KGLKSLYCHISDLNINXQTCDLTEINFFLKLIKETPARKWKYLTLDKFXPKGILYYPVESSVRNKGEMEHXSLTKLYXKKLFKAGILYRRESKHFVSFRGEIFQCQQCPSRITGWVFLVDKNPQNTKETQLVVNFFQLSKGRHAVCFPKYQAPNHDALAWILPVDMPMISLDVSQTFYHLPLNPASTMQLAVSDRKLVCYFWKAPMXAGLNPFLLHFFSIALTAEIS-RHNVWTFAYRGDFLLCHTRSCYLNSVSHSVCCILENFGVXINFDKTPSPIEEIKFLGLKFTRLXLVIPDEKWTESKQGIKQMDCNTXYDFKILQRSIGYVNFNIPFAAYSNHVLX-LYTAIINKKDFQFSIPYKVLLYKMCCQEVKWDSVPIPKLVTDATLEVGAISHIYFAGPRLLHVQELLMALVAVSLVKPRSLICDSTFFCRQQFSSLPALWXRQILSRFRVYXTLSKFNPADGPTCRTPSTCTLLRKST
>eAHBV-FRY_CAPRIMULGUS_CAROLINENSIS_CONTIG87824_WGS_JMFU01087824_RC
LGLEGLYSHISDFNINWQISDLTETNFSLXLIKETPARTWKYLTPAKFWPKGFSYYPVESGVKNKGEMERLSLTKLYLXKLFQAGILYRRESKHCVSIRARXFSWEQCPNRITGWVFVVDKSPXNIEEAHLVVDFPQFSKRRHPVCFPKYWTPNHHALAHILPM----ISLDVSQXFYHLPVYAASAMQLAVSDGKLVYYFQKTPVIXSFIPFLLHLFSTALAAELS-RHNIWTFAYRDDFLDCHISSCYLNSISRSVCCFLESFGVRINFDKALSPVEEIRFLG-----XDMMIPDEKXIES----KQVXCNKCYSFKILQTLIGHVNFVIPFTTYFNHVLQPLYAAIINKKDFLFSVPCKALLYKMCCQGVKXDSVPVPRFVTDVTLEVGAISHIHFAGPRPI-XQELLMALVAT---KSQSLICDSAFVCIQRFSSLPTLWARQILSWVKVYWTASKFNPADGPTRGRPSTCTLLRKAT
>eAHBV-FRY_CORVUS_BRACHYRHYNCHOS_CONTIG29796_WGS_JMFN01029796_RC
LKLKGLYSHISDFNINXQISDFMETNFSLELIKEISARAWKYLTIATFWPKDISYHPVECGVKNEGEREHLLLTELHWXKLFKAGILHRRESKLYVSFRGKFFQWEQCSDRIIGWVFLVDKNLXNIKETELVVDFSXFSKGXSTVCFLKYWEXSHHELGQILFMDTPMTYL---RXFYHLPLNPVSATQLAXSDRKLVYYFLKTPIXIGLSPFLLXSFSMALTAXLS-HHDIWTFAXTDSFLLCYTVSCYHNLVSHSXCCFLESFGIRINFDKTSSPAQEIKFLGLKCTRTDMIIPDQKWIESKQVNKQIDCKNFFYFKILQILMGRVKSGFPFTTYSKDVXQWLYAAIVNKKLYSVFCPYKALLHKMXCQGVKWDSISVPKLVTNDTLKVEVISYTHFAGPRPIHIQELLMASVAVSLIKPLSLIHDSTFVCRKYLRFLPVLXARQTLSQVEVYWTPSKFNPADGSSXGRPSTCXPVQTAT
>eAHBV-FRY_COLUMBA_LIVIA_BREED_DANISH_TUMBLER_CONTIG15716_WGS_AKCR01015716_RC
LRLKGLYSNTSDFNINWLISDLTETNYSLELIKEAPARTWKYFTLAKFLAKGTSYYPVERDEKNKGEMEHLSLTKLSLKKLFKAGSLYSRESKHYVSFRGRFFQWKQCPNRIAGWVFLVDKNPQNSKETKLEVDFSHFSKGRHTMCFSEYWGPSHHALARILPMDVPMISMDVSQAFYHLLFNPASTMQFAVSHGKLVLCFWKASMXICLSPFLLHLILTVFTAELS-HHNIWTFAYRDDFLLCHTSSCYRNX-SHSVXCFLESFGVRINVDKTPSAVEEFRFVGLQFIRV---TPDEKWVESKQVIKQIDCNKCYCFKILXRLIDHLNFVIPFTTYSNHVLQPLYSAVINKIDLQLSVPYKALLHKMCCQGVKWEXVHIPRLVTDGX--VGAISHIHFAGPGLINIQKLLMALVAVSLIKPLSLICDSAFVCRQKFCSLPTLWVRQILPQVKVCWAPLKFNPEDSPTHGIPSTCTLLGKPQ
>eAHBV-FRY_HALIAEETUS_ALBICILLA_CONTIG65632_WGS_JJRL01065632
LGLKGLYSHISDFNINWQISDLTETNFSLELIKETPARTWKYLTLAKLWPKGISYKPVKSGVKNVGKMEHLLLTKLYLXKIFKAGILYRRESKHRVSFRGKVFQWEQCPNRITDGVFVVDKSPQNTKEALLVMDFSQFSKGSHAMCFPXYWAPSHHALAQTLPMDMPMISVDVSQAFYHLLLNPASAIQLVVSDGKVVYYFQKTPMXIGLSPFLLRLFSTALAAGLS-CRNIWTFAYRDDFLLCHTSSYYLNSISXSVCCFLESFGVRINFDXTPSPVEEIKFLGLKFTRTDMMIPGEKXIESKQVIKQIDCNQCYDVKMLQRLIGCVNFGIPFTTYSNHVLQPLHAAVINKKDSPFSVPYKGLLYKMCWQGVKWDSVSIPKLVTDAMLEVGAISHIHCAGPRPIHIQELMMALVAVSLIKPWSLICDSTFVCRQKFSSLPALXARQILSRVKVYWNPSKFNPTDGPTRGRLSTCTLLRKAT
>eAHBV-FRY_ACANTHISITTA_CHLORIS_CONTIG2190_WGS_JJRS01002190
LGLKGLHSRISDFNINWQISDFMETNFSLELMKEISAKAWKYLTVAXIWPKDIFYYHDERGVKNKGEMEHLLLTKLHMQKLFQAGSLCRRESRXCVSFRSRIFEWEQCPKRITGWFFLVDKNXLKCEESKLVVDFSXFSKRXHAVCFPKCCVSNHYALGXILFIXLPMNSLVVFQASYHIPLNPASAVQYVVSDGKLV-YFLKASMI------------------LT-SKEIWTFASRDNFLLCYTAFCYLKPFSHNVCCFLESFGVRINFAKTSSSIEEIKFLGLKCTXTDTIMPDEKWIESKQVNKQIDCNKCYDFKVLQRVMDQINLAIPFTTYSNHVQQPFCAAIINKNDSQLSVPYKTLLYKVCCQGVKWDSVSIPKLVTDALLKVRATSHIHFAGPRXIDIQELLMALVAVSLIKPWSLIHDSTFVCRQYFRSSLALXAMQTVYQVKVYWTPSKFNLADGPACERPSTCTXTQKAT
>eAHBV-FRY_FALCO_PEREGRINUS_SCAFFOLD17_1_130_WGS_AKMT01002597_RC
LGLEVFYS--FXFSINWQISDLTEANFSLELINETPARIWKYLTPVKFWPKGISYYPVESGVKKKGEMQHLLLTKLYLXKLFKAGILYRRESKHCVSFRGKIFQXEQCPNGITGWVFL-DQNPQNSXQSQLVVGFLQLSKGRHAVCFPKYWXPSHHALAQILPVDMPMIFLDVSQAFYHLPLNPASATKLAVSDRKLVCCLHKAPMXTGLSLFLLHLFSTALTAELP-HRNIXTFAYRNDFFLCHTSSRYLNSVSHNVCCFLESFGVGINFDKSLSPVEEIRLLGLKFARTDMMIPHEKWIESXHVIKQIDCNKRYNFXILERLIGHINFGIPFITYSNXLLQSLYAAIIKKKEFQFSVPYRALLYKICCQRVKWDSIPIPKLVTEVTLEVGAISHIHFIGPRPMHTEELLMALFAV------SLINESTFVCRQKISSLPA-XARQVLPQVKVYWTPSEFNPAGGPTHRRPSTCTXTRKAT
>eAHBV-FRY_PICOIDES_PUBESCENS_CONTIG85833_WGS_JJRU01085833
LGLRGLYCCISNFSINXXISDLTETKFSFELIKETENRTWEXLTPAKFWPKGMSY-XVESSVKSKGEMEHFSLTKCYLTKTLKAGILYRRESKYHISFRGNFFXWEQ-------------RNPQNTEEDQL-VDISVFPREEHCV-LPKCWVPNHHALAQILPMDIPVISLDXSQAFYYLHLNPASAIQLAGFDGKLVQYFQEALMXNGFSTFLLHLSSAARAVEKS-HHNVWTFAYRDDFILCHTRSCYLNLVSHSVHCFHAGFRVRINFDKAPSPGEEIKFLGLXFTRTDMIISNEKWIESEQLIKHIATNSS-GFKXLQRLIEHVDFGIPFIVYSNHVLQPVYASTVGGGEKKFSASYKALFYKMCCQGVIWDIVPISKLVADAMLKVEAISCTHFAGPRPVHIQELLMAFVAVSLIKLWSLICDSTFVCRQK-----DLFCDKTYGQVGMYWIPSKFNPADSPMHGRPSTST-LXSAT
>eAHBV-FRY_BUCEROS_RHINOCEROS_SILVESTRIS_CONTIG69226_WGS_JMFK01069226_RC
LGLKGLYSNISNFNINWKISDLTETNFPLELIKETPARTWKYLTLTKFWPXGISYFX-ESSVKSKGETKHLLLTKLFLXKLFKAGILYRXESKHWFXFRGKIFQXEQCPNRITVWVFLIDKNPQNTKEHQLLVXTPQFSKGGHALCFPKFGTPNYHALVQIFPMDVPVISLDVSQAFCHLSLNPASAIQLAISDGKLVYYFQKPPIXIGLSPFLLHLFSTALTAELS-RHNIWTFACRDDFLLCQNKLXF-PXFSHRVCCFLESFGVRINFGKTPSSVDEIKFLGLKCTGTDIMIXDGKWFESKQIIKQIDFNKCCDFRILXTLIGHINFVIPFTTYSYHVLQPLYAGKINKKDFQGSVPHKASLCKTCCQGFKWDSISVSKLVTGATLEIGAISRIHFAGPRPVXIDELLMELVAVSLIKPCSLICDATSVCRQKFSSLPVLWARQILSWVKVCWTPSKFNPADGPACRRPSTCTLLRKAT
>eAHBV-FRY_CATHARTES_AURA_CONTIG178489_WGS_JMFT01178489_RC
LGLKGLYSHISDFNINWQISDLTETTFSLELIKETPARTWKYLTPAKFWPKGISYYPVESGVKNKGEMEHLSLTKLYLXKLLKAGILYRRESKHCVSFGGKIFQWEQCPN---SXVLLVDKNPXNTKEAQLVVDFTQFSKGRCAMCFPKYWAPSHHTLAQILPMDMPMISLDVSQAFYHLPLNPASAMQLAVSDGKLVYYFRKAPMXIGLSPFLLHLFSTALAAELS-CCNIXPFAYRDDFLLCHTSSRYLNX-SHSVCCFLESFGVRINFDKTPSLVEEIKFLGLKFTRTDMMIPDEKWIESKQISKQIYCNQCYDFKILQRLIGHIKFGIPFTTXSNHVLQPLYAAIINKKDFQFSVPYKALLYKMCCQGVKWDSVPIPKLVTDATLEVGAVCHIHFAGPRPIHIEELLLALVEVSLIKPQSLICDSTFVCRQKFSSLPALWARQILSRVKVYWTPSKFNPMDGPTRRRPSTCTLPRKAT
>eAHBV-FRY_AQUILA_CHRYSAETOS_CANADENSIS_CONTIGKMER70MIN2002284899_58_WGS_JDSB01027359
LGLKDLYSHISDFNINWQISDLTETNFSLELIKETPARTWKYLTLAKFWPKGISYTPVESGVNEXGEMKRLLLTKLYLXKIFKAGILYRRESKHCVSFRGKIFQWEQCPNRITDWVFLVDKNPRNTKEGQLVMDFSQFSRGRHTMCFPXFGAPSHHALAQTLPMDMPMISLDVSQAFYHLPLNPASAMQLVVSDEKLLTVFRKXPNGIGLSPFLLRLFSTALTAGLS-CHNIWTFAYRDDFLLCHTNSHYLNSAS--VCCFLESFGIRINFDKTASPVEEIKFLGLKFTRTDMTIPDEKWIESKQVIKQIDCNQCYDVKMLQRLIGCVNFGIPFTTYSNHVLQPLHAAVINKKDFPFSVPYKGLLYKMCWQGVKWDSVSIPKLVTDAIREVGPISHIHFAGPRPIHIQELSMALVAVSLIKPWSLICDSTFVCRQKFSSLPALXARQILSRVKVYWTPSKFNPTDGLTHGRTSTCTLLRKAT
>eAHBV-FRY_APTENODYTES_FORSTERI_CONTIG11095_WGS_JMFQ01011095_RC
LGLKGLSSHISDFNINWQISDLTETNFSLELIKETPARTWKYLTXAKFWPKGISYNPVESGVKNKGEMEHLLLTKLHLXKLFKAGILYRRESKHCVSFRGKVFQWEQGPNRITGWVFLVDKNPXNTKEAQLVVDFSQFSKGRHAMCFPKYWAPNHHALAQILPMDMPMISLDVSQAFXHLPLNPASAVQLAVSDGKLVYYFRKAPMXISLSPFLLHLFSAALAAEQF-CHNIWTFAYRDDFLLCHTSSCYLNSVSHSVCCSLESFGVRINFDKTPSPVEEIKFLGLKFTRADMMIPDEKWIESKQVIKQIDCNKCYDFKILQRLIGHVNFVIPFTTYSNHGLQPLYAAIINKKDFQFSVPYKALLYKMCCQGVKWDSVPILRLVTDATLKVGAISHIHFAGPRQIHIQELLMASVAVSLIKPRPLICDSTFVCRQKFSSLQALWARQILSRVKVYWSLSKFNPVDGPTHGRPSTCTLLRKAT
>eAHBV-FRY_PELECANUS_CRISPUS_CONTIG58176_WGS_JJRG01058176
LGLKGLYSHISDFNINWQISDLTETNFSLELISETPARTWKYLTPAKFWPKGISYYPVESGVKNKGEMECLSLTKLYLNXLFKAGILYRRESKRCVSFRGKVFQWEQCPNRITGWVFLVDKNPQNTKEAQLVVDFPQFSKGTHGMCFPKYWARSHHALAQILPMYKPMISLDVYQAFYLLPRNPASAVXLAVSDGKLVYYFWKAPXDTGLSPFLLHLFSTALTAELS-CHNIWTFAYRDEFLPCHTSSXYLNSVIHSVCCFLESFGVRINLHKTPSPVEEIKFLGLKFMRTDMVIPDEKWIESKQVIKQIDSYKCDDFKILQRLIGHINSLIPFTTYSNHVLQPLYPAIINKKDFQFSVPQKSLLXKMCCQGVKWDSVPILRLVTDARLEVGAISRIHFSGPRPIYIQELLMARVAVSLIKPQSLICDATFVCRQKFSSLAAXWAKQILSQVKVYWTLSKFNPADGLIRRRPSTCTLL-XAT
>eAHBV-FRY_COLIUS_STRIATUS_CONTIG30341_WGS_JJRP01030341_RC
VGLK----H-------WQIPDLMETIFXINVDS---CQDIEIFDPTQILSKGISYYPVESDVKNKDEIEHLSLT-LFFKKISRAGILYGRESKHCVSFRGFFFQXEQCPNKITSWVLLVDKNPQNTEETQLVVDFFQFSKGRHVMYFPKYWAPNRHALAQILPIDMPMIXLHVPQTFYHCILSLASAMQHAVSDRKLVYYFQKSPLXISLS----HLFSAALRAELS-CHSNXIFAYRDDF-ICHTSSCYL---SHXVCCFLESCRVRINLXKTSSSVEEITFLRLKFTRTDMMISDEKLIDSRXIIKQIDYKQHYSFXILXKLIDHRNFDVPFTTYSNHVLQPXYSAMITKKDFQFS--------D-------------PXLVTDAILEVGAISYIHFARPRPIHTKEL----VAVSLIKXWSLICDLTFVCRQKVSSLPSLWARQILSQIKVYQTLSKFSPVVGPTCTRPSTCTLX--AT
>eAHBV-FRY_EURYPYGA_HELIAS_CONTIG26902_WGS_JJRO01026902
LGLKYLYSHIYDFNINXQISDLMETNFSLELIKETPARTWKYFTLAKLWPKGISYHPVESGVKNKEEMEHLSLTKLYLXKLFKAGILYRXESKHXVSFSGKIFQGEQCPNRITGWGFLVDKNPQNTKEAXMVVDFSVLFERRHTVCSPKYWAPNHHAFAQSLPMDM------ISSGFSHLPLNPAFGMQLAVSHGKLVYYLQKAPMILSLXPFLLHLCCSH--SXIS-CHKIWTXAYRDEFLLCHTSSCYLNAVSXSVCCFLKSFGVRINFAKTPSLVKEIEL---KXTGM-MMIPTEKWIESNQVIKQIGCNKXYYFKILXRLIDHIHFGIPFTTXCNYVLQPLYAAIINKKDFQFSVPCKALLNKMYSQGVKWDSIPIPKLLTDATLEVGAISHIHFAGHRPIHMQELLVALVAVSLIKPRSFICDSTFVCRQKTSSLLALWARQILSWVRVYWTPSKFNPADGLTHGRSSTCTP-QKAT
>eAHBV-FRY_CARIAMA_CRISTATA_CONTIG102395_WGS_JJRQ01102395
LGRKRLYSLISDFNINWQISDLTETNFSLELMEETPARTWKYLTLAKFWPKGISYCPVESSVKNKGEMEHISLTKLYLXKLFKVGILYKRESKHCVSFRGKIFQWEQHPNGITGWVFLADKIPRNTKEAQLVVNFSQFSKGRHATCFPKYSAPSHHALAQNLPVDMPMISLDVSQAFYHVLLNPGSAVQLXVSDGKLVYDFQKAPVXTSLSPFLLHLFSAALAAELC-RRNIWTFTYKHDFLLCHTSSCYLNSVSHSVCCFLESCGIRITFDKTPSPVEEIKFLGLKFTRTDTMKPDEKWIESKQVIKQIDFNNCYDFKILQGLIGHVNFGIPFTTYTNHVLQPLYAAIINKKDFQFSVPYKTLLYKICCQGVQRDSVPIPKLVTDDTLEVGAISRIHFAGPRPIHIQELLMALVALFLIKLQSLICDSTFVCRQKFSSLPEVWARQILSRVKVYWTPSKSNPVDGPPCRRPRTCTLLRKPQ
>eAHBV-FRY_PTEROCLES_GUTTURALIS_CONTIG13669_WGS_JMFR01013669_RC
LGLKALYSHIYDFCVYWQISDLRETSFSLGLTKVTPVRTWKYLTPAKFWPKYISCYPVDSSVKSKGEMEHXIVTFIYK-KLFKAGILYRRESKHCVPFRGKAFQWEQCPNRITGWVFLVDKNPQNTKEAQLVVDFSQFSRQRHTMCFPKYWAPSHHALAQILPMDMPMISLDVSQAFYHLPLNPASAVHLAISDKKLVYYFLKDPMXIGLSPFLFHLFLTALGAELS-CHSIXTSAYRDDFLLCHTGSCYLNSVSHSVCCFLXSFGVRINFDTTPSPVEEIRFLGLKFIRTDMMIPXEKWIESKQVFKQIDCNRCY-FTILQKIISHINFVIPFTTYSNHVLQPLCAAVINKKDFQFSIPYKALLYKMCCQVVKWGSVLVLRLVTDAMLEVGALSHICFAGPR--FIQELLMALVSVSLIKLWSLICDSTFDCRRKFSSLPALWARQILSQVKVYXTPSNFNLVDGPTCRRPSTCNLLRKAT
>eAHBV-FRY_EGRETTA_GARZETTA_CONTIG8105_WGS_JJRC01008105_RC
LGLKGLYSNISDSNINWQISDLXETNFSLELIKEAPARTWKYLTPAKFWPKDIAYYPVESSVKNKGEMEHLSLTKLHLQKPIKAGILYSRESKHYVSFRRKVFQWEQCPNRINGXVFLFYKNPXNTEVAQLVVDFSQFPKGTHTVCFPKYWAPNQHAFAQILPADMPMISLHVSQAFYHLPLNPASAVQLAISDGKLVYXFRKVPVXTGLGHFLLHLFSTALTAGEP-CPNIWTFPYRNDF-LWHTSSCYCISVSHSDCYFLESFGVRINFDKTPPPVEEIKFLGLQFTKTDMMIPGEKWIESKQVIKQIDCNKCYDFKILQRLIGHVNFVIIFTIYSNHVLQPLY-------XFQFSVPYKALLYKICCQGSKWDSGPIPRLVTGATLEVGVISHIHFAGPRPIHIQELLMVSVAVPLIKLPSLIXYSTFVGSQNFSSLPALXTRQMLSQVKLYWDPSKFNPADGPTHGRPSTCTLLRKVT
>eAHBV-FRY_CUCULUS_CANORUS_CONTIG49430_WGS_JNOX01049427
LGLRGLYSYISDFNINXQISNVTEINLSIELIKDTSTRTWKYLTSAKFLLKSISYHPVESGVKNKGEMEHLSLTRLYLQKLCKAGILYRRESKYSVSFRGKVFQWEQCP-RIASRVFLVDKNPQNTEEAXLEVDFSQFPQGRHAVCFPKCWAPSHHALAQILPMDM--ISLDVSQAFY-LPLRPASAX-LAVTDRKLFYYFXESLNSISLSPFFLHLFSTALTAELS-HLNSWTVAYRDDFFLCHTGSYYLYSVSHXVCCFLESFGVRVNFDKTSLPVEEIKFLGLKFTKTDMMTPDEKWIESKQVMKQIDCKKCYNFKTWQRVIGHINFVVPLTAYSSHALQXLYAAIINKKDFQISVPFXALLYKMYCQGITWDGVPIPRLLTGATLEVGAILHI-FAGRRPILIQELFMALVAVSLIKPHSLICDTTFVCRQKXSSLPALXARXILCWVKVYWSPSKFNLVDDPTSGKPSTCILXQKAT
>Caulimo_PVCV_NC_001839
-----------------------------------------------------------------------------------------------------------SDSQWACEAFYVNKRSQVRGKLRLVINYQPLNHF---LQDDKFPIPNKLTLFSHLSKAKLFSKFDLKSGFWQLGIHPNERPKTGFCIPDRHFQWKVMPFGLKTAPSLFQKAMIKIFQPILF----SALVYIDDILLFSETLEDHIKLLNQFISLVKKFGVMLSAKKMILAQNKIQFLGMDFADGTFSPAGHISLELQK----FPDT-NLSVKQIQQFLGIVNYIRDFIPEVTEHISPLSDMLKKKPPA-WGKCQDNAVKQLKQLAQ------------------------------HSTFKEILAVKNGIKKFTNFLVEMDMRAF--------------------------------------------------
>Caulimo_ComYMV_NC_001343
-----------------------------------------------------------------------------------------------------------SESKHRSTAFIVRSGTEKKGKERMVFNYKLLNEN---TESDQYSLPGINTIISKVGRSKIYSKFDLKSGFWQVAMEEESVPWTAFLAGNKLYEWLVMPFGLKNAPAIFQRKMDNVFKGTEK----FIAVYIDDILVFSETAEQHSQHLYTMLQLCKENGLILSPTKMKIGTPEIDFLGASLGCTKIKLQPHIISKICD----FSDEKLATPEGMRSWLGILSYARNYIQDIGKLVQPLRQKMAPTGDKRMNPETWKMVRQIKEKVK------------------------------STIDAEIQAAIHGLDKFKELIIRSDCEAI--------------------------------------------------
>Caulimo_CSSV_NC_001574
-----------------------------------------------------------------------------------------------------------SKSKHRTTAFIVESGTTIHGKERLVFNYKRLNDN---TEKDQYSLPGIQTILKRVGNKKVFSKFDLKSGFHQVAMAEESIPWTAFWVPQGLYEWLVMPFGLKNAPAVFQRKMDQCFKGTEE----FIAVYIDDILVFSENMAEHTKHIGIMLKICQENGLVLSPSKICLAQREIEFLGTVISQGQMKLQAHVIKKIVN----KANIELETTKGLRSFLGLLNYARIYIPNLGRKLSPLYAKTSPTGEKRFNRQDWHLIKEIKDMVQ------------------------------STIDAEIYALIKALESFKHLVVRTDCQAI--------------------------------------------------
>Caulimo_RTBV_NC_001914
-----------------------------------------------------------------------------------------------------------PTCRHRTAAFIVRNHSEVAQKPRIVYNYKRLNDN---MHTDPFNIPHKISMINLIQKANIFSKFDLKAGFHHMKLKDDFKDWTTFTCSEGLYTWNVCPFGIANAPCAFQRFMQESF-GDLK----FALLYIDDILIASNNEKEHIEHLKIFFNRVKEVGCVLSKKKSKMFLKEVEYLGVEIKEGKISLQPHIVDKIKK----FDKNKLNTLKGLQAYLGLLNYARGYIKDLSKLVGPLYKKTGKNGQRIFNKEDWNIIFKIEREVS------------------------------TSLDYEIEAINEALNKFKDFTIRTDCEAI--------------------------------------------------
>Caulimo_CaMV_NC_001497
-----------------------------------------------------------------------------------------------------------SKSPHMAPAFLVNNEAKRRGKKRMVVNYKAMNKA---TVGDAYNLPNKDELLTLIRGKKIFSSFDCKSGFWQVLLDQESRPLTAFTCPQGHYEWNVVPFGLKQAPSIFQRHMDEAFRVFRK----FCCVYVDDILVFSNNEEDHLLHVAMILQKCNQHGIILSKKKAQLFKKKINFLGLEIDEGTHKPQGHILEHINK----FPDT-LEDKKQLQRFLGILTYASDYIPKLAQIRKPLQAKLKENVPWRWTKEDTLYMQKVKKNLQ------------------------------HSNDKETLAVINTIKKFVHFLIRTDNTHF--------------------------------------------------
>Caulimo_SbCMV_NC_001739
-----------------------------------------------------------------------------------------------------------SQSPHSAPAFYVENHNIKRGKRRMVINYKKMNEA---TIGDSYKLPRKDFILEKIKGSLWFSSLDAKSGYYQLRLHENTKPLTAFSCPPQHYEWNVLSFGLKQAPSIYQRFMDQSLKGLEH----ICLAYIDDILIFTKSKEQHVNDVRIVLQRIKEKGIIISKKKSKLIQQEIEYLGLKIGNGEIDLSPHTQEKILQ----FPDE-LEDRKQIQRFLGCINYIANFFKNLALERKHLQKKISVKNPWKWDTIDTKMVQSIKGKIQ------------------------------PIAELEVLAGVKVLEKWTRFLLRTDSKYF--------------------------------------------------
>Caulimo_TVCV_NC_003378
-----------------------------------------------------------------------------------------------------------SNSKHTSPAFIVNKHSQKRGKSRMVIDYRNLNAK---TKTYNYPIPNKILKIRQIQGYNYFSKFDCKSGFYHLKLEDESKKLTAFTVPQGFYEWNVLPFGYKNAPGRYQHFMDNYFNQLEN-----CIVYIDDILLYSRTQDEHIKLLEKFAHIIENSGISLSKTKAEIMKNQIEFLGIQIDKNGIKMQTHIVQKIIN----LDEN-IDTKKKLQSFLGIVNQVREYIPKLAENLKPLQKKLKKDVEYSFDEKDKEQIKKIKILCK------------------------------EINRKELFALYKCLLAFTRFIVRTDNTQV--------------------------------------------------
>Retro_HIV1_NC_001802
-----------------------------------------------------------------------------------------------------------PENPYNTPVFAIKK--KDSTKWRKLVDFRELNKR---TQDFWEVQLGIPH-PAGLKKKKSVTVLDVGDAYFSVPLDEDFRKYTAFTIPSIRYQYNVLPQGWKGSPAIFQSSMTKILEPFRKQNDIVIYQYMDDLYVGSDEIGQHRTKIEELRQHLLRWGLTTPDKKHQKEP-PFLWMGYELHPD-KWTV---QPIVLP----EKD--SWTVNDIQKLVGKLNWASQIYPGIK--VRQLCKLLRGTKAIPLTEEAELELAENREILK------------------------------TNQKTELQAIYLALQDSLEVNIVTDSQYA--------------------------------------------------
>Retro_HTLV1_NC_001436
-----------------------------------------------------------------------------------------------------------YTGPGNNPVFPVKK--A-NGTWRFIHDLRATNSL---TIDLSSSSPGPPD-LSSLPTTLALQTIDLKDAFFQIPLPKQFQPYFAFTVPQQRYAWRVLPQGFKNSPTLFEMQLAHILQPIRQAFQCTILQYMDDILLASPSHADLQLLSEATMASLISHGLPVSENKTQQTPGTIKFLGQIISP--NHLTYDAVPKV-P----IRS--RWALPELQALLGEIQWVSKGTPTLRQPLHSLYCALQRHTDIYLNPSQVQSLVQLRQALS------------------------------SAQRAELLGLLHGLSSARCLNIFLDSKYL--------------------------------------------------
>Retro_MMTV_NC_001503
-----------------------------------------------------------------------------------------------------------SNSPWNTPVFVIKK--K-SGKWRLLQDLRAVNAT---MHDMGALQPGLPS--PVAVPKGWIIIIDLQDCFFNIKLHPEDCKRFAFSVPSPRFQWKVLPQGMKNSPTLCQKFVDKAILTVRDKYDSYIVHYMDDILLAHPSRSIVDEILTSMIQALNKHGLVVSTEKIQKYD-NLKYLGTHI----QGDSVSYQKLQIR----TDK--LRTLNDFQKLLGNINWIRPFLKLTTGELKPLFEILNGDSNRKLTPEACKALQLMNERLS------------------------------TAQQAEIVAVITAFEEVQPFNLYTDSKYV--------------------------------------------------
>Retro_MuLV_NC_001501
-----------------------------------------------------------------------------------------------------------CQSPWNTPLLPVKK--PGTNDYRPVQDLREVNKR---VEDIHPTVPNPYNLLSGLPPSHQYTVLDLKDAFFCLRLHPTSQPLFAFEWRDPQLTWTRLPQGFKNSPTLFDEALHRDLADFRIQHDLILLQYVDDLLLAATSELDCQQGTRALLQTLGNLGYRASAKKAQICQKQVKYLGYLLKEGQRWLTEARKETVMG----QPT--PKTPRQLREFLGTAGFCRLWIPGFAEMAAPLYPLTKTGTLFNWGPDQQKAYQEIKQALL------------------------------SAQRAELIALTQALKMAKKLNVYTDSRYA--------------------------------------------------
>Retro_SFV_NC_001364
-----------------------------------------------------------------------------------------------------------QNSTMNTPVYPVPK--P-DGRWRMVLDYREVNKT---IPLTAAQNQHSAGILATIVRQKYKTTLDLANGFWAHPITPDSYWLTAFTWQGKQYCWTRLPQGFLNSPALFTADAVDLLKEV----N--VQVYVDDIYLSHDNPHEHIQQLEKVFQILLQAGYVVSLKKSEIGQRTVEFLGFNITKEGRGLTDTFKTKLLN----VTP--PKDLKQLQSILGLLNFARNFIPNFAELVQTLYNLIASSKGIEWTEDNTKQLNKVIEALN------------------------------TAQMAEIAAVEFACKKAGPVLVITDSFYV--------------------------------------------------
>Retro_WDSV_NC_001867
-----------------------------------------------------------------------------------------------------------CHSPCNTPIFPIKK--AGRDEYRMIHDLRAINNI---VAPLTAVVASPTTVLSNLAPSLHFTVIDLSNAFFSVPIHKDSQYLFAFTFEGHQYTWTVLPQGFIHSPTLFSQALYQSLHKIKFKISE-ICIYMDDVLIASKDRDTNLKDTAVMLQHLASEGHKVSKKKLQLCQQEVVYLGQLLTPEGRKILPDRKVTVSQ----FQQ--PTTIRQIRAFLGLVGYCRHWIPEFSIHSKFLEKQLKKDTAFQLDDQQVEAFNKLKHAIT------------------------------TAQTAELLALAAACHLAKTVNIYTDSRYA--------------------------------------------------
>PnNV-1/JGI_MT_3300031053/Ga0074018_1168595
-------------------------------------------------------------------------------------------------------------SAVTGKIFIVNKNSQNTEKARLVVNYSQFSH--GGTKPPKYVLPTLKGLTRAIPPNAYLMSLDLKQAFYQIPLHIDNAALLTISDGVIVYGWRKIPMGLCLSPFLLQMLTSSLARIIRNKFQTS---------------------------------------------------------------------------------------------------------------------------------------------------------------------------------------------------------------------------------------------------------
>PnNV-2/JGI_MT_3300056984/Ga0530700_116867
------------------------------------------------------------------------------------------------------------------------------------------------------------------------------------------------------------PMGLGLSPWALTMFTSALANIIRTKFNIFVLAYMDDFILAANNEEELNNKSKSILDYLRSFNIQINYDKTESAASSVNFMGYRISHDNITIADTSRIRLYDTAAAI--ASWLDAKLTQRVLGTLNWAASFFPDHIFKWQHLYYFGSIGHTTFWDAGTLYAVVDNIARFKPGTDQPYPSIFTDASEHTG-------------------------------CI---------------------------------------------------------
>PnNV-2/JGI_MT_3300056998/Ga0530702_117245
-------------------------------------------------------------------------------------------------------------SAVTGKVFVINKKPNTPDKARLVVNYAQFSH--MGIKYPKYVVPTLKIIKATALHYHYFLSLDLKSAFFQIPLDIRYAPLLTISDGRTIYGWRKIPMGLGLSPWALTMFTSALANIIRTKFNIFVLAYMDDFILAANNEEELNNKSKSILDYLRSFNIQINYDKTESAASSVNFMGYRISHDN----------------------------------------------------------------------------------------------------------------------------------------------------------------------------------------------
>PnNV-2/Rotaria_macrura_WGS_GCA_900239685.1/OENT01006332.1(RMPV)
LDLLGIYEEIPQANPNWEVDTLPNMFINVSLLNDHPSKTIQKIFPAIFYPATPRYYNLNQGVRSYEQSDHLKVLNVYLTELFNKGILYKRHSAHIWEVQNKLESWEP--NFVTGKVFIVNKKVNKPDNARLVVNYSQYSH--QGIKYPKFVVPSRNTIHLFASRFQWFISLDLKSAFFQIPLSLDSTNLFTITDGKTVYGWRRIPMGWGLSPWLLQMYTTHIARIIRNKFHIDCLCYMDDFLLAHNNFDYLNKMCLLIVDYLSQYGIQIHIDKTPTPKEELTFLGYSICKKGIKPGSRTGPKLDILTKAE--TFWFDWKLTARILGILNWVGPFTDRSSWDPRAFYTGVSRRHTVFWSLADIRALDQYVRSIKMLPQRAHPHIYTDASGTNAFVTSIKHLLQYPIHIKECFAAFFGYLL-SNYYIASDSHYFLRRSYKLLPASIENELLSLPQSVYVSTDSNIADSPSRDRPTSYETITSRQ
>PnNV-3/JGI_MG_3300047561/Ga0485264_091481
-------------------------------------------------------------------------------------------------------------------------------------------------------------MVQSIPVGTYFMSLDMKSSFFQLYLNPDSSSLLTISDGKTIYGWRSIPMGLGLSPWALTMLTSSLASIVRNKFKLFCFAYMDDFLLAHHDPVKLKSLVVDVVEYFNSFGIVLNIDKTPEPQTEIKFLGREIGRNTVQDTAGRSAE---LLDLL--GTWIDYKVHQRLMGKLAFSAPFTAKGYGTLRYGYRHTGSNRSVFWPDDQISYLQTEYAKTRPYQQILSHRVYTDAS----------------------------------------------------------------------------------------------
>PnNV-3/JGI_MT_3300005640/Ga0075035_1165414
-----------------------------------------------------------------------------------------------------------------------------------------------------------------------------------------------------------LPMGLGLSPWALTMLTNSLADIIRNKFKIFVFAYMDDFILGSNDYSELETKSNLILDYFQHYGILINNDKTPTPQKTITFMGREFTQKSIKNSSRSRTK---LIDTL--TTWVDYKIHQRLVGLIAYNAPFTHDGYYSLKQEYKTNQTIKTSFWPLSKIRYHLYNALNPIDLYRKTLPRIYTDASGAAAITNRFKYLRESAIHIKEGFAAYIGHRLITSRVICCDNSIICQQSALLFPPYIFKLLDSISIIAYIHTSQNPADFPSRDTPTIIKELQTLQ
>PnNV-3/JGI_MT_3300005644/Ga0075036_1246177
--------------------------------------------------------------------------------------------------------------------------------------------------------------------------LDLKSAFFQLRMNPDSLSCLTISDGSTIYGWRMLPMGLGLSPWALTMLTNSLADIIRNKFKIFVFAYMDDFILGSNDYSELETKSNLILDYFQHYGILINNDKTPT--------------------------------------------------------------------------------------------------------------------------------------------------------------------------------------------------------------
>PnNV-3/JGI_MT_3300005646/Ga0075040_1573222
VALTGIYSPISDANPNWQIDKLPEMGINVDLIHDHPQRRLKLINPITFCTKEPRFYPLSKCTRLYSETVHRTLLSQYLKILFDSGVLYKRFGRKQWILETKRLPYEL--AAVTGKVFLVNKNPHDTEKCRLVVNYSQYSHM-K-FKFPKYCSPNLKTLQKIIPPFLYYKSLDLKSAFFQLRMNPDSLSCLTISDGSTIYGWRMLPMGLGLSPWALTMLTNSLADIIRNKFKIFVFAYMDDFILGSNDYSELETKSNLILDYFQHYGILINNDKTPTPQKTITFMGREFTQKSIKNSSRSRTK---LIDTL--TTWVDFKIHQRLVGLIAYNAPFTHDGYYSLKQEYKTNQTIKTSFWPLSKIRYHLYNALNPIDLYRKTLPRIYTDASGAAAITNRFKYLRESAIHIKEGFAAYIGHRLITSRVICCDNSIICQQSALLFPPYIFKLLDSISIIAYIHTSQNPADFPSRDTPTIIKELQTLQ
>PnNV-3/JGI_MT_3300005650/Ga0075038_10055324
VALTGIYSPISDANPNWQIDKLPEMGINMDLIHDHPQRRLKLINPITFCTKEPRFYPLSKCTRLYSETVHRTLLSQYLKILFDSGVLYKRFGRKQWILETKRLPYEL--AAVTGKVFLVNKNPHDTEKCRLVVNYSQYSHM-K-FKFPKYCSPNLKTLQKIIPPFLYYKSLDLKSAFFQLRMNPDSLSCLTISDGSTIYGWRMLPMGLGLSPWALTMLTNSLADIIRNKFKIFVFAYMDDFILGSNDYSELETKSNLILDYFQHYGILINNDKTPTPQKTITFMGREFTQKSIKNSSRSRTK---LIDTL--TTWVDFKIHQRLVGLIAYNAPFTHDGYYSLKQEYKTNQTIKTSFWPLSKIRYHLYNALNPIDLYRKTLPRIYTDASGAAAITNRFKYLRESAIHIKEGFAAYIGHRLITSRVICCDNSIICQQSALLFPPYIFKLLDSISIIAYIHTSQNPADFPSRDTPTIIKELQTLQ
>PnNV-3/JGI_MT_3300006423/Ga0075039_1486360(Toolik_virus)
VALTGIYSPISDANPNWQIDKLPEMGINMDLIHDHPQRRLKLINPITFCTKEPRFYPLSKCTRLYSETVHRTLLSQYLKILFDSGVLYKRFGRKQWILETKRLPYEL--AAVTGKVFLVNKNPHDTEKCRLVVNYSQYSHM-K-FKFPKYCSPNLKTLQKIIPPFLYYKSLDLKSAFFQLRMNPDSLSCLTISDGSTIYGWRMLPMGLGLSPWALTMLTNSLADIIRNKFKIFVFAYMDDFILGSNDYSELETKSNLILDYFQHYGILINNDKTPTPQKTITFMGREFTQKSIKNSSRSRTK---LIDTL--TTWVDFKIHQRLVGLIAYNAPFTHDGYYSLKQEYKTNQTIKTSFWPLSKIRYHLYNALNPIDLYRKTLPRIYTDASGAAAITNRFKYLRESAIHIKEGFAAYIGHRLITSRVICCDNSIICQQSALLFPPYIFKLLDSISIIAYIHTSQNPADFPSRDTPTIIKELQTLQ
>PnNV-3/JGI_MT_3300006426/Ga0075037_1934124
VALTGIYSPISDANPNWQIDKLPEMGINMDLIHDHPQRRLKLINPITFCTKEPRFYPLSKCTRLYSETVHRTLLSQYLKILFDSGVLYKRFGRKQWILETKRLPYEL--AAVTGKVFLVNKNPHDTEKCRLVVNYSQYSHM-K-FKFPKYCSPNLKTLQKIIPPFLYYKSLDLKSAFFQLRMNPDSLSCLTISDGSTIYGWRMLPMGLGLSPWALTMLTNSLADIIRNKFKIFVFAYMDDFILGSNDYSELETKSNLILDYFQHYGILINNDKTPTPQKTITFMGREFTQKSIKNSSRSRTK---LIDTL--TTWVDFKIHQRLVGLIAYNAPFTHDGYYSLKQEYKTNQTIKTSFWPLSKIRYHLYNALNPIDLYRKTLPRIYTDASGAAAITNRFKYLRESAIHIKEGFAAYIGHRLITSRVICCDNSIICQQSALLFPPYIFKLLDSISIIAYIHTSQNPADFPSRDTPTIIKELQTLQ
>PnNV-3/JGI_MT_3300052650/Ga0496031_047362
--------------------------------------------------------------------------------------------------------------------------------------------------------------------------------------------------------------GLGLSPWALTMLTNTLAEIIRNKFHLFCFAYMDDFILAHKDPKILLTLAHSIVDYLQQYGIVINVDKTPEPSRTITFLGRTFSENGITQTERQRDRLHDLCRSL--GTWLDFKLNQRLVGTIAYSAPFLRNKYETLALFYKFTSTTRTTFWPVQSIRQIQMECQNLGTLTKAGGLKFYTDACDYGAVTTERTHLANQPIHYKEAFASYIGYQLANNRLILTDNQIICRGVYRTFP-----------------------------------------
>PnNV-3/JGI_MT_3300056965/Ga0530697_022272
--------------------------------------------------------------------------------------------------------------------------------------------------------------------------------------MNDSSTSLTISDGTDIYGWRMIPMGLGLSPWALTMLTNSLASIVRQRFNIFCFAYMDDFLLSSNNKDELMSKALLVLDYFQQYGIVINVDKTPEPTREITFLGRSISKEGIAQTQRQRNRCNELLGSL--SFWLDYKLNQRLVGVLAYSAPFVEGQYEALSYFYQFTAGIGTVFWPFSKIREVSFQMSR---------------------------------------------------------------------------------------------------------------
>PnNV-3/JGI_MT_3300056983/Ga0530699_160640
------------------------------------------------------------------------------------------------------------------------------------------------------------------------------------------------------------------------MLTNSLASIVRQKFNIFCFAYMDDFLLSSNNKDELMSKALLVLDYFQQYGIVINVDKTPEPTREITFLGRSISKEGIAQTERQRSRCNELLGSF--STWLDYKLNQRLVGVLAYSAPFVEGQYEA---------------------------------------------------------------------------------------------------------------------------------------------
>PnNV-3/JGI_MT_3300056984/Ga0530700_029519
--------------------------------------------------------------------------------------------------------------------------------------------------------------------------------------MNDSSTSLTISDGTDIYGWRMIPMGLGLSPWALTMLTNSLASIVRQRFNIFCFAYMDDFLLSSNNKDELMSKALLVLDYFQQYGIVINVDKTPEPTREITFLGRSISKEGIAQTERQRSRCNELLGSF--STWLDYKLNQRLVGVLAYSAPFVEGQYEALSYFYQFTAGIGTVFWPFSKIREISFQMSRLLRKPTYIRSRLYTDASERYAVVSESSSLSARAIHYKEGFAAYIGFRLAQS------------------------------------------------------------
>PnNV-3/JGI_MT_3300056984/Ga0530700_070208
LGLSGVYTAIPTANPDWKIDSLPELGIDLNLIQDHPTRRLSLINPVTFCSPKPRFYPKSNCTRLYEETVHREKLAVYLNELYKAGVLYKRSGRHEWTLEKKLRPHEQ--AAVTGKVFLVNKKATVTDTARLVVNYSQFSH--GTVKWPKYCSPNLDNLLTLLPAHEWYMSLDLKSAFFQLYLNTDSSTSLTISDGTDIYGWRMIPMGLGLSPWALTMLTNSLASIVRQRFNIFCFAYM----------------------------------------------------------------------------------------------------------------------------------------------------------------------------------------------------------------------------------------------------
>PnNV-3/Pliego_virus_PQ119727.1/XEO16315.1
LALQGVYEPTPTANPDWTIDELPEMGIDMNLIQDHPERRLKLLNPITFCTKQPKYYSLKNSIRSYEQDIHIQKLKQYLNVLYQAGVLFKRKGRKEWQIPTKRTPEEI--AAVTGKIFLVNKNPHTTEKSRLVVNYSQFSHM-KDLKFPKYVSPNLFTIQHIIPKKKYYMSLDLKSAFFQLRMNIDSVTTLTISDGHQVYGWRMLPMGLGLSPWALTMFTNSLSNIIRNTFNIYCFAYMDDFILASDSKTHLENTCSLILDYLRKYGIHINTDKTPTAQTNITFLGRQINKRTITCHPERR-------DKA--TKWVDFKLHQRLIGYLCYIAPFFPERYQCLRTLFTSSQSIRTVFWSDAEISRIYNNTVNIASLKRATKRRIYCDASNEQACTDHASHLKHRPINIKEAFAAFVASQL----VVCSDNQQICLRTYRTFPPCISSLLTVKPF--YVHTSRNKADNPSRG-----KD-----
>PnNV-4/JGI_MT_3300030579/Ga0247633_10610425
-------------------------------------------------------------------------------------------------------------------------------------------RTKTNKKFPKYVSPNLYGLQHVIPQTEYFMSLDLSESFYHIPLTTKSAVKLMVSDGQSIFGFRKAPMGVGISPWLLTMLTKILVEQIRTEYNIFVLTYMDDFLLAHKSYDYLKQTCESICERLKSFGILIN--------------------------------------------------------------------------------------------------------------------------------------------------------------------------------------------------------------------
>PnNV-4/JGI_MT_3300044222/Ga0456171_020239
MGMKGMYQNALPANPNWIIPS------HPEIHVD--------------------------------------------------------------------------PNRITGKIFLVNKNPYDTEKARLVINFSQFSRNAKNKKFPKYASPNLSGLQKLIPAYKYYQSLDLGQSFYHIPMHPEISRKYLVSDGTTVYGFRKAPMGSGISPWQLSMFTAALSTQLRKNFNCFIMSYMDDFIIAA---------------------------------------------------------------------------------------------------------------------------------------------------------------------------------------------------------------------------------------------
>PnNV-4/JGI_MT_3300044222/Ga0456171_032612
------------------------------------------------------------------------------------------------------------------------------------------------------------------------------------------------------------------------MFTAALSTQLRKNFNCFIMSYMDDFIIAANSSDLLARTTQSIINILTQLGIEINYDKTPTPLTNITFMGYGIRHHTITISDRAHSKLNPILYYLRLSTHLDFKLWQRLTGSLGFLAPFTRQGYHTLANCYAQSDGFHSAVLTSSHAHALELAYS----------------------------------------------------------------------------------------------------------------
>PnNV-4/JGI_MT_3300044222/Ga0456171_039474
------------------------------------------------------------------------------------------------------------------------------------------------------------------------------------------------------------------------MFTAALSTQLRKNFNCFIMSYMDDFIIAANSSDLLARTTQSIINILTQLGIEINYDKTPTPLTNITFMGYGIRHHTITISDRAHSKLNPILYYLRQSTHLDFKLWQRLIGSLGFLAPFTAKGYHTLANCYAQSDGFHSAVLTSSHAHALELAYS----------------------------------------------------------------------------------------------------------------
>PnNV-4/JGI_MT_3300044480/Ga0456177_094439
------------------------------------------------------------------------------------------------------------PNRITGKIFLVNKNPYDTEKARLVINFSQFSRNAKNKKFPKYASPNLSGLQKLIPSYKYYQSLDLGQSFYHIPMHPEISRKYLVSDGTTVYGFRKAPMGSGISPWQLSMFTAALSTQLRKNFNCFIMSYMDDFIIAANSSDLLARTTQSIINILTQLGIEINYDKT----------------------------------------------------------------------------------------------------------------------------------------------------------------------------------------------------------------
>PnNV-5/Gammarus_fossarum_TSA_SRR8089722/GHDA01131391.1(GFPV-1)
DPVKYTYNSIPDPNKDWIIPHHEDCHIQEQLAQLSSKRRINMLFPVRWYCPKPRYYYPNRSVKEYNQHDHISSLNKYFDDVYKAGGLYKRVSKTTMSVGVKLYPWEA-PKRATGKVFLVNKNQYDTAKCRLVVDFSQYSR--MGIKYPKFILPNDNIIQYQFTGCHWYISLDLSNAFYHVPLHPNTSVLFAISDTNDIYLFRKIPMGWAKSPFLCTMLTTVLSGYIRKHFELVVTSYLDDFCLGAIHKQQLIDAIPKILSAFQGWGIQINKDKTPEPVKEIKFLGRLMDSSGIFCRPYHILRALYAVSAIDTSQLYDFTVLRILCGVIGCIGEYLPTRWDILQPLYEAISEQSPFQFTNGYKRTLFFVIINARSK--FRTPDYAVDSSDHTAIVSRHSLDDSIPIHVKELIMAATA-SLLTPSTILSDSIFVCTKQFKSLSRFMMQWLLSSVQFQWIMSEDNIADEGTR----FATDFSK--
>PnNV-5/Gammarus_fossarum_TSA_SRR8089723/GHDC01180478.1(GFPV-2)
-------------------------------------------------------------------------------------------------------------------------------------------------------------------------------------------------------------MGWAKSPFLCTMLTTVLSGYIRKHFELVVTSYLDDFCLGSIHKQQLIDAIPKILSAFQGWGIQINKDKTPEPVKEIKFLGRLMDSSGIFCRPYHILRALYAVSAIDTSQLYDFTVLRILCGVIGCIGEYLPTRWDILQPLYEAISEQSPFQFTNGYKRTLFFVIINARSK--FRTPDYAVDSSDHTAIVSRHSLDDSIPIHVKELIMAATA-SLLTPSTILSDSIFVCTKQFKSLSRFMMQWLLSSVQFQWIMSEDNIADEGTR----FATDFSK--
>PnNV-5/JGI_MT_3300056984/Ga0530700_109446
----------------------------------------------------------------------LKIMSQYLEDLYKAGVLYKLGPGHTTHLSIPLHPWES-PHSVTGKLFLVNKNQYDTERCRLVVNFSQFSRKPRKIKYPKFPHLGASSLIDALTPGQFTAGIDLSSGFYHVPVSIGTALQLIVSDGTNLYAFRKVPMGLGLSPWAMVMLTGVMKNVIQKWYQLTVASYMDDFLLMSKHKIPVDE----IITRLQQFHIVAEKDK-----------------------------------------------------------------------------------------------------------------------------------------------------------------------------------------------------------------
>PnNV-5/JGI_MT_3300056984/Ga0530700_220211
------------------------------------------------------------------------------------------------------------P---TGKIFLVNKNQYDTGRCRLVVNFSQFSKK-KKFKYPSIPNPTAAALKDSFPHYKYKAGIDLSSGFYHVPLSVESALVLTISDGIQLYGFRKLPMGVGISPWALCMFTNIIKTVIQKQFRVTTVVYMDDFMFCSNQEIPVQE----IVN------------------------------------------------------------------------------------------------------------------------------------------------------------------------------------------------------------------------------
>PnNV-5/JGI_MT_3300056984/Ga0530700_252967
--------------------------------------------------------------------------------------------------------------------------QYDTERCRLVVNFSQFSRKPSKIKYPKFPHLGASSLIDALSPGQFTAGIDLSSGFYHVPVSIGTALQLIVSDGTNLYAFRKVPMGLGLSPWAMVMLTGVIKNVIQKWYDLTVASYMDDFLLMSKHKIPVDE----ILTKLE---------------------------------------------------------------------------------------------------------------------------------------------------------------------------------------------------------------------------
>PnNV-5/JGI_MT_3300056990/Ga0530707_035764
-----------------------------------------------------------------------------------------------------------------------------------------------------------------------------------------SALVLTISDGIQLYGFRKLPMGVGISPWALCMFTNIIKTIIQKQFQVTIVVYMDDFMLCSNAEIPVQN----IINYLATFGVIAEADKTFEGQKCTSFLGHIWHEDHCQLKPEMISKLTDFNHSGQPR--------WQMNGLLTSAALQWPSRYATLKHFYEDRRNGLRKMPE-AFLDSFLKWAYKQVQI----QPKIFVDPSDDYGIFVFSTFYRSMHINVKETLIAALASWLV-PGIIFSDNTFVQSKKYRTLPVTFCYENLHHRLIYYLRTTANIADILTR-------------
>PnNV-5/JGI_MT_3300056992/Ga0530709_228534
-------------------------------------------------------------------------------------------------------------------------------------------------------------------------------------------------DGTNLYAFRKVPMGLGLSPWAMVMLTGVMKNVIQKWYELTVASYMDDFLLMSKHKIPVDE----IITRLEQFNIVAEKDKTVDDQSSATFLGHHFSCDDATIKRELVEKVLEYCRTGQPK--------AKLNGLLTSIATQ----------------------------------------------------------------------------------------------------------------------------------------------------
>PnNV-5/JGI_MT_3300056998/Ga0530702_011543
-----MYNKVVPVNPNWKIKATPITNTSKEICSQSDKRKLDLIYPLRFWHKYTQYYPLRKAVK-RGHSTHLNIMSQYLEDLYKAGVLYKLGPGHTTHLSIPLHPWES-PHSVTGKLFLVNKNQYDTERCRLVVNFSQFSRKPSKIKYPKFPHLGASSLIDALSPGQFTAGIDLSSGFYHVPVSIGTALQLIVSDGTNLYAFRKVPMGLGLSPWAMVMLTGVIKNVIQKWYDLTVASYMHDFLLMSKQKIPVDE----ILTKLEQFHIKAEKDKTIDDQSSATFLGHHFSSYHATIKTELAEKVLEHCRTGQPR--------AKLNGLLTSIATQLPSSYNNLSDAYHWLPHGLRSVVNYHWLKTQLPIRYRGINL----HLILCTDASGHYGFTLQDRSICKEPINVQETLIAAAAVSAIKPRAILVDSTYVQHKKFTRLPGARIYQILRSVPIFYVNTRWNPADLLSR-------------
>PnNV-5/JGI_MT_3300056998/Ga0530702_041441
----------------------------------------------------------------------------------------------------------------------------------------QFSRKPRKIKYPKFPHLGASSLIDALTPGQFTAGIDLSSGFYHVPVSIGTALQLIVSDGTNLYAFRKVPMGLGLSPWAMVMLTGVMKNVIQKWYQLTVASYMDDFLLMSKHKIPVDE----IITRLQQFHIVAEKDKTVDDQSSATFLGHHFSCDDATIKRELVEKVLEYCRTGQPK--------AKLNGLLTSIATQLPSSYNNLSDAYHWLLHGLRSVVNYHWLKTQLPIRYRAINL----HLVLCTDASGHYGFTLQDRSICKEPINVQETLIAAAAVSAIKPRAILVDSTYVQH------------------------------------------------
>PnNV-5/Rotaria_tardigrada_TSA_SRR2430032/GDRK01040145.1(RTPV)
LGIDGHYSPPGTVNINWINPEYKECHIDTSTLNQNDKRRMSLINPLHYCPKKVRYYALKDGVKTMDNERHKQLLNEIFERHVQAGVLYKRINKHKIYLHLKTFKWES-PNKATGKVFLVSKNQNDFTKSRLIVNYSQFSRI---GKWPKFFMPNEMTMRHYMYKSTWFISLDLSSAFYHVPIHLGLSAKLLVTDGTNVYAWRKMPMGIGISPWGLTMLTTTLASYIRIKYRIKAISYMDDFLLSEDSAESLMKISLQIIADLEQFGIIINIDKTPKPVKQIKFIGKIFTGANYLPREEHILKNKAIAAAIKPNIYYNYKVLQIMCGIYISVFRHTPFGINLARPLYVCITNKRPFMFNTRYIEIWQFNISQIKPIRSMYKPEAAIDASDTLSISWKKKASESIQINRKELAALL---LLINPKTVLSDSTFVVFQKFKSLSALAINWYLHNVLISYINTNKNPADEPSRHK--K--------


#NEXUS
begin trees;
	tree TREE1 = [&R] ((((((((((((((((((((eAHBV-FRY_PODICEPS_CRISTATUS_CONTIG86849_WGS_JMFS01086849_482_bp[&length_range={19.258753104913783,57.474945443201214},height_95%_HPD={0.0,3.410605131648481E-13},rate_95%_HPD={0.0022466540707361503,0.004734901207675034},length_95%_HPD={29.224985617849566,52.43059582417452},rate=0.003366834946292252,length=41.53436415276987,rate_median=0.003273927434554438,length_median=41.9500187924298,height_median=1.1368683772161603E-13,rate_range={0.0017744710745048273,0.0072847389894669335},height_range={0.0,6.821210263296962E-13},height=1.5974660306436914E-13]:41.381281,eAHBV-FRY_PHOENICOPTERUS_RUBER_RUBER_CONTIG94267_WGS_JJRE01094267_RC_482_bp[&length_range={19.258753104913783,61.16475544535994},height_95%_HPD={0.0,3.410605131648481E-13},rate_95%_HPD={0.001281399414797873,0.0028318946217784657},length_95%_HPD={29.198758372999535,53.24707632855686},rate=0.0020025772537773908,length=41.83365951081265,rate_median=0.001947619793625162,length_median=42.18351395085999,height_median=1.1368683772161603E-13,rate_range={9.389512037209276E-4,0.005832461930193877},height_range={0.0,6.821210263296962E-13},height=1.5968597816757052E-13]:41.381281)[&length_range={0.4401537269792257,35.079704826606644},rate_95%_HPD={7.234699013933582E-4,0.004299656989714806},length_95%_HPD={1.0605043174562638,16.761674630696255},length=8.030366209105724,posterior=0.9376083188908145,height_median=41.79573157301684,rate_range={5.641875149115433E-4,0.010383077256676353},height_range={19.25875310491392,57.14192693449468},height_95%_HPD={29.22856708724953,52.36056136942011},rate=0.002299461271271634,rate_median=0.0020945773475835624,length_median=7.148184336795929,height=41.381280961931864]:7.864032,eAHBV-FRY_CHLAMYDOTIS_UNDULATA_MACQUEENII_CONTIG42301_WGS_JMFJ01042301_RC_482_bp[&length_range={22.95249286633862,63.348074510124526},height_95%_HPD={0.0,3.410605131648481E-13},rate_95%_HPD={0.0020672780115618163,0.003835900085958015},length_95%_HPD={39.00894219275662,58.04444980796417},rate=0.002876286904642194,length=48.86718164005822,rate_median=0.00282821435109579,length_median=49.26604773203265,height_median=1.1368683772161603E-13,rate_range={0.0016254548309787566,0.005173945449017417},height_range={0.0,5.684341886080801E-13},height=1.5967082194337088E-13]:49.245312)[&length_range={0.2746098645748276,24.621834416856466},rate_95%_HPD={7.688886591038583E-4,0.00434559782694319},length_95%_HPD={0.6620542797560063,12.3075005212891},length=5.771687655594584,posterior=0.9773363551526463,height_median=49.54540453427671,rate_range={5.210405933282957E-4,0.010721909511307744},height_range={27.265506091918382,63.348074510124775},height_95%_HPD={40.027405015385625,58.00097389662483},rate=0.0023344669028371972,rate_median=0.0021210754868534556,length_median=5.058817327727191,height=49.2453124995103]:5.75052,((eAHBV-FRY_CHARADRIUS_VOCIFERUS_CONTIG48156_WGS_JMFX01048156_482_bp[&length_range={25.134123465516744,61.03725201698943},height_95%_HPD={0.0,3.410605131648481E-13},rate_95%_HPD={0.0023343214245021204,0.00432761160497537},length_95%_HPD={37.93145251926512,57.12400899496518},rate=0.0033097924032110867,length=47.9091418871115,rate_median=0.003259318261617871,length_median=48.287742374664916,height_median=1.1368683772161603E-13,rate_range={0.0018152972378268268,0.006697257173486275},height_range={0.0,5.684341886080801E-13},height=1.5882207338819017E-13]:47.07776,eAHBV-FRY_COLIUS_STRIATUS_CONTIG30341_WGS_JJRP01030341_RC_482_bp[&length_range={26.79388683990261,62.109011512273845},height_95%_HPD={0.0,3.410605131648481E-13},rate_95%_HPD={0.004106724734068139,0.007370971896582486},length_95%_HPD={37.67667627663934,57.11263623870713},rate=0.005648132241368841,length=47.75453297004265,rate_median=0.005563789869446271,length_median=48.124139731284075,height_median=1.1368683772161603E-13,rate_range={0.0036260019363367575,0.010336819666564991},height_range={0.0,5.684341886080801E-13},height=1.5907215108748447E-13]:47.07776)[&length_range={8.986707881177836E-4,19.84006354327619},rate_95%_HPD={7.168558649466107E-4,0.004687030908975806},length_95%_HPD={8.986707881177836E-4,9.00846141105606},length=3.656116829183912,posterior=0.6149846687108386,height_median=47.4175924201204,rate_range={4.682208369376333E-4,0.00918017075638558},height_range={26.793886839902825,60.95651677756405},height_95%_HPD={37.536149493729795,56.392869759898986},rate=0.0024533981373265254,rate_median=0.0022449635469370035,length_median=3.0077428219985975,height=47.077759628131645]:3.652256,eAHBV-FRY_PICOIDES_PUBESCENS_CONTIG85833_WGS_JJRU01085833_482_bp[&length_range={25.134123465516744,63.0842562917927},height_95%_HPD={0.0,3.410605131648481E-13},rate_95%_HPD={0.004603987209053649,0.007769872846391946},length_95%_HPD={40.0816687919471,58.23430008436244},rate=0.006172800756138563,length=49.52528884695672,rate_median=0.0060939041917577735,length_median=49.93071194645567,height_median=1.1368683772161603E-13,rate_range={0.003997315333909404,0.012534787510298401},height_range={0.0,5.684341886080801E-13},height=1.581779338597048E-13]:50.730016)[&length_range={0.119310891851093,23.533615643079806},rate_95%_HPD={8.109413777150584E-4,0.004937602231820095},length_95%_HPD={0.2956176903245762,9.468026594066373},length=4.276972328908647,posterior=0.975736568457539,height_median=51.07144992580436,rate_range={4.864092799274956E-4,0.011408573074510587},height_range={27.87954925525571,63.08425629179294},height_95%_HPD={41.75507416514347,58.29769641904909},rate=0.0026170646835521096,rate_median=0.0023893473165793127,length_median=3.6915974669295863,height=50.730016049575674]:4.265817)[&length_range={0.04986445806888895,14.215499215056823},rate_95%_HPD={7.689522194751484E-4,0.004608328915716792},length_95%_HPD={0.10107957542003021,5.9123571403886075},length=2.538121987455928,posterior=0.9925343287561659,height_median=55.25747940722863,rate_range={5.640898345923589E-4,0.011217009731060143},height_range={39.329330477218264,66.43552710683525},height_95%_HPD={47.66884393410089,61.66170760372006},rate=0.00246997085309104,rate_median=0.0022545780453957225,length_median=2.1202572585050703,height=54.99583290871044]:2.536963,(((eAHBV-FRY_MELOPSITTACUS_UNDULATUS_BUDGERIGAR_V63_CTG900160237901_WGS_AGAI01056888_482_bp[&length_range={7.739245877005881,42.81017371556655},height_95%_HPD={0.0,3.410605131648481E-13},rate_95%_HPD={0.0019602289078677064,0.005796014174116446},length_95%_HPD={11.274218257599337,29.65166513676344},rate=0.003741087623540259,length=20.48458606060123,rate_median=0.003591494023597196,length_median=20.179312606437584,height_median=1.1368683772161603E-13,rate_range={0.0014845947209601634,0.009903708510523579},height_range={0.0,6.821210263296962E-13},height=1.6059535161954985E-13]:20.484586,eAHBV-FRY_AMAZONA_VITTATA_15643BP_WGS_AOCU01275110_RC_482_bp[&length_range={7.739245877005881,42.81017371556655},height_95%_HPD={0.0,3.410605131648481E-13},rate_95%_HPD={0.0021207746234131876,0.006164587775968405},length_95%_HPD={11.274218257599337,29.65166513676344},rate=0.004019822112970401,length=20.48458606060123,rate_median=0.0038647318158063514,length_median=20.179312606437584,height_median=1.1368683772161603E-13,rate_range={0.0015352448986940314,0.010897416446729532},height_range={0.0,6.821210263296962E-13},height=1.6059535161954985E-13]:20.484586)[&length_range={3.4291757884079743,32.46533483534392},rate_95%_HPD={0.0019122181051540645,0.006971285630560502},length_95%_HPD={6.32989917626379,23.094133087453766},length=14.313835828611941,posterior=1.0,height_median=20.179312606437634,rate_range={0.00114942494519241,0.011581801296821934},height_range={7.739245877005942,42.810173715566634},height_95%_HPD={11.2742182575995,29.65166513676354},rate=0.004139033830128716,rate_median=0.0038738358924172507,length_median=13.969915459453343,height=20.484586060601394]:14.313836,eAHBV-FRY_NESTOR_NOTABILIS_CONTIG32830_WGS_JJRH01032830_482_bp[&length_range={18.402911845664697,53.61787940238408},height_95%_HPD={0.0,3.410605131648481E-13},rate_95%_HPD={0.001712982372522146,0.0039199700433432605},length_95%_HPD={25.243296867552456,45.24989006711542},rate=0.0027652404833559837,length=34.798421889213046,rate_median=0.0027034320145976906,length_median=34.6918570357443,height_median=1.1368683772161603E-13,rate_range={0.001229437415492795,0.005653739129214046},height_range={0.0,6.821210263296962E-13},height=1.5992847775476502E-13]:34.798422)[&length_range={5.954139770802286,36.182086721662216},rate_95%_HPD={0.0027181829030719857,0.008567244212329505},length_95%_HPD={9.328517104155665,28.14302344814819},length=18.684367681520943,posterior=1.0,height_median=34.691857035744306,rate_range={0.0018400099397516115,0.012677931845331303},height_range={18.402911845664903,53.61787940238423},height_95%_HPD={25.243296867552544,45.24989006711564},rate=0.0051673263191954755,rate_median=0.004822119262610048,length_median=18.447169376273106,height=34.79842188921318]:18.911421,(eAHBV-FRY_COLUMBA_LIVIA_BREED_DANISH_TUMBLER_CONTIG15716_WGS_AKCR01015716_RC_482_bp[&length_range={23.770894035314676,64.46893654231519},height_95%_HPD={0.0,3.410605131648481E-13},rate_95%_HPD={0.002790318848775742,0.005149340967411924},length_95%_HPD={36.23064336452504,57.70435781441473},rate=0.003919654707832176,length=46.96493896762497,rate_median=0.0038496052309205642,length_median=47.30217573141275,height_median=1.1368683772161603E-13,rate_range={0.0023312497553066194,0.007393892648422126},height_range={0.0,6.821210263296962E-13},height=1.5975418117646897E-13]:46.473029,eAHBV-FRY_MEROPS_NUBICUS_CONTIG45096_WGS_JJRJ01045096_RC_482_bp[&length_range={23.770894035314676,63.044042347066124},height_95%_HPD={0.0,3.410605131648481E-13},rate_95%_HPD={0.002920321133512364,0.005461299274907154},length_95%_HPD={36.09323432074772,56.480999574966134},rate=0.004159629246814138,length=46.77553526665751,rate_median=0.004069598048824791,length_median=47.20606804771409,height_median=1.1368683772161603E-13,rate_range={0.0023768534027058443,0.008314547647464848},height_range={0.0,6.821210263296962E-13},height=1.5989058719426586E-13]:46.473029)[&length_range={0.006051505952825664,31.214164991839326},rate_95%_HPD={7.923142130864841E-4,0.004821072400433043},length_95%_HPD={0.8466257643438269,15.345916572480164},length=7.191050865685103,posterior=0.9358752166377816,height_median=46.91242747461706,rate_range={4.931154513110288E-4,0.01050908510228928},height_range={23.770894035314882,63.04404234706624},height_95%_HPD={35.68240408875829,55.70311335128872},rate=0.0025900650955766533,rate_median=0.0023597450059526957,length_median=6.421994938133924,height=46.47302937996925]:7.236813)[&length_range={0.07218088029902958,19.535221818467008},rate_95%_HPD={9.506020613792433E-4,0.005284257756287753},length_95%_HPD={0.49836346812394083,8.107290489683969},length=3.8070427578256942,posterior=0.9980002666311159,height_median=53.971146862257626,rate_range={5.939093337855045E-4,0.011310876610929641},height_range={37.1426382376801,65.27777992790823},height_95%_HPD={46.60330540895848,60.738703549745765},rate=0.0027993334424954975,rate_median=0.002560147570759938,length_median=3.398813511564427,height=53.70984283882858]:3.822953)[&length_range={0.041255308418143954,11.221252290007897},rate_95%_HPD={8.634949704123794E-4,0.004852002014311711},length_95%_HPD={0.19326568138776423,4.330437490410851},length=1.901165423029894,posterior=0.9924010131982403,height_median=57.80923709277272,rate_range={5.657894751221887E-4,0.011119737789708149},height_range={42.555948844255,67.4709744112671},height_95%_HPD={50.840569794125145,63.416796598024916},rate=0.0026519632213894777,rate_median=0.002435387372211828,length_median=1.623905598644189,height=57.53279621026781]:2.183083,((eAHBV-FRY_MESITORNIS_UNICOLOR_CONTIG44191_WGS_JJRI01044191_482_bp[&length_range={32.59600260173408,66.94754311463241},height_95%_HPD={0.0,3.410605131648481E-13},rate_95%_HPD={0.0028280037693854876,0.00492356706870075},length_95%_HPD={43.47697505307698,62.11536051143428},rate=0.003801248700488934,length=53.65143860102487,rate_median=0.003752265400142405,length_median=54.14625963038682,height_median=1.1368683772161603E-13,rate_range={0.0023286193777404592,0.006966707446739787},height_range={0.0,5.684341886080801E-13},height=1.5964808760707138E-13]:53.268602,eAHBV-FRY_PTEROCLES_GUTTURALIS_CONTIG13669_WGS_JMFR01013669_RC_482_bp[&length_range={32.59600260173408,66.5949150481165},height_95%_HPD={0.0,3.410605131648481E-13},rate_95%_HPD={0.0019056614584621234,0.0034758293186453034},length_95%_HPD={43.532635581577225,62.10942598031148},rate=0.0026582260432295884,length=53.636739019720636,rate_median=0.0026251860365062102,length_median=54.12254276373847,height_median=1.1368683772161603E-13,rate_range={0.0014773700116936519,0.004395080588743357},height_range={0.0,5.684341886080801E-13},height=1.5978449362486828E-13]:53.268602)[&length_range={0.03193651426420274,25.499862237468975},rate_95%_HPD={7.698609092631026E-4,0.0044527716856642965},length_95%_HPD={0.16810268487065372,11.441728880529666},length=4.754720490855072,posterior=0.8848153579522731,height_median=53.707934017732555,rate_range={5.531569687303799E-4,0.00990044091835397},height_range={32.59600260173431,66.59491504811672},height_95%_HPD={43.502223218490485,61.7118421544709},rate=0.0023627797240914714,rate_median=0.002166024036571868,length_median=4.027700656410843,height=53.2686015707048]:4.180545,eAHBV-FRY_PELECANUS_CRISPUS_CONTIG58176_WGS_JJRG01058176_482_bp[&length_range={36.298664849286794,69.24368715675428},height_95%_HPD={0.0,3.410605131648481E-13},rate_95%_HPD={0.0012069084402420017,0.002260279137576218},length_95%_HPD={49.79332030943641,64.57214260933554},rate=0.001751913595520744,length=57.78309221425506,rate_median=0.0017346004419579908,length_median=58.21010786475046,height_median=1.1368683772161603E-13,rate_range={8.894773502373008E-4,0.0030205597923392167},height_range={0.0,5.684341886080801E-13},height=1.5966324383127103E-13]:57.449146)[&length_range={5.032610670880899E-4,18.329253501833215},rate_95%_HPD={6.417128779156518E-4,0.004291365596362027},length_95%_HPD={5.032610670880899E-4,6.28461010743608},length=2.2419693189437906,posterior=0.672576989734702,height_median=57.82312401928607,rate_range={5.183039526837059E-4,0.009822622132677128},height_range={40.90285433696624,66.94754311463271},height_95%_HPD={49.54871140041371,63.68982314059167},rate=0.002256424644739819,rate_median=0.0020493159147732818,length_median=1.6625587505389419,height=57.44914613196304]:2.266733)[&length_range={0.07001792175385901,14.534971573745075},rate_95%_HPD={8.489431007840985E-4,0.005261162347700857},length_95%_HPD={0.2413963100378922,5.758335268057387},length=2.6571598976475226,posterior=0.9880015997866951,height_median=59.94588613252165,rate_range={6.080534823783582E-4,0.01125898757858776},height_range={45.16349041647601,69.24368715675439},height_95%_HPD={53.73207851127097,65.48320650599578},rate=0.0028382999078477157,rate_median=0.0025964701805676637,length_median=2.354716689250523,height=59.715878757278105]:2.631732,eAHBV-FRY_GAVIA_STELLATA_CONTIG43577_WGS_JJRM01043577_RC_482_bp[&length_range={47.51540561045495,71.14296816595136},height_95%_HPD={0.0,3.410605131648481E-13},rate_95%_HPD={0.0010581836426704534,0.0019377155703306662},length_95%_HPD={56.64706335340177,67.57936123142855},rate=0.0015059098795672694,length=62.332261837543456,rate_median=0.0014926993241209528,length_median=62.62251021184133,height_median=1.1368683772161603E-13,rate_range={7.74201900563134E-4,0.0026177119206908087},height_range={0.0,5.684341886080801E-13},height=1.5972386872806965E-13]:62.347611)[&length_range={0.009303267084249,10.805267791113451},rate_95%_HPD={7.532781691983985E-4,0.004806429617038059},length_95%_HPD={0.0693966652393172,4.558815625709485},length=1.8636818301791982,posterior=0.9720037328356219,height_median=62.61963291256666,rate_range={5.442609792701718E-4,0.0113670336723061},height_range={48.834643321057,71.14296816595152},height_95%_HPD={56.713931913242504,67.53095219073623},rate=0.002600590255785332,rate_median=0.0023862271049127945,length_median=1.534788494235542,height=62.34761096902566]:1.907376,((eAHBV-FRY_AQUILA_CHRYSAETOS_CANADENSIS_CONTIGKMER70MIN2002284899_58_WGS_JDSB01027359_482_bp[&length_range={8.85183003293929,53.785451679774475},height_95%_HPD={0.0,3.410605131648481E-13},rate_95%_HPD={0.001155129395921619,0.0040454991510859495},length_95%_HPD={13.45793039965966,43.656036372162994},rate=0.0024399755288256704,length=28.178202921871108,rate_median=0.002277302935861664,length_median=27.670995868495257,height_median=1.1368683772161603E-13,rate_range={8.905609435254618E-4,0.007204630926755611},height_range={0.0,5.684341886080801E-13},height=1.5865535492199394E-13]:28.178203,eAHBV-FRY_HALIAEETUS_ALBICILLA_CONTIG65632_WGS_JJRL01065632_482_bp[&length_range={8.85183003293929,53.785451679774475},height_95%_HPD={0.0,3.410605131648481E-13},rate_95%_HPD={0.0010529177291892095,0.003523313168085555},length_95%_HPD={13.45793039965966,43.656036372162994},rate=0.002108477075581463,length=28.178202921871108,rate_median=0.00198345976250864,length_median=27.670995868495257,height_median=1.1368683772161603E-13,rate_range={7.684557610433059E-4,0.007002426165152558},height_range={0.0,5.684341886080801E-13},height=1.5865535492199394E-13]:28.178203)[&length_range={5.964570738019887,55.917550270598305},rate_95%_HPD={9.517123331530573E-4,0.0034217065935797913},length_95%_HPD={12.835177760391211,45.7095547876353},length=29.477048416505866,posterior=1.0,height_median=27.670995868495538,rate_range={6.051382195496679E-4,0.008622305493446336},height_range={8.851830032939347,53.785451679774724},height_95%_HPD={13.457930399659858,43.656036372163044},rate=0.0019963355172340842,rate_median=0.0018396102748639328,length_median=29.58830223213708,height=28.178202921871282]:29.175499,eAHBV-FRY_CATHARTES_AURA_CONTIG178489_WGS_JMFT01178489_RC_482_bp[&length_range={27.464328633327423,71.33980901483068},height_95%_HPD={0.0,3.410605131648481E-13},rate_95%_HPD={7.259018830178109E-4,0.001574752208179952},length_95%_HPD={45.90737563822817,67.07305415435714},rate=0.0011543983841658027,length=57.71090009908052,rate_median=0.0011363167506882141,length_median=58.63661057990294,height_median=1.1368683772161603E-13,rate_range={5.428117189701521E-4,0.002164293547370295},height_range={0.0,5.684341886080801E-13},height=1.595116815892745E-13]:57.353701)[&length_range={0.013520657837986505,38.34704764243},rate_95%_HPD={5.98831671139575E-4,0.00402688332223287},length_95%_HPD={0.3555643774386539,17.14811061589289},length=6.876705429791567,posterior=0.9444074123450207,height_median=58.323432149707685,rate_range={4.957139174048386E-4,0.01223725718934236},height_range={27.46432863332757,69.04879399499316},height_95%_HPD={45.95302088093729,66.22077477153437},rate=0.0020157286731386313,rate_median=0.0017941496595063702,length_median=5.680917039132218,height=57.35370143703468]:6.901285)[&length_range={0.007773781464706531,15.679073851060544},rate_95%_HPD={7.883491434562733E-4,0.00487960522729632},length_95%_HPD={0.1265994310453209,5.578209729959731},length=2.3569110575242447,posterior=0.9834688708172243,height_median=64.59036172027788,rate_range={5.839573045529666E-4,0.011349355678206155},height_range={49.20060172964418,72.33281490373838},height_95%_HPD={58.949838688760906,68.56492833896766},rate=0.0025796600228613323,rate_median=0.002347132331979061,length_median=2.008071207253394,height=64.25498689391625]:1.926611,((eAHBV-FRY_PYGOSCELIS_ADELIAE_CONTIG83030_WGS_JMFP01083030_RC_INDEL_482_bp[&length_range={1.850711714696362,44.84615233239922},height_95%_HPD={0.0,3.410605131648481E-13},rate_95%_HPD={8.439444102229397E-4,0.004583569663140857},length_95%_HPD={3.5325899594226904,22.84586147632926},rate=0.0024930624721204026,length=11.834335193460893,rate_median=0.0022963277459297393,length_median=10.682690014952778,height_median=1.1368683772161603E-13,rate_range={5.540123604895354E-4,0.009297496395757126},height_range={0.0,5.684341886080801E-13},height=1.5893574506968757E-13]:11.834335,eAHBV-FRY_APTENODYTES_FORSTERI_CONTIG11095_WGS_JMFQ01011095_RC_482_bp[&length_range={1.850711714696362,44.84615233239922},height_95%_HPD={0.0,3.410605131648481E-13},rate_95%_HPD={5.967629444434138E-4,0.003172800817235917},length_95%_HPD={3.5325899594226904,22.84586147632926},rate=0.0017864516429685316,length=11.834335193460893,rate_median=0.0016479031768790785,length_median=10.682690014952778,height_median=1.1368683772161603E-13,rate_range={5.261543311167682E-4,0.006521604688823104},height_range={0.0,5.684341886080801E-13},height=1.5893574506968757E-13]:11.834335)[&length_range={9.852155350471012,65.8382624322436},rate_95%_HPD={5.2468044200339E-4,0.0012865711535860556},length_95%_HPD={29.047149984557542,60.63500019600354},length=46.58207247674199,posterior=1.0,height_median=10.682690014952868,rate_range={4.477889043361601E-4,0.003940049184724716},height_range={1.8507117146964447,44.84615233239924},height_95%_HPD={3.5325899594228076,22.845861476329333},rate=8.840800359930477E-4,rate_median=8.405472480108848E-4,length_median=48.023325716353376,height=11.834335193461051]:46.476258,eAHBV-FRY_EGRETTA_GARZETTA_CONTIG8105_WGS_JJRC01008105_RC_482_bp[&length_range={24.63695533919231,70.61915388259132},height_95%_HPD={0.0,3.410605131648481E-13},rate_95%_HPD={0.0018725183452259983,0.003598320438269275},length_95%_HPD={44.42966870707666,68.01692695422855},rate=0.002712615998725102,length=58.39208737700128,rate_median=0.0026497900549916,length_median=59.82866465452781,height_median=1.1368683772161603E-13,rate_range={0.00161463361522319,0.006215422520044688},height_range={0.0,5.684341886080801E-13},height=1.601709773419595E-13]:58.310593)[&length_range={0.012723419174704986,42.04339619940073},rate_95%_HPD={5.17002089279227E-4,0.003757140196184462},length_95%_HPD={0.18601418392999847,20.014683450831242},length=7.427239418050957,posterior=0.9841354486068524,height_median=59.77580222471397,rate_range={3.9312007591157857E-4,0.009227270646816603},height_range={24.636955339192355,70.14998996005647},height_95%_HPD={44.59459780452164,68.00149471379666},rate=0.0019113034494854595,rate_median=0.0017044654423367216,length_median=5.606105238611505,height=58.310593102366546]:7.871005)[&length_range={0.0014471702911151851,13.640923014574234},rate_95%_HPD={7.192756089493583E-4,0.004319486154377059},length_95%_HPD={0.0043494229918366045,4.64209878891576},length=1.7345476350233398,posterior=0.572457005732569,height_median=66.49677530405955,rate_range={4.720273316627163E-4,0.010259049482375328},height_range={52.54934741208979,71.83708280315568},height_95%_HPD={61.748665425736704,69.87999300138779},rate=0.0023143953540074127,rate_median=0.00211484097162742,length_median=1.317123477654576,height=66.18159810596835]:1.066785,eAHBV-FRY_FULMARUS_GLACIALIS_CONTIG52086_WGS_JJRN01052086_482_bp[&length_range={38.115461897353065,72.45557024853481},height_95%_HPD={0.0,3.410605131648481E-13},rate_95%_HPD={9.050526014410726E-4,0.0017014705987705157},length_95%_HPD={60.41196168670353,71.13762053907097},rate=0.0012854074559356618,length=66.88698834739695,rate_median=0.0012643662319461331,length_median=67.74831797343238,height_median=1.1368683772161603E-13,rate_range={6.799965711377042E-4,0.0025371465164422255},height_range={0.0,4.547473508864641E-13},height=1.603073833597564E-13]:67.248383)[&length_range={0.0027143987857982665,10.891247478095124},rate_95%_HPD={6.604691162477479E-4,0.004330029015685187},length_95%_HPD={0.007716796664240633,4.648128909797435},length=1.6889335343137248,posterior=0.4852686308492201,height_median=67.55995412929053,rate_range={5.36765926763597E-4,0.009474808375385366},height_range={56.477950831964336,72.04650530246772},height_95%_HPD={63.59494720455268,70.33220193091336},rate=0.0023094360362098843,rate_median=0.002121365704166974,length_median=1.2562248817457728,height=67.24838320325465]:1.705736,((((((((eAHBV-FRY_MANACUS_VITELLINUS_CONTIG8942_WGS_JMFM02008942_482_bp[&length_range={16.77512974894194,50.56734117277963},height_95%_HPD={0.0,3.410605131648481E-13},rate_95%_HPD={0.0038164215274453447,0.008177147037878241},length_95%_HPD={22.403407844786628,41.46566848061376},rate=0.005838019764248201,length=32.195654094729655,rate_median=0.005682884419176195,length_median=32.243503323668534,height_median=1.1368683772161603E-13,rate_range={0.0030790977678175815,0.011325977786376175},height_range={0.0,5.684341886080801E-13},height=1.5854926135259636E-13]:32.186292,eAHBV-FRY_CORVUS_BRACHYRHYNCHOS_CONTIG29796_WGS_JMFN01029796_RC_482_bp[&length_range={16.77512974894194,48.91811601783437},height_95%_HPD={0.0,3.410605131648481E-13},rate_95%_HPD={0.0032891613264835018,0.006987576582037073},length_95%_HPD={22.436398669925495,41.46233760958238},rate=0.004976907896732783,length=32.18959146541253,rate_median=0.004846292320878506,length_median=32.242931547583574,height_median=1.1368683772161603E-13,rate_range={0.002564408463908582,0.009393764319301471},height_range={0.0,5.684341886080801E-13},height=1.5854926135259636E-13]:32.186292)[&length_range={1.4868360986308318,27.196233272021725},rate_95%_HPD={0.0014038485771407348,0.006426901996932591},length_95%_HPD={3.436011647947332,17.831000905206693},length=10.21143215980565,posterior=0.9992001066524463,height_median=32.240572383926974,rate_range={8.193628504298535E-4,0.012297265817667408},height_range={16.775129748942277,48.91811601783445},height_95%_HPD={22.436398669925552,41.456865483461456},rate=0.003707083063115582,rate_median=0.003475767704204281,length_median=9.80557669748605,height=32.18629239281492]:10.212626,eAHBV-FRY_ACANTHISITTA_CHLORIS_CONTIG2190_WGS_JJRS01002190_482_bp[&length_range={25.459428806614167,55.87167029889819},height_95%_HPD={0.0,3.410605131648481E-13},rate_95%_HPD={0.0033860011755639007,0.006293509690003594},length_95%_HPD={33.09029042785859,51.34772700770975},rate=0.004788465402439322,length=42.39285556856465,rate_median=0.0047150301646088745,length_median=42.54955939518854,height_median=1.1368683772161603E-13,rate_range={0.0027154204467493386,0.009623457441920773},height_range={0.0,5.684341886080801E-13},height=1.5919340088108172E-13]:42.398918)[&length_range={4.18451072763348,32.22538068208244},rate_95%_HPD={0.0023436359895737903,0.00795035346835605},length_95%_HPD={6.158810055113825,20.744061871103824},length=13.254524433125804,posterior=1.0,height_median=42.55205828767555,rate_range={0.0014309900957160428,0.011629569714831024},height_range={25.459428806614596,55.871670298898266},height_95%_HPD={33.108039626601055,51.347727007709864},rate=0.004972429559415904,rate_median=0.004766000794229105,length_median=12.89475067075081,height=42.3989181978819]:12.666108,eAHBV-FRY_BUCEROS_RHINOCEROS_SILVESTRIS_CONTIG69226_WGS_JMFK01069226_RC_482_bp[&length_range={37.22953315649956,67.68359530287432},height_95%_HPD={0.0,3.410605131648481E-13},rate_95%_HPD={0.0025726533585663023,0.0043376542572127405},length_95%_HPD={47.288044256224296,62.89679584706207},rate=0.0034430706030687008,length=55.25947776876069,rate_median=0.003413148872191713,length_median=55.54003062188723,height_median=1.1368683772161603E-13,rate_range={0.0020370062535522483,0.005489719768335163},height_range={0.0,5.684341886080801E-13},height=1.587766047155912E-13]:55.065026)[&length_range={7.66092203875246E-4,14.580475729877733},rate_95%_HPD={9.385382427686414E-4,0.005102011941679084},length_95%_HPD={0.1915569946834097,6.798767936994182},length=3.216921560857764,posterior=0.6168510865217971,height_median=55.293657050989964,rate_range={5.649231275684431E-4,0.010690339781639357},height_range={41.63743749766934,65.59915150018185},height_95%_HPD={47.96146592778939,61.70952638612596},rate=0.002776293278019113,rate_median=0.002568980011038389,length_median=2.8735381228257424,height=55.065026021266355]:3.095955,(((eAHBV-FRY_FALCO_PEREGRINUS_SCAFFOLD17_1_130_WGS_AKMT01002597_RC_482_bp[&length_range={0.03646103262487993,14.636720757377054},height_95%_HPD={0.0,3.410605131648481E-13},rate_95%_HPD={6.852401054341555E-4,0.004141446025071953},length_95%_HPD={0.09822360499626562,3.328569461420571},rate=0.0022124146668783653,length=1.396400588066695,rate_median=0.0020340019747508657,length_median=1.1624876277867562,height_median=1.1368683772161603E-13,rate_range={4.333247275786248E-4,0.010449563263723368},height_range={0.0,5.684341886080801E-13},height=1.5854168324049653E-13]:1.396401,eAHBV-FRY_FALCO_CHERRUG_SCAFFOLD115_1_277_WGS_AKMU01064337_482_bp[&length_range={0.03646103262487993,14.636720757377054},height_95%_HPD={0.0,3.410605131648481E-13},rate_95%_HPD={8.141136601604515E-4,0.005298505803507855},length_95%_HPD={0.09822360499626562,3.328569461420571},rate=0.0028172627541852334,length=1.396400588066695,rate_median=0.0025427172236551707,length_median=1.1624876277867562,height_median=1.1368683772161603E-13,rate_range={5.792454314119874E-4,0.010697634830106889},height_range={0.0,5.684341886080801E-13},height=1.5854168324049653E-13]:1.396401)[&length_range={18.84398257980186,66.96390412336594},rate_95%_HPD={0.0023844503618293774,0.004734081135304502},length_95%_HPD={36.1914896983371,61.06129116365094},length=48.44044467196468,posterior=1.0,height_median=1.1624876277868452,rate_range={0.0019181234335681348,0.007796411366287604},height_range={0.036461032625084044,14.636720757377248},height_95%_HPD={0.0982236049965195,3.328569461420784},rate=0.003473672976223281,rate_median=0.0033866207009056446,length_median=48.6841888154996,height=1.3964005880668562]:46.259236,eAHBV-FRY_LEPTOSOMUS_DISCOLOR_CONTIG50549_WGS_JJRK01050549_RC_482_bp[&length_range={26.38164195439467,64.24372349014524},height_95%_HPD={0.0,3.410605131648481E-13},rate_95%_HPD={0.0022203770270812963,0.004077474342233666},length_95%_HPD={39.32271214518538,60.063834924755334},rate=0.0031216869225739316,length=50.38008873088437,rate_median=0.0030697761593658154,length_median=50.93078336928572,height_median=1.1368683772161603E-13,rate_range={0.0018004989249193104,0.006078412946121027},height_range={0.0,5.684341886080801E-13},height=1.5825371498070307E-13]:47.655637)[&length_range={0.038760551546943134,24.673051857435972},rate_95%_HPD={6.874971969092102E-4,0.004600460394694818},length_95%_HPD={0.038760551546943134,10.762608792515522},length=4.500578620304208,posterior=0.3723503532862285,height_median=48.11743431885361,rate_range={5.026101795534772E-4,0.010120310422496708},height_range={26.381641954394922,60.6225724846247},height_95%_HPD={36.136422297883655,56.79488473818208},rate=0.00241825556906174,rate_median=0.002163044126319653,length_median=3.754408183260864,height=47.655636769370176]:4.465261,eAHBV-FRY_CARIAMA_CRISTATA_CONTIG102395_WGS_JJRQ01102395_482_bp[&length_range={21.36033401760912,65.17573152114903},height_95%_HPD={0.0,3.410605131648481E-13},rate_95%_HPD={0.0017844198778371445,0.003411854967130133},length_95%_HPD={39.88296151981065,60.3627417407284},rate=0.0025589834963492637,length=50.419627790991136,rate_median=0.0025099425956809675,length_median=51.0006159207037,height_median=1.1368683772161603E-13,rate_range={0.0013490680172130438,0.005073490362576334},height_range={0.0,5.684341886080801E-13},height=1.5896605751808689E-13]:52.120898)[&length_range={0.1085443769045682,25.848593374377003},rate_95%_HPD={7.23487113079174E-4,0.00448418789301964},length_95%_HPD={0.589199329962085,12.411605430663514},length=5.6282508699722404,posterior=0.7089721370483936,height_median=52.471606039809785,rate_range={4.799083025817011E-4,0.01231543262138489},height_range={31.498041801043087,63.59849233822683},height_95%_HPD={42.995036918613664,60.48827955055492},rate=0.002393477594819917,rate_median=0.0021629383652147947,length_median=4.943200026778577,height=52.12089759787782]:6.040083)[&length_range={0.0014163969119138642,9.12901764927416},rate_95%_HPD={7.283447632449509E-4,0.0046946261865090265},length_95%_HPD={0.0014163969119138642,3.883604727912264},length=1.4762201170637983,posterior=0.2680975869884015,height_median=58.32853002484444,rate_range={5.474774727130646E-4,0.010917871014153483},height_range={46.80444199016006,66.42904387291401},height_95%_HPD={51.86970566794298,64.15680146080683},rate=0.0024934952521046476,rate_median=0.0022529588060603775,length_median=1.1603608788118578,height=58.16098058452921]:1.218427,eAHBV-FRY_EURYPYGA_HELIAS_CONTIG26902_WGS_JJRO01026902_482_bp[&length_range={31.048373429071184,67.81555603455577},height_95%_HPD={0.0,3.410605131648481E-13},rate_95%_HPD={0.0022107750498411177,0.0037742811103008487},length_95%_HPD={48.39736092606881,64.18131767783987},rate=0.0029583451858267726,length=56.997291303771334,rate_median=0.002929820604076574,length_median=57.508741749464924,height_median=1.1368683772161603E-13,rate_range={0.0018179097518328151,0.005864763962376562},height_range={0.0,5.684341886080801E-13},height=1.5938285368357742E-13]:59.379407)[&length_range={0.021556494393642822,11.60534649128735},rate_95%_HPD={9.404361738340531E-4,0.005197369227081786},length_95%_HPD={0.22289120383497618,5.5684545108392385},length=2.4766564980994596,posterior=0.7684308758832156,height_median=59.64909917924075,rate_range={4.889148485677277E-4,0.011135487656077416},height_range={47.617135162281215,67.81555603455593},height_95%_HPD={53.280780211539536,65.19920175231181},rate=0.0027251486508761405,rate_median=0.0024926281149179174,length_median=2.1422836424581604,height=59.379407277353465]:2.264119,eAHBV-FRY_CAPRIMULGUS_CAROLINENSIS_CONTIG87824_WGS_JMFU01087824_RC_482_bp[&length_range={36.59899088637695,70.64849769052312},height_95%_HPD={0.0,3.410605131648481E-13},rate_95%_HPD={0.0014484476170240359,0.0025773984788966618},length_95%_HPD={53.036400615465084,67.50072880139717},rate=0.002014081199643471,length=60.96615355037169,rate_median=0.0019923594608602935,length_median=61.655876540230544,height_median=1.1368683772161603E-13,rate_range={0.001076249504071948,0.003581810686821163},height_range={0.0,4.547473508864641E-13},height=1.5960261893447243E-13]:61.643526)[&length_range={0.0023189357301660607,12.040337321207993},rate_95%_HPD={7.966875762760194E-4,0.004889990233622533},length_95%_HPD={0.07873270969062673,4.960386327526564},length=2.168411656500241,posterior=0.8648180242634316,height_median=61.96493883694211,rate_range={5.320096698697825E-4,0.01119882517772061},height_range={48.74962451561885,69.49314496824388},height_95%_HPD={55.80656161766615,66.6617247355066},rate=0.0025979458360422675,rate_median=0.0023681926460207884,length_median=1.8520479689931548,height=61.6435261909457]:1.770341,(eAHBV-FRY_TYTO_ALBA_CONTIG33805_WGS_JJRD01033805_RC_482_bp[&length_range={27.124023935173057,68.46316599445723},height_95%_HPD={0.0,3.410605131648481E-13},rate_95%_HPD={0.0020918154314955575,0.003892917823139188},length_95%_HPD={45.31445850490907,65.25860888848709},rate=0.003009828970490772,length=55.825395248188094,rate_median=0.0029511153004368558,length_median=56.48529287062155,height_median=1.1368683772161603E-13,rate_range={0.0018438245219150327,0.006072045424471221},height_range={0.0,5.684341886080801E-13},height=1.5985269663376673E-13]:55.74254,eAHBV-FRY_CUCULUS_CANORUS_CONTIG49430_WGS_JNOX01049427_482_bp[&length_range={27.124023935173057,69.9997833154331},height_95%_HPD={0.0,3.410605131648481E-13},rate_95%_HPD={0.00239295018214786,0.004278311056364028},length_95%_HPD={45.29240106174883,65.46450891900045},rate=0.0033102686197266362,length=55.98606178075952,rate_median=0.0032474078376220276,length_median=56.692323767925075,height_median=1.1368683772161603E-13,rate_range={0.001913073142607546,0.006289748978371986},height_range={0.0,5.684341886080801E-13},height=1.5995121209106449E-13]:55.74254)[&length_range={0.14302001289657795,38.85440955949355},rate_95%_HPD={7.119682249052216E-4,0.004459817133857744},length_95%_HPD={0.5857459890975818,16.80021190524745},length=7.663317641389936,posterior=0.9542727636315158,height_median=56.42004166649318,rate_range={4.932817686765399E-4,0.012020809741168325},height_range={27.124023935173227,67.57508449604632},height_95%_HPD={45.21214365623155,65.19242848047804},rate=0.00238612714320413,rate_median=0.0021836335042175765,length_median=6.668155839401379,height=55.74254010913791]:7.671327)[&length_range={5.652955981361174E-5,15.094278553173133},rate_95%_HPD={7.461149758588421E-4,0.00473792400069716},length_95%_HPD={5.652955981361174E-5,4.295293418583128},length=1.6645266988887364,posterior=0.6524463404879349,height_median=63.698238797662896,rate_range={4.8516979433711304E-4,0.00942214141899359},height_range={49.952564700372136,70.63905802516263},height_95%_HPD={58.170109665923746,68.1541106308033},rate=0.002523088432690555,rate_median=0.002322706440147682,length_median=1.320154533210136,height=63.41386695596021]:1.678642,eAHBV-FRY_NIPPONIA_NIPPON_CONTIG12566_WGS_JMFH01012566_RC_482_bp[&length_range={48.7362471263597,71.07950331955581},height_95%_HPD={0.0,3.410605131648481E-13},rate_95%_HPD={0.0010327872195582699,0.0018583494248906813},length_95%_HPD={59.15508952701585,68.85503991316264},rate=0.001427003183224979,length=64.5459336590285,rate_median=0.001414303606536476,length_median=64.92357719509597,height_median=1.1368683772161603E-13,rate_range={7.601526190524397E-4,0.0024383611156902204},height_range={0.0,4.547473508864641E-13},height=1.5982238418536741E-13]:65.092509)[&length_range={0.15429386407051027,13.548967916890177},rate_95%_HPD={9.108416508946616E-4,0.005081751957855128},length_95%_HPD={0.4889523405212799,6.700933006192862},length=3.2025767550625805,posterior=0.9984002133048927,height_median=65.38118960382576,rate_range={5.842887447588468E-4,0.012639367847441269},height_range={51.53572446760063,71.07950331955601},height_95%_HPD={60.07311019772362,68.77633587580317},rate=0.00274132526687818,rate_median=0.0025112522324968085,length_median=2.8568262913628217,height=65.092508633703]:3.861611)[&length_range={23.780951392414877,163.93535102053306},rate_95%_HPD={0.0026956971858436286,0.009864636356946246},length_95%_HPD={31.201309105365667,107.71897650334255},length=67.41882695633076,posterior=1.0,height_median=68.94894350937523,rate_range={0.0018917648980316972,0.013326195415231558},height_range={65.46758670857673,73.1158593312839},height_95%_HPD={66.98242560551569,70.84973205955299},rate=0.006020336264858562,rate_median=0.0056491209833688435,length_median=64.97532371008006,height=68.95411939781602,!collapse={"collapsed",0.0}]:63.550628,eJHBV_482_bp[&length_range={74.88167807205329,223.78509004415048},height_95%_HPD={0.0,2.2737367544323206E-13},rate_95%_HPD={0.0016293049454745333,0.0033337650430314467},length_95%_HPD={100.172928196745,172.20725205269406},rate=0.002422417957351255,length=131.70613822169716,rate_median=0.0023837474099300446,length_median=129.65787415522934,height_median=1.1368683772161603E-13,rate_range={0.0011435846040012397,0.004817211878362839},height_range={0.0,5.684341886080801E-13},height=1.6064839840424865E-13]:132.504747)[&length_range={0.28016091003868837,91.10071118960568},rate_95%_HPD={0.001153490925305403,0.0056821045633641855},length_95%_HPD={5.968199600516357,46.26529487556938},length=25.022316221580827,posterior=0.8432209038794828,height_median=130.24692778549013,rate_range={6.757839501724942E-4,0.013113936274885118},height_range={91.44135055951887,223.7850900441507},height_95%_HPD={101.1572998963502,169.83939434482352},rate=0.003064102024031579,rate_median=0.002808971226192496,length_median=23.402082019002904,height=132.50474691480144]:25.023489,((((((SGHBV_NC_005950_482_bp[&length_range={2.524876268799732,27.96861147695058},height_95%_HPD={0.0,3.410605131648481E-13},rate_95%_HPD={0.001623060206706652,0.006007229106116089},length_95%_HPD={4.42968653962079,15.456319895574481},rate=0.003593000022381662,length=9.573356956506625,rate_median=0.003416168372503701,length_median=9.118696368908388,height_median=1.1368683772161603E-13,rate_range={0.001105543002877996,0.011429569213059234},height_range={0.0,6.821210263296962E-13},height=1.6007246188466174E-13]:9.573357,DHBV_NC_001344_482_bp[&length_range={2.524876268799732,27.96861147695058},height_95%_HPD={0.0,3.410605131648481E-13},rate_95%_HPD={0.0012322148457205705,0.004908474450825728},length_95%_HPD={4.42968653962079,15.456319895574481},rate=0.0028653428597633793,length=9.573356956506625,rate_median=0.0027048318822672965,length_median=9.118696368908388,height_median=1.1368683772161603E-13,rate_range={7.112997140601561E-4,0.0095444628458136},height_range={0.0,6.821210263296962E-13},height=1.6007246188466174E-13]:9.573357)[&length_range={1.1768683362627552,23.42925402580407},rate_95%_HPD={0.0011649876944860955,0.005957679181662806},length_95%_HPD={1.9203124644466563,12.319800110810482},length=6.7572083173558575,posterior=1.0,height_median=9.118696368908559,rate_range={7.012109368258414E-4,0.012485267433936888},height_range={2.524876268799744,27.96861147695074},height_95%_HPD={4.429686539620889,15.456319895574552},rate=0.0033568467224258844,rate_median=0.0031314058440344017,length_median=6.228897908723981,height=9.573356956506775]:6.757208,DHBV_AY494851_482_bp[&length_range={6.286119926093598,40.64753667331154},height_95%_HPD={0.0,3.410605131648481E-13},rate_95%_HPD={7.620047294049368E-4,0.0027205311231500552},length_95%_HPD={9.416284266824034,24.665249889129765},rate=0.0016501503411742433,length=16.33056527386241,rate_median=0.001587280298657488,length_median=15.859234019877873,height_median=1.1368683772161603E-13,rate_range={5.235758857703439E-4,0.0052464383780905285},height_range={0.0,5.684341886080801E-13},height=1.586705111461936E-13]:16.330565)[&length_range={0.7841790283545738,31.909589304740614},rate_95%_HPD={0.001021797493938744,0.005255556202020807},length_95%_HPD={1.7987084153651018,15.246326462960106},length=7.924052953915539,posterior=1.0,height_median=15.859234019878159,rate_range={5.963153402970306E-4,0.012687808462601556},height_range={6.286119926093647,40.647536673311606},height_95%_HPD={9.416284266824391,24.66524988912977},rate=0.0028671258018491646,rate_median=0.0026324856676567293,length_median=7.337805324365782,height=16.330565273862554]:7.917504,SheldGHBV_NC_005890_482_bp[&length_range={8.412091285069629,54.87223786854291},height_95%_HPD={0.0,3.410605131648481E-13},rate_95%_HPD={0.0012204305091248959,0.0036394571810540537},length_95%_HPD={14.93268421501156,34.98980209169424},rate=0.00238585992258267,length=24.314047958708418,rate_median=0.002312437956584234,length_median=23.727864202660307,height_median=1.1368683772161603E-13,rate_range={8.876248114564227E-4,0.007969540602912027},height_range={0.0,5.684341886080801E-13},height=1.5972386872806965E-13]:24.24807)[&length_range={0.7183240978882708,38.152999747850835},rate_95%_HPD={8.859744059526828E-4,0.005328545206907569},length_95%_HPD={1.9746981473956957,17.67375605320116},length=9.006754825367565,posterior=0.9916011198506866,height_median=23.689623749726138,rate_range={5.924571107375317E-4,0.012356368605462312},height_range={8.412091285069664,54.872237868542925},height_95%_HPD={14.97552232173797,34.87990377180654},rate=0.0028954938252177052,rate_median=0.002648159217525165,length_median=8.218692555543742,height=24.248069740802475]:8.997086,CCHBV-1_AJ441111_482_bp[&length_range={14.414442258762913,75.69522092940872},height_95%_HPD={0.0,3.410605131648481E-13},rate_95%_HPD={8.411164317246471E-4,0.0024395810029143573},length_95%_HPD={21.50633496568492,47.0012248865878},rate=0.0015905845148810741,length=33.185726398833076,rate_median=0.0015437903305163965,length_median=32.50200346127644,height_median=1.1368683772161603E-13,rate_range={5.275744729201844E-4,0.00424275820481911},height_range={0.0,6.821210263296962E-13},height=1.612622254843347E-13]:33.245156)[&length_range={1.6509574921214742,68.26997058741598},rate_95%_HPD={8.000321822305456E-4,0.004920292391616451},length_95%_HPD={3.0020490581727017,25.517266522514976},length=13.411383925331238,posterior=1.0,height_median=32.53451718874351,rate_range={5.248104696030846E-4,0.00920689645038912},height_range={16.006493884237216,75.69522092940883},height_95%_HPD={21.56862893105506,46.865551549350926},rate=0.00267005013944787,rate_median=0.002444609927335929,length_median=12.242329122619093,height=33.245156129763764]:13.36318,RGHBV_NC_005888_482_bp[&length_range={23.70003688556327,101.30800488776683},height_95%_HPD={0.0,3.410605131648481E-13},rate_95%_HPD={8.533831385122886E-4,0.002444954263980439},length_95%_HPD={31.1542900188641,64.36476964541407},rate=0.0016517784350994801,length=46.707239324947096,rate_median=0.0016066045308113345,length_median=45.866125515542855,height_median=1.1368683772161603E-13,rate_range={6.347951121733661E-4,0.003911358313679273},height_range={0.0,5.684341886080801E-13},height=1.6046652371385278E-13]:46.608336)[&length_range={0.6328431649293407,54.08675233476492},rate_95%_HPD={7.826835955873444E-4,0.00440125300832017},length_95%_HPD={2.6061228233338483,27.164688548368694},length=13.54334013876363,posterior=0.9928009598720171,height_median=45.82045600474794,rate_range={5.435035691607134E-4,0.010402839577142435},height_range={23.70003688556335,101.30800488776708},height_95%_HPD={31.15429001886423,64.08610823311665},rate=0.0023312384313763884,rate_median=0.0021219731896308766,length_median=12.336551000449546,height=46.60833568815001]:16.337983,((STHBV-1_AJ251934_482_bp[&length_range={3.182874929348222,56.900064657478865},height_95%_HPD={0.0,3.410605131648481E-13},rate_95%_HPD={9.318008124668946E-4,0.004096966482109373},length_95%_HPD={6.734779642653503,27.656507891918636},rate=0.002395738616559706,length=16.000316817949667,rate_median=0.0022543009667070762,length_median=15.10207383355594,height_median=1.1368683772161603E-13,rate_range={6.367231606410484E-4,0.008773533614140003},height_range={0.0,6.821210263296962E-13},height=1.6048925805015227E-13]:16.000317,HHBV_NC_001486_482_bp[&length_range={3.182874929348222,56.900064657478865},height_95%_HPD={0.0,3.410605131648481E-13},rate_95%_HPD={0.001014950064923005,0.004539666830574659},length_95%_HPD={6.734779642653503,27.656507891918636},rate=0.0026393426967490806,length=16.000316817949667,rate_median=0.0024782512596115028,length_median=15.10207383355594,height_median=1.1368683772161603E-13,rate_range={6.704973461172009E-4,0.009825577411357762},height_range={0.0,6.821210263296962E-13},height=1.6048925805015227E-13]:16.000317)[&length_range={9.842947920571197,89.02311910978912},rate_95%_HPD={0.0012511747825376996,0.004613087236264664},length_95%_HPD={16.96991777914497,59.467492427709985},length=37.940834069026565,posterior=1.0,height_median=15.102073833556233,rate_range={9.946071959173485E-4,0.009645495356047546},height_range={3.1828749293483725,56.90006465747899},height_95%_HPD={6.734779642653621,27.656507891918864},rate=0.0027395573274556608,rate_median=0.002558216396393609,length_median=37.09393312921516,height=16.000316817949848]:35.681168,PHBV_NC_016561_482_bp[&length_range={19.218218491622192,137.0992984747861},height_95%_HPD={0.0,3.410605131648481E-13},rate_95%_HPD={0.0011449632856221422,0.003653346659757628},length_95%_HPD={32.095744348425434,81.73842050367506},rate=0.0023803107969556964,length=55.644918922438855,rate_median=0.0023203411286705166,length_median=54.135313418322646,height_median=1.1368683772161603E-13,rate_range={7.349457358417166E-4,0.0065248182860458215},height_range={0.0,5.684341886080801E-13},height=1.5973902495226932E-13]:51.681485)[&length_range={0.023410838050850202,45.27177061550551},rate_95%_HPD={6.580309730654046E-4,0.004405399252219826},length_95%_HPD={0.6703286762540159,20.169443062280592},length=9.098108276140064,posterior=0.7363018264231436,height_median=51.02506159284508,rate_range={4.97139121614364E-4,0.009721797696825808},height_range={19.218218491622338,109.35683468608875},height_95%_HPD={32.1167694237854,72.41958724647941},rate=0.0023539037305932544,rate_median=0.002155855605398006,length_median=7.925931510690852,height=51.68148465482293]:11.264834)[&length_range={18.873621814275026,197.52522369261442},rate_95%_HPD={0.0010171894699414984,0.0035970218902977354},length_95%_HPD={43.29626969488329,135.3271567563113},length=89.80321036493793,posterior=1.0,height_median=61.75032445187878,rate_range={6.704127467611142E-4,0.007873635482336291},height_range={32.00451960688531,137.09929847478622},height_95%_HPD={41.297113809128064,84.91372397162627},rate=0.0020616075568231423,rate_median=0.0019083891786258204,length_median=89.08730129622104,height=62.946318558280645]:94.581917)[&length_range={26.569241350213474,195.57868696677875},rate_95%_HPD={0.0020284885114486696,0.007258761766844397},length_95%_HPD={37.47007494440214,132.4418911555962},length=81.70406913849794,posterior=1.0,height_median=155.66821210340657,rate_range={0.0013636409364557343,0.012222579185207059},height_range={100.13372975076368,246.7593468969372},height_95%_HPD={120.2821071112611,201.02597446722643},rate=0.004292877123356152,rate_median=0.004026249396085181,length_median=79.2724258081206,height=157.52823585566443]:79.137181,(TFHBV_482_bp[&length_range={47.6712049613374,274.86334556962123},height_95%_HPD={5.6843418860808015E-14,3.410605131648481E-13},rate_95%_HPD={0.0016395278552836156,0.004703692036889599},length_95%_HPD={72.46474853033614,201.91180251848692},rate=0.003007242159725504,length=137.37075918073373,rate_median=0.002861958799809316,length_median=134.98348504724615,height_median=1.1368683772161603E-13,rate_range={0.001210631308177087,0.007674896842223813},height_range={0.0,4.547473508864641E-13},height=1.5998910265156362E-13]:137.370759,SLHBV_482_bp[&length_range={47.6712049613374,274.86334556962123},height_95%_HPD={5.6843418860808015E-14,3.410605131648481E-13},rate_95%_HPD={0.0012677858730691075,0.0037150094787377773},length_95%_HPD={72.46474853033614,201.91180251848692},rate=0.0023873403317517107,length=137.37075918073373,rate_median=0.0022721078484296284,length_median=134.98348504724615,height_median=1.1368683772161603E-13,rate_range={0.0010343382298722652,0.0067941233575381475},height_range={0.0,4.547473508864641E-13},height=1.5998910265156362E-13]:137.370759)[&length_range={18.189749768149312,213.76871919107316},rate_95%_HPD={9.505053243972811E-4,0.003960737406149933},length_95%_HPD={36.16291419449104,157.8192545664137},length=97.06676706393526,posterior=1.0,height_median=134.98348504724635,rate_range={7.108094315981215E-4,0.009016050003752293},height_range={47.67120496133748,274.8633455696213},height_95%_HPD={72.46474853033624,201.91180251848715},rate=0.0022495809085488184,rate_median=0.0020691723042782547,length_median=94.61713643870971,height=137.37075918073387]:99.294658)[&length_range={4.247352436435477,136.7000118755459},rate_95%_HPD={0.0010738303240089306,0.005323797803429064},length_95%_HPD={10.141428136750648,73.79806728012605},length=39.222393978467174,posterior=0.8677509665377949,height_median=235.1021000019906,rate_range={6.475014829732448E-4,0.010513209026618545},height_range={145.30672410529723,343.0091027237122},height_95%_HPD={184.50354499583256,297.5324408604798},rate=0.002864746492931219,rate_median=0.002628168730290953,length_median=36.31172309054,height=236.6654167892104]:36.642454,SkHBV_482_bp[&length_range={128.29739164659298,428.03558676242784},height_95%_HPD={1.1368683772161603E-13,2.2737367544323206E-13},rate_95%_HPD={0.0011424368530058343,0.0023547898144898037},length_95%_HPD={195.5488089599587,344.3795480881564},rate=0.0017291941174765108,length=268.43250091180755,rate_median=0.001681581571962611,length_median=268.8213411988424,height_median=1.1368683772161603E-13,rate_range={9.415782208857335E-4,0.00380913687464704},height_range={0.0,4.547473508864641E-13},height=1.5973902495226932E-13]:273.307871)[&length_range={12.135860255529337,222.083510869707},rate_95%_HPD={0.001046919466094373,0.004516674310297797},length_95%_HPD={20.846716962726646,111.79599168456517},length=64.59310622085593,posterior=1.0,height_median=272.4198917097894,rate_range={7.522500064189548E-4,0.009659778959007942},height_range={160.62101036260304,428.03558676242795},height_95%_HPD={210.3374582460467,336.415338645538},rate=0.0025727216801630084,rate_median=0.0023869582270794106,length_median=61.46765932689175,height=273.30787089650613]:64.75267,((((((((((((HBV_gorilla_AJ131567_482_bp[&length_range={1.7789722747528431,20.160927329497184},height_95%_HPD={0.0,3.410605131648481E-13},rate_95%_HPD={0.0014696096283827733,0.0058662715993796225},length_95%_HPD={3.4887759478262494,12.160712055039392},rate=0.0034113393979008557,length=7.423169177913343,rate_median=0.003210695877950395,length_median=7.129921365178228,height_median=1.1368683772161603E-13,rate_range={9.268274059015187E-4,0.008932014556902691},height_range={0.0,6.821210263296962E-13},height=1.591630884326824E-13]:7.423169,HBV_chimpanzee_D00220_482_bp[&length_range={1.7789722747528431,20.160927329497184},height_95%_HPD={0.0,3.410605131648481E-13},rate_95%_HPD={9.81281712397618E-4,0.00413416678235426},length_95%_HPD={3.4887759478262494,12.160712055039392},rate=0.002457065124442709,length=7.423169177913343,rate_median=0.002320985220680455,length_median=7.129921365178228,height_median=1.1368683772161603E-13,rate_range={6.553419714975449E-4,0.009771343388167548},height_range={0.0,6.821210263296962E-13},height=1.591630884326824E-13]:7.423169)[&length_range={0.5999808545293988,18.45081005732097},rate_95%_HPD={0.0011561085475621088,0.005330881426060257},length_95%_HPD={1.5050534135103995,10.671628154373},length=5.891821613964212,posterior=1.0,height_median=7.1299213651783475,rate_range={6.367751674352317E-4,0.01106759395736441},height_range={1.7789722747530732,20.160927329497326},height_95%_HPD={3.488775947826298,12.160712055039426},rate=0.0029606559545319834,rate_median=0.0027474258755850844,length_median=5.558547974946288,height=7.423169177913507]:4.977269,HBV_E_ayw4_X75657_482_bp[&length_range={3.858655683342261,25.36267849421975},height_95%_HPD={0.0,3.410605131648481E-13},rate_95%_HPD={9.242727527407182E-4,0.003491049321740964},length_95%_HPD={6.82613482935095,18.102397053052805},rate=0.002190334566974667,length=12.16960045896416,rate_median=0.0020913327815279665,length_median=11.975056610859166,height_median=1.1368683772161603E-13,rate_range={6.435142710439997E-4,0.0077373453030996795},height_range={0.0,6.821210263296962E-13},height=1.5926918200208E-13]:12.400438)[&length_range={8.937767592467338E-4,14.824535121658496},rate_95%_HPD={6.819209206328337E-4,0.004675929147929461},length_95%_HPD={0.039019200565205026,6.988798313217183},length=3.0805881776159776,posterior=0.6133848820157313,height_median=12.196128150593495,rate_range={5.336387718903008E-4,0.01065546513963314},height_range={5.2583257308192515,25.19475759692432},height_95%_HPD={7.316202850798618,17.966561305046753},rate=0.002523972213191075,rate_median=0.0023180882187473803,length_median=2.6856218178054956,height=12.400437833867711]:2.779958,HBV_G_AF160501_482_bp[&length_range={3.858655683342261,31.236213621402047},height_95%_HPD={0.0,3.410605131648481E-13},rate_95%_HPD={9.667723894484019E-4,0.003360104937407143},length_95%_HPD={7.352833268607857,21.165286908124287},rate=0.0020854762678152827,length=14.021686071323852,rate_median=0.001993796145598492,length_median=13.90702473236512,height_median=1.1368683772161603E-13,rate_range={6.132673663492337E-4,0.006715741865801472},height_range={0.0,6.821210263296962E-13},height=1.5982238418536741E-13]:15.180396)[&length_range={0.1114296430558035,19.599045480269847},rate_95%_HPD={7.661870688420149E-4,0.004602444456446584},length_95%_HPD={0.5817731318033896,8.887018819492129},length=4.313494756980057,posterior=0.9892014398080256,height_median=14.937049253766816,rate_range={6.012645078471971E-4,0.010917871014153483},height_range={7.094607784441564,31.23621362140227},height_95%_HPD={9.511242744467495,21.268196475656282},rate=0.00248099831061665,rate_median=0.00225819023302814,length_median=3.937757573983264,height=15.180396287273208]:4.263185,(((HBV_C_adr_AY123041_482_bp[&length_range={0.8671210505141305,14.602230187603931},height_95%_HPD={0.0,3.410605131648481E-13},rate_95%_HPD={0.0012031461838382137,0.005472294962248962},length_95%_HPD={1.960200094617586,8.951926013362327},rate=0.0031067561589423116,length=5.041514631115866,rate_median=0.002897097715282681,length_median=4.792247816144095,height_median=1.1368683772161603E-13,rate_range={8.137840730932355E-4,0.009808273894908202},height_range={0.0,6.821210263296962E-13},height=1.5983754040956708E-13]:5.041515,HBV_C_16th_Century_Korean_Mummy_JN315779_482_bp[&length_range={0.8671210505141305,14.602230187603931},height_95%_HPD={0.0,3.410605131648481E-13},rate_95%_HPD={8.391763332734113E-4,0.003980316641531929},length_95%_HPD={1.960200094617586,8.951926013362327},rate=0.002240199909780763,length=5.041514631115866,rate_median=0.00208202240369638,length_median=4.792247816144095,height_median=1.1368683772161603E-13,rate_range={4.932817686765399E-4,0.010730856410010403},height_range={0.0,6.821210263296962E-13},height=1.5983754040956708E-13]:5.041515)[&length_range={1.139954406527357,26.96626655111904},rate_95%_HPD={0.0010851036746075003,0.004913480117755679},length_95%_HPD={2.806560308289347,12.655344539527187},length=7.292994716456246,posterior=1.0,height_median=4.792247816144197,rate_range={6.44107203066181E-4,0.010484933890686401},height_range={0.86712105051447,14.602230187604164},height_95%_HPD={1.9602000946179032,8.951926013362709},rate=0.002825255420993579,rate_median=0.002641291524627171,length_median=6.978896819253766,height=5.041514631116033]:7.273156,HBV_A_adw2_X02763_482_bp[&length_range={4.82118947933538,31.275688490087216},height_95%_HPD={0.0,3.410605131648481E-13},rate_95%_HPD={0.0015480935489811485,0.004849189700482631},length_95%_HPD={7.049251955857237,17.67249904972109},rate=0.0031338918974138136,length=12.334127061134925,rate_median=0.003015470686146304,length_median=12.133858702396205,height_median=1.1368683772161603E-13,rate_range={9.92374107794509E-4,0.008209802222615544},height_range={0.0,6.821210263296962E-13},height=1.5982996229746726E-13]:12.31467)[&length_range={0.004801839175971878,14.70040798070633},rate_95%_HPD={8.753555487186209E-4,0.004890717229134257},length_95%_HPD={0.11983703768589393,6.784885991234885},length=3.0478203885150763,posterior=0.9748033595520598,height_median=12.109670141030904,rate_range={5.776725652203086E-4,0.00970370909925795},height_range={4.821189479335658,31.275688490087305},height_95%_HPD={7.079226486993207,17.672499049721182},rate=0.0026089206630414553,rate_median=0.0023926682826260186,length_median=2.6857233458501693,height=12.314670171111294]:3.001229,HBV_B_adw_D00330_482_bp[&length_range={5.807174788537523,34.65604828619463},height_95%_HPD={0.0,3.410605131648481E-13},rate_95%_HPD={0.0011591898389579156,0.0035221060238665976},length_95%_HPD={9.539704502796734,21.42454360359498},rate=0.002260806540090434,length=15.318947460208614,rate_median=0.0021768234588590393,length_median=15.026283737711179,height_median=1.1368683772161603E-13,rate_range={7.636690194339368E-4,0.0063147083382056},height_range={0.0,5.684341886080801E-13},height=1.5941316613197673E-13]:15.315899)[&length_range={0.2733648063897256,16.800742430636202},rate_95%_HPD={8.246889160486752E-4,0.0049769869796430595},length_95%_HPD={0.580623212864257,8.59035927609175},length=4.18463426386428,posterior=0.9949340087988269,height_median=15.023630015541357,rate_range={6.338807182653843E-4,0.012042488966267308},height_range={5.807174788537736,34.65604828619473},height_95%_HPD={9.866899395376436,21.521491501207038},rate=0.0026616759726867593,rate_median=0.0024172704376121032,length_median=3.79010152382158,height=15.31589889281124]:4.127682)[&length_range={0.0300027913964378,19.717439826160607},rate_95%_HPD={8.341409528868544E-4,0.004947718618834737},length_95%_HPD={0.15383637486534596,6.698882975277407},length=2.9616043675393864,posterior=0.9616051193174243,height_median=19.151173304669214,rate_range={5.809870210307764E-4,0.010467863786296284},height_range={10.291669937674442,39.26395773714296},height_95%_HPD={13.532259753471749,25.88542177027432},rate=0.002622258496794099,rate_median=0.0024025184226197567,length_median=2.5704272931509884,height=19.44358098660573]:2.397269,(HBV_orangutan_AF193863_482_bp[&length_range={4.033432408040279,35.30139193558102},height_95%_HPD={0.0,3.410605131648481E-13},rate_95%_HPD={0.0013040961368934398,0.00442995882806551},length_95%_HPD={7.161329114859273,22.307246860208704},rate=0.0026795013576480765,length=14.789505115602509,rate_median=0.002537276641296794,length_median=14.50514877146284,height_median=1.1368683772161603E-13,rate_range={7.699516550302147E-4,0.008024626367615518},height_range={0.0,6.821210263296962E-13},height=1.6012550866936054E-13]:14.789505,HBV_gibbon_ayw3q_U46935_482_bp[&length_range={4.033432408040279,35.30139193558102},height_95%_HPD={0.0,3.410605131648481E-13},rate_95%_HPD={9.4338957778885E-4,0.00336904594649805},length_95%_HPD={7.161329114859273,22.307246860208704},rate=0.002025577776616311,length=14.789505115602509,rate_median=0.0019285701668833215,length_median=14.50514877146284,height_median=1.1368683772161603E-13,rate_range={4.7007438048862304E-4,0.006456704559645706},height_range={0.0,6.821210263296962E-13},height=1.6012550866936054E-13]:14.789505)[&length_range={0.3827472227177964,22.931090444168653},rate_95%_HPD={7.254206692181562E-4,0.004111576688638184},length_95%_HPD={1.057241992761515,12.892732793469333},length=6.588865788705011,posterior=1.0,height_median=14.505148771463041,rate_range={5.384915802942194E-4,0.010217278800595468},height_range={4.033432408040426,35.30139193558114},height_95%_HPD={7.1613291148596545,22.307246860208693},rate=0.0022277368531132625,rate_median=0.00203060457451559,length_median=6.052704200635011,height=14.789505115602653]:7.051345)[&length_range={0.035555165437454406,17.834238715889096},rate_95%_HPD={7.695507057776201E-4,0.004970675458234388},length_95%_HPD={0.05015399742730153,7.501927745587935},length=3.2159321487203965,posterior=0.6521797093720837,height_median=21.510277803520296,rate_range={5.708186140174932E-4,0.01027478361479804},height_range={12.551618515748032,40.17199818195468},height_95%_HPD={15.755382879934132,29.11083836476314},rate=0.002604431089503379,rate_median=0.0023728742217638396,length_median=2.677739690857207,height=21.840850381498417]:2.657218,(HBV_H_adw4_AY090454_482_bp[&length_range={2.8506632742350653,28.65092571905775},height_95%_HPD={0.0,3.410605131648481E-13},rate_95%_HPD={0.0010503416367211146,0.004623687871211827},length_95%_HPD={4.69601052579363,18.060428963817376},rate=0.0026983578789343144,length=11.154930111036247,rate_median=0.0025455797749294982,length_median=10.744577361334857,height_median=1.1368683772161603E-13,rate_range={7.518763422306814E-4,0.009596571651557221},height_range={0.0,5.684341886080801E-13},height=1.5895847940598706E-13]:11.15493,HBV_F_adw4q_X69798_482_bp[&length_range={2.8506632742350653,28.65092571905775},height_95%_HPD={0.0,3.410605131648481E-13},rate_95%_HPD={9.626134079044237E-4,0.0040749396964358964},length_95%_HPD={4.69601052579363,18.060428963817376},rate=0.0024060133662590485,length=11.154930111036247,rate_median=0.0022686167871844506,length_median=10.744577361334857,height_median=1.1368683772161603E-13,rate_range={5.972826526553659E-4,0.007448075442452863},height_range={0.0,5.684341886080801E-13},height=1.5895847940598706E-13]:11.15493)[&length_range={1.7439890966065033,32.781310219373566},rate_95%_HPD={9.733328786935008E-4,0.004537197650952064},length_95%_HPD={4.343161022890598,21.052577104326808},length=12.375362328613674,posterior=1.0,height_median=10.744577361335132,rate_range={6.295510488100537E-4,0.010931558733500305},height_range={2.8506632742352167,28.650925719057796},height_95%_HPD={4.696010525793781,18.060428963817458},rate=0.0025731541889515244,rate_median=0.0023869913007371316,length_median=11.915931067994416,height=11.154930111036416]:13.343138)[&length_range={0.46937215937631294,33.29686426779887},rate_95%_HPD={0.001023028112533844,0.005431750766024317},length_95%_HPD={1.6665040360841203,15.381235056065467},length=7.746137685931135,posterior=0.9932009065457938,height_median=24.078799835836605,rate_range={6.259957365345225E-4,0.010927335234983291},height_range={11.620668401327862,44.55979079986207},height_95%_HPD={17.43643051464278,32.46570045828241},rate=0.0029415715474234065,rate_median=0.0026985378551616576,length_median=7.024732723277191,height=24.498068485645078]:7.734923,(HBV_D_ayw_V01460_Galibert_482_bp[&length_range={0.48204844031099603,23.421761250195896},height_95%_HPD={0.0,3.410605131648481E-13},rate_95%_HPD={6.699490713153768E-4,0.003985194111775282},length_95%_HPD={0.789171660304742,8.540544068733094},rate=0.0021997506290332924,length=4.219869873154292,rate_median=0.002024377767674888,length_median=3.7572429624463983,height_median=1.1368683772161603E-13,rate_range={4.931391718837859E-4,0.009824056612793631},height_range={0.0,5.684341886080801E-13},height=1.600876181088614E-13]:4.21987,HBV_ayw_Z35716_482_bp[&length_range={0.48204844031099603,23.421761250195896},height_95%_HPD={0.0,3.410605131648481E-13},rate_95%_HPD={7.955559454407991E-4,0.00453219929464384},length_95%_HPD={0.789171660304742,8.540544068733094},rate=0.0024336416796283704,length=4.219869873154292,rate_median=0.0022291931748457975,length_median=3.7572429624463983,height_median=1.1368683772161603E-13,rate_range={5.584653102318598E-4,0.009199365194660539},height_range={0.0,5.684341886080801E-13},height=1.600876181088614E-13]:4.21987)[&length_range={8.450794836929788,62.70213491038403},rate_95%_HPD={5.935433673267882E-4,0.0018967940167239612},length_95%_HPD={17.202194648921797,39.780308714887155},length=27.979205489765217,posterior=1.0,height_median=3.7572429624466395,rate_range={4.477889043361601E-4,0.003146426249002599},height_range={0.48204844031124594,23.421761250196028},height_95%_HPD={0.7891716603048735,8.540544068733197},rate=0.0011834327488553548,rate_median=0.0011336461682468085,length_median=27.497586851510803,height=4.2198698731544475]:28.013121)[&length_range={4.17859241505829,84.23099308352019},rate_95%_HPD={0.0010447484718009187,0.004811387946555221},length_95%_HPD={9.848670310881086,49.00651765043915},length=28.153896217321506,posterior=1.0,height_median=31.614122838321578,rate_range={7.564477655849887E-4,0.010063083610566893},height_range={17.246031315080813,65.90454222408277},height_95%_HPD={22.561352144952707,43.254004823119885},rate=0.0026985707650025834,rate_median=0.0024972008579686174,length_median=26.72541065469644,height=32.23299122254154,!collapse={"collapsed",1.1368683772161603E-13}]:28.153896,WMHBV-1_AF046996_482_bp[&length_range={28.10542655145541,121.35834909133281},height_95%_HPD={0.0,3.410605131648481E-13},rate_95%_HPD={0.0015773255599013912,0.003938800798295309},length_95%_HPD={39.496687630142006,83.41997331596207},rate=0.0026833257126131485,length=60.38688743986306,rate_median=0.002622138913670211,length_median=59.04932264906247,height_median=1.1368683772161603E-13,rate_range={0.0011271678404166242,0.006681916193117854},height_range={0.0,5.684341886080801E-13},height=1.6007246188466174E-13]:60.386887)[&length_range={18.987517957517298,123.87358809994845},rate_95%_HPD={0.0017495620576509039,0.005361090690550319},length_95%_HPD={29.23014891651055,89.24491984552884},length=58.48274308609469,posterior=1.0,height_median=59.04932264906279,rate_range={0.0011894875985801856,0.008680757691423254},height_range={28.10542655145548,121.35834909133291},height_95%_HPD={39.49668763014222,83.41997331596212},rate=0.003320608233056766,rate_median=0.003162524796621309,length_median=57.13932654387243,height=60.38688743986329]:58.482743,(((HBHBV_KC790377_482_bp[&length_range={4.851572980938584,64.46725851092893},height_95%_HPD={0.0,3.410605131648481E-13},rate_95%_HPD={0.001129520808065216,0.004850920618519885},length_95%_HPD={8.55862930262092,32.03335975852906},rate=0.0028438086785411037,length=19.35709582684798,rate_median=0.002667591280796439,length_median=18.43030506906229,height_median=1.1368683772161603E-13,rate_range={8.39703748207823E-4,0.008658217964477723},height_range={0.0,5.684341886080801E-13},height=1.593525412351781E-13]:19.357096,RBHBV_KC790373_482_bp[&length_range={4.851572980938584,64.46725851092893},height_95%_HPD={0.0,3.410605131648481E-13},rate_95%_HPD={9.987917007835026E-4,0.004052620643555141},length_95%_HPD={8.55862930262092,32.03335975852906},rate=0.002343435812163189,length=19.35709582684798,rate_median=0.0022072769889703806,length_median=18.43030506906229,height_median=1.1368683772161603E-13,rate_range={6.000476646925921E-4,0.007042679012389181},height_range={0.0,5.684341886080801E-13},height=1.593525412351781E-13]:19.357096)[&length_range={6.193710602509366,97.17943899581239},rate_95%_HPD={0.0013153079571497006,0.005121860891439946},length_95%_HPD={16.41844343896279,64.00985033919405},length=39.93332205159967,posterior=1.0,height_median=18.430305069062456,rate_range={9.303059586245437E-4,0.011708622106784063},height_range={4.851572980938613,64.46725851092913},height_95%_HPD={8.55862930262117,32.03335975852906},rate=0.0030390995517048706,rate_median=0.002846237961827778,length_median=38.58534128959137,height=19.35709582684818]:39.933322,BBHBV_JX941466_482_bp[&length_range={21.48175861158608,124.69688586722366},height_95%_HPD={0.0,3.410605131648481E-13},rate_95%_HPD={0.0013882570244135627,0.0038305209230616324},length_95%_HPD={35.31681031717837,85.44721618703377},rate=0.0025115805079547033,length=59.29041787844771,rate_median=0.0024211680405476165,length_median=58.06048176136976,height_median=1.1368683772161603E-13,rate_range={8.868212674232231E-4,0.0065860154240687235},height_range={0.0,5.684341886080801E-13},height=1.6098183533664107E-13]:59.290418)[&length_range={5.920595143080561,93.44923920955056},rate_95%_HPD={0.001176644532845214,0.00473705876018093},length_95%_HPD={14.201071703362757,62.2899319442424},length=37.05931002165699,posterior=1.0,height_median=58.06048176136983,rate_range={8.11247711414212E-4,0.009370915897110239},height_range={21.4817586115862,124.69688586722373},height_95%_HPD={35.316810317178465,85.44721618703386},rate=0.002709088513963784,rate_median=0.002521873609265927,length_median=35.50603505854417,height=59.290417878447876]:37.05931,((ASHV_AGU29144_482_bp[&length_range={6.548483777734723,52.541209340021574},height_95%_HPD={0.0,3.410605131648481E-13},rate_95%_HPD={0.0012706410764906973,0.004595583852274829},length_95%_HPD={10.680792541155498,35.060382633758174},rate=0.0028472198005801527,length=22.078747894529716,rate_median=0.002723503378136319,length_median=21.051606546882738,height_median=1.1368683772161603E-13,rate_range={8.117057994894949E-4,0.007549298302564038},height_range={0.0,5.684341886080801E-13},height=1.6010277433306105E-13]:22.078748,GSHV_NC_001484_482_bp[&length_range={6.548483777734723,52.541209340021574},height_95%_HPD={0.0,3.410605131648481E-13},rate_95%_HPD={0.0015984743542819997,0.005761895853319803},length_95%_HPD={10.680792541155498,35.060382633758174},rate=0.0035874593077367266,length=22.078747894529716,rate_median=0.0034234926942811293,length_median=21.051606546882738,height_median=1.1368683772161603E-13,rate_range={0.0010648744289090404,0.01243692276845672},height_range={0.0,5.684341886080801E-13},height=1.6010277433306105E-13]:22.078748)[&length_range={1.897075158225249,65.35953668646437},rate_95%_HPD={0.001137882781248772,0.0058026946025703345},length_95%_HPD={4.09955211507042,24.780534155680858},length=13.30497371707378,posterior=1.0,height_median=21.051606546883022,rate_range={5.887996389094489E-4,0.010434705047005211},height_range={6.548483777734873,52.54120934002174},height_95%_HPD={10.680792541155597,35.06038263375831},rate=0.0031368058535416383,rate_median=0.002909697136292155,length_median=12.374989202819258,height=22.07874789452987]:13.304974,WHV_NC_004107_482_bp[&length_range={14.435015239203056,85.64699625042117},height_95%_HPD={0.0,3.410605131648481E-13},rate_95%_HPD={7.285719355327608E-4,0.0024601286775179864},length_95%_HPD={20.804045532214786,52.45833098104397},rate=0.0015255836931327013,length=35.383721611603576,rate_median=0.0014603187724073854,length_median=34.380500703026804,height_median=1.1368683772161603E-13,rate_range={4.5113717595199706E-4,0.004279545880617523},height_range={0.0,5.684341886080801E-13},height=1.6092121043984244E-13]:35.383722)[&length_range={21.630199500451262,139.42125273852548},rate_95%_HPD={0.0020103528567014155,0.005980832834466454},length_95%_HPD={34.18070875762341,92.05348352892898},length=60.96600628850097,posterior=1.0,height_median=34.38050070302688,rate_range={0.0014225723931129005,0.009485546055190445},height_range={14.435015239203153,85.64699625042147},height_95%_HPD={20.8040455322149,52.45833098104424},rate=0.0038345658168404146,rate_median=0.0036505154202434906,length_median=60.39809332879682,height=35.38372161160375]:60.966006)[&length_range={2.2996368859404015,100.17295462469569},rate_95%_HPD={0.0010489440943449043,0.005090491747681912},length_95%_HPD={6.06761009022685,41.57224806752238},length=22.51990262585276,posterior=1.0,height_median=95.51732451025418,rate_range={6.269621566666237E-4,0.010765400471909952},height_range={52.65030721039625,156.50808834018392},height_95%_HPD={67.69483036168344,124.63783448974164},rate=0.0028459888949622938,rate_median=0.002630932815813468,length_median=20.93940522650503,height=96.3497279001047]:22.519903)[&length_range={4.463140170502825,104.75124907019689},rate_95%_HPD={0.0013638777161450756,0.006698896111828855},length_95%_HPD={11.121709092282998,55.60895308826609},length=31.497801718308583,posterior=1.0,height_median=117.6471903750321,rate_range={7.946500349368135E-4,0.012363390007282978},height_range={71.39066551406324,191.8215925260638},height_95%_HPD={87.9740924672044,151.40216037035566},rate=0.0036379369441374085,rate_median=0.003347371550076972,length_median=29.782410892990413,height=118.86963052595753]:31.497802,TBHBV_KC790378_482_bp[&length_range={91.09301511037442,241.124966418919},height_95%_HPD={1.1368683772161603E-13,3.410605131648481E-13},rate_95%_HPD={0.001136420172078072,0.002390832547960102},length_95%_HPD={113.97097926568102,191.54259179728083},rate=0.0017564563821917865,length=150.36743224426633,rate_median=0.001727190098189379,length_median=148.80089086914455,height_median=1.1368683772161603E-13,rate_range={8.27200022689782E-4,0.003432981467829267},height_range={0.0,4.547473508864641E-13},height=1.6025433657505761E-13]:150.367432)[&length_range={22.19542698640639,162.86582864679988},rate_95%_HPD={0.002439388289076349,0.0075910969974780675},length_95%_HPD={37.00028639748601,109.67780501731409},length=71.29483942854051,posterior=1.0,height_median=148.80089086914472,rate_range={0.001840371803348045,0.012207378987217351},height_range={91.09301511037461,241.12496641891914},height_95%_HPD={113.9709792656812,191.54259179728103},rate=0.004781361015186074,rate_median=0.004588516160832597,length_median=69.43186179193444,height=150.36743224426655]:71.349452,((TMDV_482_bp[&length_range={31.105753602919783,175.7155262638893},height_95%_HPD={0.0,3.410605131648481E-13},rate_95%_HPD={0.0018848702033683333,0.005312461274973925},length_95%_HPD={48.00150999583513,127.08105548293122},rate=0.003440017350442234,length=85.94115007974177,rate_median=0.0032956526336374984,length_median=84.2637031345945,height_median=1.1368683772161603E-13,rate_range={0.0013778448155447166,0.009546254649660194},height_range={0.0,5.684341886080801E-13},height=1.598981653063657E-13]:85.94115,AMDV_482_bp[&length_range={31.105753602919783,175.7155262638893},height_95%_HPD={0.0,3.410605131648481E-13},rate_95%_HPD={0.0017526482856885148,0.005067170268009358},length_95%_HPD={48.00150999583513,127.08105548293122},rate=0.0032379347795994853,length=85.94115007974177,rate_median=0.003108467756022276,length_median=84.2637031345945,height_median=1.1368683772161603E-13,rate_range={0.0012500415495990274,0.009302265916929918},height_range={0.0,5.684341886080801E-13},height=1.598981653063657E-13]:85.94115)[&length_range={22.464776811023725,215.42072660481725},rate_95%_HPD={0.0017279719502817628,0.005868411491261799},length_95%_HPD={41.1700975370201,134.3610333128001},length=83.93157533297762,posterior=1.0,height_median=84.2637031345946,rate_range={0.0012001270089285346,0.010904505111523069},height_range={31.10575360291989,175.7155262638895},height_95%_HPD={48.001509995835136,127.08105548293133},rate=0.003591123105878152,rate_median=0.0033889234763293413,length_median=81.8563437999581,height=85.94115007974193]:83.851621,IMDV_482_bp[&length_range={84.12805331252902,278.66534074490573},height_95%_HPD={1.1368683772161603E-13,3.410605131648481E-13},rate_95%_HPD={0.0013725906717151114,0.0030191704064163145},length_95%_HPD={119.0029425514045,225.31001785519214},rate=0.002154603575844169,length=169.91400770719304,rate_median=0.0020988559270986927,length_median=169.06695448409573,height_median=1.1368683772161603E-13,rate_range={8.527330330091877E-4,0.004636435141891654},height_range={0.0,4.547473508864641E-13},height=1.5995879020316433E-13]:169.792771)[&length_range={0.9810858846417432,161.61908383503567},rate_95%_HPD={9.966399413345668E-4,0.004978612874005685},length_95%_HPD={15.292443746508638,94.51345559964264},length=51.89999755273955,posterior=0.9980002666311159,height_median=169.005443351172,rate_range={6.600547071434675E-4,0.01107347406489518},height_range={84.12805331252912,278.66534074490585},height_95%_HPD={116.63233219113937,222.42129447857064},rate=0.0027214629983926025,rate_median=0.0024976594799951965,length_median=49.133205002397176,height=169.79277109493484]:51.924113)[&length_range={28.723098117173805,176.88992203325554},rate_95%_HPD={0.002673521566469519,0.008621864645325201},length_95%_HPD={36.51902203779716,116.84760335153666},length=76.79802640354151,posterior=1.0,height_median=220.6262244815856,rate_range={0.001886676537623525,0.012947546100709459},height_range={135.0569759587176,330.54518558619776},height_95%_HPD={174.2661675601105,274.84795163766097},rate=0.005310691355695415,rate_median=0.005038086735878194,length_median=75.07254765249516,height=221.71688423868358]:76.669256,(CSKV_482_bp[&length_range={44.97855161112439,283.07810830283495},height_95%_HPD={1.1368683772161603E-13,3.410605131648481E-13},rate_95%_HPD={0.0012971655051739277,0.004247907482641709},length_95%_HPD={63.77998428667761,197.0684024373049},rate=0.0026181453166037334,length=131.7411679350459,rate_median=0.0024832007832594496,length_median=128.8875967272466,height_median=1.1368683772161603E-13,rate_range={0.00110604506032547,0.0067061775451238695},height_range={0.0,5.684341886080801E-13},height=1.600042588757633E-13]:131.741168,WSHBV_KR229754_482_bp[&length_range={44.97855161112439,283.07810830283495},height_95%_HPD={1.1368683772161603E-13,3.410605131648481E-13},rate_95%_HPD={0.0014256272347924312,0.004451875816092372},length_95%_HPD={63.77998428667761,197.0684024373049},rate=0.002745954537054671,length=131.7411679350459,rate_median=0.002594266130329471,length_median=128.8875967272466,height_median=1.1368683772161603E-13,rate_range={0.0010975844863744502,0.007386710736005969},height_range={0.0,5.684341886080801E-13},height=1.600042588757633E-13]:131.741168)[&length_range={45.09178882008331,322.65216596500574},rate_95%_HPD={0.0011867123125864866,0.003593159219615297},length_95%_HPD={85.16989802542989,243.43110040567103},length=166.89881940820166,posterior=1.0,height_median=128.8875967272469,rate_range={9.375972285010632E-4,0.007764186338798592},height_range={44.9785516111246,283.07810830283506},height_95%_HPD={63.77998428667786,197.06840243730505},rate=0.002212256358414943,rate_median=0.002079598513562008,length_median=166.51261739620767,height=131.74116793504606]:166.644973)[&length_range={4.577508791742559,122.02230007605073},rate_95%_HPD={0.0011341740684086864,0.005738746978478062},length_95%_HPD={10.257046493879216,71.27972224876032},length=39.6092508993777,posterior=0.9948006932409013,height_median=296.8977559142403,rate_range={7.002812552725343E-4,0.01086972837008916},height_range={199.47065633389963,421.24947798025823},height_95%_HPD={238.24314635982745,359.70010216850346},rate=0.0032809567408062425,rate_median=0.003046941529249736,length_median=37.238304512495546,height=298.3861406995772]:39.674401)[&length_range={6.002764011557929,136.4708234899469},rate_95%_HPD={0.001302187683857409,0.00606448589485362},length_95%_HPD={13.543013297656614,75.45364742964},length=42.32215225340773,posterior=1.0,height_median=336.87223627971053,rate_range={7.88361735755706E-4,0.01073509520165985},height_range={228.84311942151749,465.3962923054882},height_95%_HPD={274.51636926885845,401.6225865461577},rate=0.0033821238604087524,rate_median=0.003142975657935632,length_median=39.98321569645191,height=338.06054137501724]:42.326269,((((((WMNDV_482_bp[&length_range={2.523506038987015,42.04594345078335},height_95%_HPD={0.0,3.410605131648481E-13},rate_95%_HPD={8.065286805148521E-4,0.004898697317448803},length_95%_HPD={4.176356324043104,19.611060855629233},rate=0.0026441462208092754,length=11.032145979120317,rate_median=0.0024129045398261243,length_median=10.335111540326649,height_median=1.1368683772161603E-13,rate_range={5.753297856890449E-4,0.0102755991497088},height_range={0.0,5.684341886080801E-13},height=1.6006488377256192E-13]:11.032146,KNDV-Lg_482_bp[&length_range={2.523506038987015,42.04594345078335},height_95%_HPD={0.0,3.410605131648481E-13},rate_95%_HPD={7.978474090682478E-4,0.004285932053517676},length_95%_HPD={4.176356324043104,19.611060855629233},rate=0.002375666398478619,length=11.032145979120317,rate_median=0.0022135966653929434,length_median=10.335111540326649,height_median=1.1368683772161603E-13,rate_range={5.366541267647091E-4,0.009812594681116312},height_range={0.0,5.684341886080801E-13},height=1.6006488377256192E-13]:11.032146)[&length_range={49.51242219293429,241.9121734300267},rate_95%_HPD={0.0017347328113960733,0.0045351246953963115},length_95%_HPD={75.44039107980225,177.33670313759265},length=124.15987189452544,posterior=1.0,height_median=10.33511154032692,rate_range={0.0014144434768730892,0.007367765541184227},height_range={2.5235060389871933,42.045943450783625},height_95%_HPD={4.176356324043354,19.61106085562949},rate=0.0030471879823343933,rate_median=0.002932151145803799,length_median=123.34475935901852,height=11.032145979120473]:118.454061,RNDV_482_bp[&length_range={60.13614507922601,308.19957044627034},height_95%_HPD={0.0,3.410605131648481E-13},rate_95%_HPD={0.001535332424556964,0.004931439139478483},length_95%_HPD={85.89940428837687,218.28770162524762},rate=0.003251783893969573,length=142.7125338976867,rate_median=0.0031842257600960236,length_median=138.72645860937595,height_median=1.1368683772161603E-13,rate_range={0.0010337856136073402,0.008214166667813662},height_range={0.0,4.547473508864641E-13},height=1.58784182827691E-13]:129.486207)[&length_range={0.17181704214470983,128.17916642625934},rate_95%_HPD={8.961863120073252E-4,0.004764786687809757},length_95%_HPD={3.112847981856717,55.3873511259836},length=25.927300202916523,posterior=0.6612451673110252,height_median=128.2801590496033,rate_range={6.275749662373074E-4,0.009746098733530509},height_range={60.13614507922614,218.28288885110373},height_95%_HPD={83.98544986118327,181.35923897267753},rate=0.002522064169752087,rate_median=0.0023229772804486256,length_median=23.522018977736074,height=129.48620696976533]:27.422794,(ACNDV_482_bp[&length_range={37.061762344568,204.67560054233974},height_95%_HPD={0.0,3.410605131648481E-13},rate_95%_HPD={0.0015379137438581729,0.004274183126738885},length_95%_HPD={55.71333438795875,143.36416094658472},rate=0.0028776094640432684,length=98.09975453482097,rate_median=0.0027779037168491247,length_median=96.22207762313414,height_median=1.1368683772161603E-13,rate_range={0.0011628747327600082,0.007125039417746064},height_range={0.0,5.684341886080801E-13},height=1.5882965150029E-13]:98.099755,EENDV_482_bp[&length_range={37.061762344568,204.67560054233974},height_95%_HPD={0.0,3.410605131648481E-13},rate_95%_HPD={0.0022618868383881313,0.006194235113910731},length_95%_HPD={55.71333438795875,143.36416094658472},rate=0.004165799595823812,length=98.09975453482097,rate_median=0.004003279736409354,length_median=96.22207762313414,height_median=1.1368683772161603E-13,rate_range={0.0016399783720685806,0.010766776169658487},height_range={0.0,5.684341886080801E-13},height=1.5882965150029E-13]:98.099755)[&length_range={11.11675900946625,140.9564440097833},rate_95%_HPD={0.0013558264755779992,0.005689814653381706},length_95%_HPD={22.287429006551406,95.12988481517307},length=55.223998340070054,posterior=1.0,height_median=96.22207762313428,rate_range={6.21587367658932E-4,0.011939108096372126},height_range={37.06176234456814,204.6756005423399},height_95%_HPD={55.71333438795887,143.3641609465849},rate=0.003204465714759642,rate_median=0.002962550234972557,length_median=52.994909665816735,height=98.09975453482113]:58.809247)[&length_range={4.729730580619332,124.85082076093497},rate_95%_HPD={0.0011440227915681784,0.005335477320961773},length_95%_HPD={13.542478902599015,77.73629687867245},length=42.3396496324685,posterior=0.9085455272630316,height_median=155.64500143699905,rate_range={5.377121000326189E-4,0.011243963099059963},height_range={79.84418279105978,256.22030195408774},height_95%_HPD={107.96353001246825,205.0305194267071},rate=0.003006339544073927,rate_median=0.002806326287214099,length_median=39.58168621483779,height=156.90900117884138]:42.72738,(KNDV-Lp-1_482_bp[&length_range={40.04001606212786,237.10504637753587},height_95%_HPD={0.0,3.410605131648481E-13},rate_95%_HPD={0.002026102419264472,0.005641985285499588},length_95%_HPD={75.9915826600553,199.34066258464364},rate=0.003707052840700029,length=133.135135401283,rate_median=0.0035306188095022245,length_median=132.54098390730783,height_median=1.1368683772161603E-13,rate_range={0.0017065590078890233,0.011370244041639487},height_range={0.0,5.684341886080801E-13},height=1.5952683781347413E-13]:133.135135,ANDV_482_bp[&length_range={40.04001606212786,237.10504637753587},height_95%_HPD={0.0,3.410605131648481E-13},rate_95%_HPD={0.0021764609427435697,0.006230206148295035},length_95%_HPD={75.9915826600553,199.34066258464364},rate=0.004038665559161519,length=133.135135401283,rate_median=0.0037943607979362827,length_median=132.54098390730783,height_median=1.1368683772161603E-13,rate_range={0.0017799233294908763,0.012207378987217351},height_range={0.0,5.684341886080801E-13},height=1.5952683781347413E-13]:133.135135)[&length_range={10.851600221107077,187.36488000198182},rate_95%_HPD={0.001099631381812482,0.0053137930777016834},length_95%_HPD={20.799817879791192,103.78508413899824},length=61.15785895147458,posterior=1.0,height_median=132.54098390730803,rate_range={7.259054847453905E-4,0.012435602076528334},height_range={40.040016062128075,237.10504637753598},height_95%_HPD={75.99158266005554,199.34066258464372},rate=0.0030039488988368953,rate_median=0.0027465642169601247,length_median=58.47291117873465,height=133.13513540128318]:66.501246)[&length_range={22.458878309856516,186.28565331518706},rate_95%_HPD={0.0022514485997947873,0.007496008281403688},length_95%_HPD={37.00008330356937,125.79858407862733},length=79.57120155993725,posterior=1.0,height_median=198.76781235443246,rate_range={0.0017473274319024163,0.011513321489029412},height_range={119.73409612194854,308.19957044627046},height_95%_HPD={147.10904897166859,252.29284772177112},rate=0.004526579373322644,rate_median=0.004270278305482602,length_median=77.3238408275017,height=199.63638126253366]:77.066935,((((BWNDV-2_482_bp[&length_range={5.147115743444434,56.786142689258604},height_95%_HPD={0.0,3.410605131648481E-13},rate_95%_HPD={9.13319063019627E-4,0.0037717532082214137},length_95%_HPD={8.863812336576155,33.11103460481564},rate=0.0022105217992597443,length=19.709080519565777,rate_median=0.002075636731368839,length_median=18.766027960586715,height_median=1.1368683772161603E-13,rate_range={5.780164677739556E-4,0.008624703324730865},height_range={0.0,5.684341886080801E-13},height=1.6029222713555675E-13]:19.709081,BWNDV-1_482_bp[&length_range={5.147115743444434,56.786142689258604},height_95%_HPD={0.0,3.410605131648481E-13},rate_95%_HPD={0.0015738404260413606,0.006532180961639656},length_95%_HPD={8.863812336576155,33.11103460481564},rate=0.0037832628518914475,length=19.709080519565777,rate_median=0.003549434619673544,length_median=18.766027960586715,height_median=1.1368683772161603E-13,rate_range={0.0010747048772970398,0.01161088644596609},height_range={0.0,5.684341886080801E-13},height=1.6029222713555675E-13]:19.709081)[&length_range={7.586902165674012,98.97270327906548},rate_95%_HPD={0.0013090762822090068,0.006381187590616494},length_95%_HPD={10.88137024738541,52.154338865170466},length=30.128430927348862,posterior=1.0,height_median=18.766027960586825,rate_range={8.97764279034795E-4,0.012684869807738414},height_range={5.1471157434445445,56.786142689258554},height_95%_HPD={8.863812336576416,33.11103460481593},rate=0.0035581392993883766,rate_median=0.0032944778801202376,length_median=28.35800885148215,height=19.709080519565948]:30.128431,SSNDV_482_bp[&length_range={15.640683238008382,115.1915257502857},height_95%_HPD={0.0,3.410605131648481E-13},rate_95%_HPD={6.678621151759241E-4,0.002768738069640372},length_95%_HPD={27.48401772998207,76.33395335204266},rate=0.00167391524873625,length=49.83751144691438,rate_median=0.0015923961626776088,length_median=48.44038472828285,height_median=1.1368683772161603E-13,rate_range={4.8095508682664465E-4,0.005630625686426551},height_range={0.0,5.684341886080801E-13},height=1.6004972754836225E-13]:49.837511)[&length_range={24.37844061950038,237.5815823645999},rate_95%_HPD={0.0016847593443999492,0.005374019448842184},length_95%_HPD={52.9652738763098,165.6362605986253},length=107.3349911397267,posterior=1.0,height_median=48.44038472828299,rate_range={0.0013737141177587548,0.012573447454307066},height_range={15.640683238008478,115.19152575028579},height_95%_HPD={27.48401772998227,76.33395335204273},rate=0.003372357133048502,rate_median=0.003189342395782595,length_median=105.09309033135892,height=49.837511446914576]:107.334991,YDNDV_482_bp[&length_range={68.09121327229471,280.9114882919557},height_95%_HPD={0.0,3.410605131648481E-13},rate_95%_HPD={0.0022352639405728617,0.0054298797491738006},length_95%_HPD={98.79799966583138,218.87328074006953},rate=0.00367606538496575,length=157.17250258664083,rate_median=0.0035667732990891147,length_median=155.52349379329783,height_median=1.1368683772161603E-13,rate_range={0.0018157231647634435,0.007912382346519174},height_range={0.0,4.547473508864641E-13},height=1.591630884326824E-13]:157.172503)[&length_range={6.365170410365778,171.5608354384767},rate_95%_HPD={0.0010675126674270295,0.004890225227744338},length_95%_HPD={17.2559496401484,91.82009995439262},length=51.7463443504317,posterior=1.0,height_median=155.52349379329792,rate_range={6.595023563528368E-4,0.010462725202051198},height_range={68.09121327229502,280.91148829195583},height_95%_HPD={98.79799966583153,218.87328074006973},rate=0.0027816085811126216,rate_median=0.0025689667999255392,length_median=48.49897476311472,height=157.172502586641]:51.746344,SNDV_482_bp[&length_range={107.73516606370706,329.415851060453},height_95%_HPD={0.0,2.2737367544323206E-13},rate_95%_HPD={0.0015862104318940646,0.003362800520877836},length_95%_HPD={147.64691954721673,277.9106976337601},rate=0.002438618040646069,length=208.91884693707203,rate_median=0.002385016312734909,length_median=207.84213671216477,height_median=1.1368683772161603E-13,rate_range={0.0013097913668423525,0.005153125664289234},height_range={0.0,4.547473508864641E-13},height=1.591327759842831E-13]:208.918847)[&length_range={9.788273133125358,243.58379852296906},rate_95%_HPD={8.828772505408792E-4,0.00471444881568032},length_95%_HPD={20.258927933236862,118.6205795127338},length=67.55995021616995,posterior=1.0,height_median=207.84213671216486,rate_range={5.516557214511115E-4,0.009783671991361077},height_range={107.7351660637072,329.41585106045324},height_95%_HPD={147.64691954721678,277.9106976337603},rate=0.0026727552330269378,rate_median=0.0024860576263278336,length_median=64.09401496126455,height=208.91884693707212]:67.784469)[&length_range={3.3680418569174435,132.33887224802663},rate_95%_HPD={0.0012238996034122519,0.005716866858894009},length_95%_HPD={12.487991551585708,77.47146750194656},length=41.84356029381839,posterior=0.8212238368217571,height_median=276.0260827936646,rate_range={8.222377972844182E-4,0.010929263674478861},height_range={181.69985913951416,400.65358116092295},height_95%_HPD={216.33118466321275,340.30669041242953},rate=0.0032526799662188715,rate_median=0.003049856815536438,length_median=39.40059037784215,height=276.703316035253]:39.044065,KNDV-Lp-2_482_bp[&length_range={189.1771005234178,474.2176448569131},height_95%_HPD={1.1368683772161603E-13,2.2737367544323206E-13},rate_95%_HPD={0.002228679219785061,0.0041675383228122805},length_95%_HPD={228.12300739822945,384.00305369657804},rate=0.003103666298875161,length=308.6648569080106,rate_median=0.0030450288965784542,length_median=309.8375502003668,height_median=1.1368683772161603E-13,rate_range={0.0017872181909833723,0.00625420810228073},height_range={0.0,4.547473508864641E-13},height=1.5975418117646897E-13]:315.747381)[&length_range={15.422770827767863,179.18320582993192},rate_95%_HPD={0.001641049022373569,0.006274332181992776},length_95%_HPD={24.330536173820178,109.47153515788153},length=64.66518277013786,posterior=1.0,height_median=314.9052103889912,rate_range={9.537407126970747E-4,0.01029896193175783},height_range={210.4396207125144,474.21764485691324},height_95%_HPD={247.76273709629288,381.1615090065718},rate=0.0036238631873576716,rate_median=0.003396929788144218,length_median=61.788648979090965,height=315.747381329249]:64.639429)[&length_range={0.8116265841234735,95.19993378178577},rate_95%_HPD={0.0011418855124364104,0.006027492705387643},length_95%_HPD={7.322910265783037,52.59673896656801},length=27.78546918249924,posterior=0.9986668444207439,height_median=379.4754034865153,rate_range={6.903225453744656E-4,0.011036763223375087},height_range={272.4675938795489,516.814884077406},height_95%_HPD={311.3544119881006,448.60453202131936},rate=0.0033498551447629123,rate_median=0.003090324331765413,length_median=25.829424969750562,height=380.3868102720018]:27.104075,((((('Pangu-5/JGI_MT_3300056998/Ga0530702_041441_482_bp'[&length_range={4.8539545529293054E-4,15.199755182381644},height_95%_HPD={0.0,3.410605131648481E-13},rate_95%_HPD={6.389337526592402E-4,0.004672064650335937},length_95%_HPD={4.8539545529293054E-4,3.5850930177704154},rate=0.0024379707592717547,length=1.121121870772541,rate_median=0.002208799864539914,length_median=0.7337573974941911,height_median=1.1368683772161603E-13,rate_range={4.1100498626515795E-4,0.010911815992659158},height_range={0.0,5.684341886080801E-13},height=1.598148060732676E-13,!color=#960500]:1.101258,'Pangu-5/JGI_MT_3300056984/Ga0530700_109446_482_bp'[&length_range={4.8539545529293054E-4,15.199755182381644},height_95%_HPD={0.0,3.410605131648481E-13},rate_95%_HPD={7.338267206532506E-4,0.0047240220074022034},length_95%_HPD={4.8539545529293054E-4,3.592967153054467},rate=0.0025067394122119183,length=1.126423399559301,rate_median=0.0022877183128600957,length_median=0.734257081914479,height_median=1.1368683772161603E-13,rate_range={4.904430108718493E-4,0.012674455157980205},height_range={0.0,5.684341886080801E-13},height=1.5979964984906795E-13,!color=#960500]:1.101258)[&length_range={0.017931405454107097,38.55193284721061},rate_95%_HPD={6.681338650634295E-4,0.004322603842164428},length_95%_HPD={0.3601201259253861,10.924046921170678},length=4.765534044742061,posterior=0.9930675909878682,height_median=0.726348105527336,rate_range={5.348007119918016E-4,0.010030753050590768},height_range={4.8539545537096274E-4,15.199755182381864},height_95%_HPD={4.8539545537096274E-4,3.4992342528856852},rate=0.0023216679131837547,rate_median=0.0021219947011069367,length_median=4.089120606846775,height=1.1012582629737464,!color=#960500]:4.529441,'Pangu-5/JGI_MT_3300056992/Ga0530709_228534_482_bp'[&length_range={0.40181727509564624,41.40269117413221},height_95%_HPD={0.0,3.410605131648481E-13},rate_95%_HPD={8.614550898876584E-4,0.004616219763250513},length_95%_HPD={0.9513567957146389,12.417276748575304},rate=0.002462551362517416,length=5.879353222955893,rate_median=0.0022621621089305086,length_median=5.218402961902131,height_median=1.1368683772161603E-13,rate_range={5.161138784447533E-4,0.010955005290742633},height_range={0.0,5.684341886080801E-13},height=1.594055880198769E-13,!color=#960500]:5.630699)[&length_range={0.028648374394632192,51.42315477947978},rate_95%_HPD={6.911291797838506E-4,0.004236619496367312},length_95%_HPD={0.4677827506541554,18.750207772656445},length=9.597436367851376,posterior=0.9680042660978536,height_median=5.110143418521716,rate_range={5.270256506954861E-4,0.011677584284279164},height_range={0.4018172750958229,26.864063265396567},height_95%_HPD={0.9658819130356733,11.358618081618829},rate=0.002258253974675078,rate_median=0.002062949217886323,length_median=8.869698586893232,height=5.630699098478422,!color=#960500]:9.585927,('Pangu-5/JGI_MT_3300056998/Ga0530702_011543_482_bp'[&length_range={0.11453692960545035,21.900075557044286},height_95%_HPD={0.0,3.410605131648481E-13},rate_95%_HPD={8.841906818322324E-4,0.005556979342889059},length_95%_HPD={0.3311194583042668,9.481830083555145},rate=0.0029835349014624714,length=4.241505551753317,rate_median=0.0027362120746443445,length_median=3.653078950778377,height_median=1.1368683772161603E-13,rate_range={5.728033744966455E-4,0.013544740815267029},height_range={0.0,5.684341886080801E-13},height=1.6027707091135708E-13,!color=#960500]:4.224727,'Pangu-5/JGI_MT_3300056984/Ga0530700_252967_482_bp'[&length_range={0.11453692960545035,21.954009160050713},height_95%_HPD={0.0,3.410605131648481E-13},rate_95%_HPD={6.711783878815627E-4,0.0042166782298226554},length_95%_HPD={0.3236188554919724,9.478971344937486},rate=0.002256157566769768,length=4.239748705710979,rate_median=0.0020564968532472286,length_median=3.653078950778377,height_median=1.1368683772161603E-13,rate_range={5.126345045983458E-4,0.0102679934684698},height_range={0.0,5.684341886080801E-13},height=1.6024675846295777E-13,!color=#960500]:4.224727)[&length_range={0.02712470772067377,49.07933862925616},rate_95%_HPD={9.932043531031356E-4,0.005319199755680562},length_95%_HPD={2.5836203998320735,20.536297196850448},length=10.907967483758501,posterior=0.9980002666311159,height_median=3.646586881108192,rate_range={5.666952668652166E-4,0.01277023417118904},height_range={0.11453692960549233,21.900075557044488},height_95%_HPD={0.33111945830455625,9.440555964516648},rate=0.0028314260717271955,rate_median=0.0025942107126399735,length_median=10.152682750320526,height=4.224727356202668,!color=#960500]:10.991898)[&length_range={61.0365176195135,291.67321192053066},rate_95%_HPD={0.0016901198730270605,0.004889187322201494},length_95%_HPD={85.40173201645604,220.18383832808985},length=151.25096234047075,posterior=1.0,height_median=14.436910931457362,rate_range={0.001359202532299929,0.008438276533392021},height_range={4.116965082437446,56.117584780216816},height_95%_HPD={7.015184272695478,24.80056896207998},rate=0.003173665646079446,rate_median=0.003050571386438869,length_median=148.5073704260722,height=15.216625655505185,!color=#960500]:151.250962,('Pangu-5/JGI_MT_3300056984/Ga0530700_220211_482_bp'[&length_range={3.362686094873777,128.96180789235967},height_95%_HPD={0.0,3.410605131648481E-13},rate_95%_HPD={6.404443968832226E-4,0.004267396761318242},length_95%_HPD={8.133431500636053,58.19761081021941},rate=0.002330335606792326,length=29.969735103870907,rate_median=0.0021545762242712887,length_median=27.26166762570166,height_median=1.1368683772161603E-13,rate_range={4.682208369376333E-4,0.00976891084413879},height_range={0.0,5.684341886080801E-13},height=1.6004214943626242E-13,!color=#960500]:29.969735,'Pangu-5/JGI_MT_3300056990/Ga0530707_035764_482_bp'[&length_range={3.362686094873777,128.96180789235967},height_95%_HPD={0.0,3.410605131648481E-13},rate_95%_HPD={8.687507776341665E-4,0.0055318937956230175},length_95%_HPD={8.133431500636053,58.19761081021941},rate=0.0030285721218510295,length=29.969735103870907,rate_median=0.0027982191508886477,length_median=27.26166762570166,height_median=1.1368683772161603E-13,rate_range={5.926782123620275E-4,0.010963552145158584},height_range={0.0,5.684341886080801E-13},height=1.6004214943626242E-13,!color=#960500]:29.969735)[&length_range={40.437451108952104,296.3737661755173},rate_95%_HPD={0.0018570278156293653,0.00568178717599523},length_95%_HPD={69.98761399525281,205.49982914817232},length=136.4978528921048,posterior=1.0,height_median=27.26166762570176,rate_range={0.0012199061785453404,0.009836583744157667},height_range={3.362686094873993,128.96180789235996},height_95%_HPD={8.133431500636107,58.197610810219544},rate=0.003570792460799687,rate_median=0.0034083741190415254,length_median=133.96617225559237,height=29.969735103871052,!color=#960500]:136.497853)[&length_range={44.0065835045952,360.47188740338083},rate_95%_HPD={0.002150161623337099,0.0060859149820197776},length_95%_HPD={86.45258988174646,247.87795956370368},length=165.77191756641858,posterior=1.0,height_median=163.66380763062534,rate_range={0.001547411470751319,0.010124994521754036},height_range={72.3280446730696,312.21450729072893},height_95%_HPD={101.73412731707123,238.15956977127132},rate=0.003807848145931804,rate_median=0.0036412335862436294,length_median=162.91075637399663,height=166.46758799597666,!color=#960500]:165.608136,(('Pangu-5/Gammarus_fossarum_TSA_SRR8089723/GHDC01180478.1(GFPV-5-2)_482_bp'[&length_range={0.005638669334786056,10.344586943505584},height_95%_HPD={0.0,3.410605131648481E-13},rate_95%_HPD={7.788098923528395E-4,0.004685021693834095},length_95%_HPD={0.01630794898623134,3.656533134741958},rate=0.002440707456898789,length=1.422895641327457,rate_median=0.0022161757970854635,length_median=1.1286615672572389,height_median=1.1368683772161603E-13,rate_range={4.6212031493670833E-4,0.008879048864859983},height_range={0.0,5.684341886080801E-13},height=1.6013308678146036E-13,!color=#960500]:1.422896,'Pangu-5/Gammarus_fossarum_TSA_SRR8089722/GHDA01131391.1(GFPV-5-1)_482_bp'[&length_range={0.005638669334786056,10.344586943505584},height_95%_HPD={0.0,3.410605131648481E-13},rate_95%_HPD={6.552997055059471E-4,0.004782528935282668},length_95%_HPD={0.01630794898623134,3.656533134741958},rate=0.0025493427131665376,length=1.422895641327457,rate_median=0.0023251978392694393,length_median=1.1286615672572389,height_median=1.1368683772161603E-13,rate_range={5.116241249379834E-4,0.01161805022300874},height_range={0.0,5.684341886080801E-13},height=1.6013308678146036E-13,!color=#960500]:1.422896)[&length_range={102.40107682309007,417.6699521384405},rate_95%_HPD={0.002139455670623047,0.004957975270732941},length_95%_HPD={147.56458016373332,324.8056453437439},length=238.0353748079243,posterior=1.0,height_median=1.1286615672573816,rate_range={0.0017557688902288325,0.007291703554244203},height_range={0.005638669334871338,10.34458694350576},height_95%_HPD={0.016307948986536758,3.656533134742176},rate=0.0034309597378652736,rate_median=0.003301700124811584,length_median=237.39897553426835,height=1.4228956413276186,!color=#960500]:238.022964,'Pangu-5/Rotaria_tardigrada_TSA_SRR2430032/GDRK01040145.1(RTPV-5)_482_bp'[&length_range={102.97562162625115,419.3713151766734},height_95%_HPD={5.6843418860808015E-14,2.2737367544323206E-13},rate_95%_HPD={0.0017620095832387847,0.0040538930259463625},length_95%_HPD={147.952988792424,325.08484676461217},rate=0.0028102675694240365,length=239.45707733383367,rate_median=0.0027154667947974142,length_median=238.9497246710089,height_median=1.1368683772161603E-13,rate_range={0.0013573395775116504,0.00652935923049897},height_range={0.0,4.547473508864641E-13},height=1.6012550866936054E-13,!color=#960500]:239.445859)[&length_range={7.012023870343484,275.61884696570206},rate_95%_HPD={7.968627936050735E-4,0.004270981111498589},length_95%_HPD={20.627033527362357,174.15095248744646},length=92.7713883062769,posterior=0.9997333688841488,height_median=238.93039080798837,rate_range={6.155273920898833E-4,0.010087974688498745},height_range={102.97562162625115,419.37131517667353},height_95%_HPD={147.9529887924241,325.0848467646123},rate=0.0023103727400743124,rate_median=0.002092523246159184,length_median=86.90639875647753,height=239.44585941055848,!color=#960500]:92.629864)[&length_range={11.051405077672484,228.7283077927358},rate_95%_HPD={8.921219600711079E-4,0.004477610213975423},length_95%_HPD={21.053672834853558,136.29294657773784},length=75.34111905564286,posterior=0.9980002666311159,height_median=330.59699158186584,rate_range={6.5209440747234E-4,0.009089453638881188},height_range={199.57050823728218,482.7525933989541},height_95%_HPD={252.74566950039673,412.96152458399865},rate=0.002515234617595001,rate_median=0.0023028115674792174,length_median=71.08145085921802,height=332.0757236700502,!color=#960500]:75.415162)[&length_range={0.04181182843018405,119.17446580419335},rate_95%_HPD={9.633997912549138E-4,0.005784086680362134},length_95%_HPD={1.218105554478882,52.61725833954546},length=24.90294444885656,posterior=0.8972137048393547,height_median=406.26397519284717,rate_range={6.070889780034714E-4,0.011583024844438173},height_range={287.90359529540734,553.2172561095894},height_95%_HPD={332.4740782354234,478.0200386355901},rate=0.003165209159230176,rate_median=0.0029020944979780998,length_median=22.81342249294127,height=407.4908852701338]:23.341046,(((('Pangu-4/JGI_MT_3300044222/Ga0456171_032612_482_bp'[&length_range={2.2422809816792036E-4,34.04476220932679},height_95%_HPD={0.0,3.410605131648481E-13},rate_95%_HPD={7.813883633734636E-4,0.005185555446668337},length_95%_HPD={2.2422809816792036E-4,9.652480802326973},rate=0.0027094697549324143,length=3.8978584157265743,rate_median=0.0024396277104673666,length_median=3.280026046757386,height_median=1.1368683772161603E-13,rate_range={4.689662203283384E-4,0.012864911421762312},height_range={0.0,5.684341886080801E-13},height=1.6098183533664107E-13,!color=#960500]:2.083918,'Pangu-4/JGI_MT_3300044480/Ga0456177_094439_482_bp'[&length_range={7.453313023742712E-5,24.42749311067464},height_95%_HPD={0.0,3.410605131648481E-13},rate_95%_HPD={7.09579796420103E-4,0.004668935202116618},length_95%_HPD={7.453313023742712E-5,7.872425430265999},rate=0.002434078210888855,length=2.9456822569678534,rate_median=0.002215076520520989,length_median=2.2851863698611043,height_median=1.1368683772161603E-13,rate_range={4.5500785458593473E-4,0.011800653713679601},height_range={0.0,5.684341886080801E-13},height=1.6045136748965313E-13,!color=#960500]:2.083918)[&length_range={0.0051572574811328264,17.899809714933465},rate_95%_HPD={7.019417165175728E-4,0.00493035223732026},length_95%_HPD={0.0051572574811328264,7.542049467295532},length=3.003028177356285,posterior=0.2811625116651113,height_median=1.6326435753754822,rate_range={6.198202258326308E-4,0.009473640881047452},height_range={3.387522369848739E-4,15.985061134358261},height_95%_HPD={3.387522369848739E-4,5.683218678595836},rate=0.0025575248141787724,rate_median=0.0023170013897113825,length_median=2.4304405529352016,height=2.083918052257943,!color=#960500]:1.991997,'Pangu-4/JGI_MT_3300044222/Ga0456171_020239_482_bp'[&length_range={2.2422809816792036E-4,30.204967173387278},height_95%_HPD={0.0,3.410605131648481E-13},rate_95%_HPD={6.595082795322267E-4,0.004704457442202108},length_95%_HPD={2.2422809816792036E-4,9.737301347894439},rate=0.002498894553966551,length=3.6046071307215835,rate_median=0.002281222381528239,length_median=2.7943646200130736,height_median=1.1368683772161603E-13,rate_range={4.8550675286895964E-4,0.009172894813810315},height_range={0.0,5.684341886080801E-13},height=1.5993605586686484E-13,!color=#960500]:4.075915)[&length_range={0.0045319633281106775,21.432512080736558},rate_95%_HPD={6.792158990958537E-4,0.004848387367680159},length_95%_HPD={0.0052256641235484125,8.688408368925526},length=3.188518297152771,posterior=0.2354352752966271,height_median=3.6536158143431408,rate_range={5.67974381515405E-4,0.007866964634841296},height_range={0.07885475018429133,28.944861550981614},height_95%_HPD={0.5515394549407802,8.543106119492904},rate=0.00256475159969868,rate_median=0.0023342719213119887,length_median=2.3960341487481127,height=4.075915262015336,!color=#960500]:3.103435,'Pangu-4/JGI_MT_3300044222/Ga0456171_039474_482_bp'[&length_range={7.453313023742712E-5,31.170619960756042},height_95%_HPD={0.0,3.410605131648481E-13},rate_95%_HPD={6.137109677465018E-4,0.004593055098949579},length_95%_HPD={7.453313023742712E-5,10.188311117173862},rate=0.002428949345853447,length=3.9750456856092824,rate_median=0.0022025132279153907,length_median=3.308717858390352,height_median=1.1368683772161603E-13,rate_range={5.087954061082972E-4,0.01051834332154321},height_range={0.0,5.684341886080801E-13},height=1.595116815892745E-13,!color=#960500]:7.17935)[&length_range={53.34569054974207,497.32757938064685},rate_95%_HPD={0.0012042409475763985,0.004111987284218147},length_95%_HPD={101.51589605752743,376.88319671747996},length=235.9680592971935,posterior=1.0,height_median=6.526182644390133,rate_range={8.849361191291002E-4,0.007071438201361191},height_range={0.8272367598749497,40.054152480058406},height_95%_HPD={1.761866337278434,13.939635927605536},rate=0.00244182307866125,rate_median=0.0022611309609636083,length_median=231.2069349735657,height=7.1793498731262675,!color=#960500]:235.950777,'Pangu-4/JGI_MT_3300030579/Ga0247633_10610425_482_bp'[&length_range={65.96072040514012,512.6844432853326},height_95%_HPD={0.0,2.2737367544323206E-13},rate_95%_HPD={9.030177277301325E-4,0.0033864993493965857},length_95%_HPD={110.99767869770001,386.9768940185217},rate=0.001997139008777309,length=243.14503393947274,rate_median=0.0018677248722054301,length_median=238.23162398737483,height_median=1.1368683772161603E-13,rate_range={6.809363099912948E-4,0.0059130433844407915},height_range={0.0,4.547473508864641E-13},height=1.600876181088614E-13,!color=#960500]:243.130127)[&length_range={11.832938567607698,417.55374711706634},rate_95%_HPD={5.554430997455625E-4,0.002681269340940994},length_95%_HPD={42.06481988643333,319.1793565510805},length=186.38703202201435,posterior=0.9998666844420744,height_median=238.22755630535494,rate_range={5.09211598754609E-4,0.007806187060399554},height_range={65.96072040514036,512.6844432853327},height_95%_HPD={110.99767869770017,386.9768940185218},rate=0.0014758369899146775,rate_median=0.001308500664791349,length_median=186.77689812721545,height=243.13012683324354,!color=#960500]:187.701804)[&length_range={2.7880331451950155,175.66813356375332},rate_95%_HPD={0.0011573715960469231,0.0061340526512483565},length_95%_HPD={11.71462286605356,85.31841281810148},length=45.36682179937462,posterior=0.9998666844420744,height_median=429.92138290623313,rate_range={8.262350706650243E-4,0.011682046163708807},height_range={299.56834246945124,598.3039543288913},height_95%_HPD={351.7535216020208,511.14299946863713},rate=0.003379304379294284,rate_median=0.003126437741689768,length_median=42.03278622516757,height=430.83193095997086]:45.394136,(((((((('Pangu-3/JGI_MT_3300005650/Ga0075038_10055324_482_bp'[&length_range={6.24453189095182E-6,5.121362436792591},height_95%_HPD={0.0,3.410605131648481E-13},rate_95%_HPD={7.179201211286115E-4,0.004638050938499019},length_95%_HPD={6.24453189095182E-6,1.7834939091623365},rate=0.002411251438666842,length=0.6103998361746027,rate_median=0.002205197192703124,length_median=0.43793454990294056,height_median=1.1368683772161603E-13,rate_range={5.023473845509316E-4,0.010147341884979198},height_range={0.0,6.821210263296962E-13},height=1.6006488377256192E-13,!color=#960500]:0.35217,'Pangu-3/JGI_MT_3300006426/Ga0075037_1934124_482_bp'[&length_range={6.24453189095182E-6,8.499365975918069},height_95%_HPD={0.0,3.410605131648481E-13},rate_95%_HPD={7.126269988882704E-4,0.0046595129404201335},length_95%_HPD={6.24453189095182E-6,1.7835566605623434},rate=0.0024072870188338582,length=0.6135054584384132,rate_median=0.00219109508466059,length_median=0.43663378027431815,height_median=1.1368683772161603E-13,rate_range={5.079133487829693E-4,0.01108589082125962},height_range={0.0,5.684341886080801E-13},height=1.6011035244516087E-13,!color=#960500]:0.35217)[&length_range={9.27555379254541E-4,4.90312516138132},rate_95%_HPD={6.868343008457052E-4,0.004590125723774945},length_95%_HPD={9.27555379254541E-4,1.8478276403859037},length=0.6299905203339866,posterior=0.2150379949340088,height_median=0.25111409480462044,rate_range={5.035872907062974E-4,0.009697739375702145},height_range={6.244532073651499E-6,2.6440786760965693},height_95%_HPD={6.244532073651499E-6,1.0642553880014702},rate=0.002429142507569375,rate_median=0.0021995419238892465,length_median=0.4612709743939298,height=0.3521695668511016,!color=#960500]:0.317751,'Pangu-3/JGI_MT_3300006423/Ga0075039_1486360(Toolik_virus)_482_bp'[&length_range={6.944252420433051E-5,5.0426077028919725},height_95%_HPD={0.0,3.410605131648481E-13},rate_95%_HPD={7.108706215300342E-4,0.004611572463291737},length_95%_HPD={6.944252420433051E-5,1.7534915323920142},rate=0.002427566776391088,length=0.6055643713416845,rate_median=0.0022085875328933485,length_median=0.42977547282960143,height_median=1.1368683772161603E-13,rate_range={4.8327634251974774E-4,0.01230399617829721},height_range={0.0,5.684341886080801E-13},height=1.6089089799144313E-13,!color=#960500]:0.66992)[&length_range={5.477634577499835E-5,4.912719222625396},rate_95%_HPD={7.190789996467775E-4,0.004584301088347361},length_95%_HPD={5.477634577499835E-5,2.101883143756856},length=0.7510072835332213,posterior=0.22117051059858686,height_median=0.558029071551573,rate_range={4.3765503055706297E-4,0.008050097080435411},height_range={0.0053370924647424545,3.430969184767264},height_95%_HPD={0.0311048638035345,1.6770187825641187},rate=0.002347536064296502,rate_median=0.0021521645048647154,length_median=0.5439117979437678,height=0.6699201637030725,!color=#960500]:0.465374,'Pangu-3/JGI_MT_3300005646/Ga0075040_1573222_482_bp'[&length_range={1.6132937871319626E-4,6.892884693569698},height_95%_HPD={0.0,3.410605131648481E-13},rate_95%_HPD={7.17161922998512E-4,0.004910925023361219},length_95%_HPD={1.6132937871319626E-4,2.414929371832005},rate=0.002586135953304288,length=0.9543985923583546,rate_median=0.00236639214699289,length_median=0.7726607211064098,height_median=1.1368683772161603E-13,rate_range={4.982509557072615E-4,0.010510694541310558},height_range={0.0,5.684341886080801E-13},height=1.606938670768476E-13,!color=#960500]:1.135295)[&length_range={9.106833467025233E-4,9.338216853772064},rate_95%_HPD={7.608674718014781E-4,0.0045498630929903874},length_95%_HPD={9.106833467025233E-4,3.024531334276375},length=0.9793098526340333,posterior=0.1870417277696307,height_median=1.009688294876014,rate_range={5.713389275750461E-4,0.008264333513618279},height_range={0.059305196462446474,4.127771386348286},height_95%_HPD={0.19743083250295967,2.437916217803945},rate=0.0024058231037592144,rate_median=0.002190819639143909,length_median=0.6778180773727848,height=1.1352945498109008,!color=#960500]:0.527436,'Pangu-3/JGI_MT_3300005640/Ga0075035_1165414_482_bp'[&length_range={1.3451874269757968E-4,10.505255824856047},height_95%_HPD={0.0,3.410605131648481E-13},rate_95%_HPD={8.421727306084165E-4,0.005132942703364517},length_95%_HPD={1.3451874269757968E-4,3.2424845537672318},rate=0.0026880512285299626,length=1.2622777372685128,rate_median=0.0024611685431613142,length_median=1.0000622252974736,height_median=1.1368683772161603E-13,rate_range={5.328788459961791E-4,0.010599896047827692},height_range={0.0,5.684341886080801E-13},height=1.6024675846295777E-13,!color=#960500]:1.662731)[&length_range={0.002260365598836689,30.391739674145228},rate_95%_HPD={7.608194995077927E-4,0.00505776712827684},length_95%_HPD={0.002260365598836689,9.316131611991297},length=2.966966460399439,posterior=0.2858285561925077,height_median=1.5059768492822627,rate_range={5.706531479247667E-4,0.010194607054982176},height_range={0.253323325999645,10.505255824856135},height_95%_HPD={0.4360466844199209,3.301920060639077},rate=0.0025649491239620337,rate_median=0.002301018811528354,length_median=1.954164094719177,height=1.662730758948877,!color=#960500]:1.194343,'Pangu-3/JGI_MT_3300005644/Ga0075036_1246177_482_bp'[&length_range={7.661691884309139E-5,34.74801337589351},height_95%_HPD={0.0,3.410605131648481E-13},rate_95%_HPD={7.257633987799144E-4,0.004875660757098818},length_95%_HPD={7.661691884309139E-5,6.954416431292323},rate=0.002538725173441498,length=1.8920112035622128,rate_median=0.0023182925566399178,length_median=0.9765186197812327,height_median=1.1368683772161603E-13,rate_range={3.9312007591157857E-4,0.010412448349122468},height_range={0.0,6.821210263296962E-13},height=1.60193711678259E-13,!color=#960500]:2.857074)[&length_range={41.12218830617032,328.89894197051996},rate_95%_HPD={0.0013976284528808068,0.0038551044692033323},length_95%_HPD={78.39170167259223,203.92426479821003},length=137.77220592413414,posterior=1.0,height_median=2.2661275090562185,rate_range={9.017444445528177E-4,0.006299324741194984},height_range={0.3200987945401721,34.748013375893606},height_95%_HPD={0.39200190101837507,7.075403988801099},rate=0.0025442415620956353,rate_median=0.002453527985744403,length_median=135.1936967707707,height=2.857074196548588,!color=#960500]:137.033423,'Pangu-3/Pliego_virus_PQ119727.1/XEO16315.1_482_bp'[&length_range={43.80282770574446,329.60334342416667},height_95%_HPD={0.0,3.410605131648481E-13},rate_95%_HPD={0.0013854136894798656,0.003934929484352523},length_95%_HPD={79.14281659112054,209.22831833171807},rate=0.002640727764796644,length=141.3457271199997,rate_median=0.0025569895825112965,length_median=138.194593437074,height_median=1.1368683772161603E-13,rate_range={8.946430505372456E-4,0.007903889934525577},height_range={0.0,5.684341886080801E-13},height=1.5998910265156362E-13,!color=#960500]:139.890498)[&length_range={5.673882840156921,186.73311488567674},rate_95%_HPD={8.560480750958703E-4,0.004213683302096705},length_95%_HPD={17.404894244475457,109.31676576112766},length=58.44057428020808,posterior=0.9808025596587122,height_median=137.33518691654456,rate_range={5.183039526837059E-4,0.009318666644193951},height_range={43.80282770574456,329.60334342416684},height_95%_HPD={77.07984425413792,201.2561587961094},rate=0.0022703061276889056,rate_median=0.0020651169726316715,length_median=54.85927783337169,height=139.89049768025674,!color=#960500]:59.39117,((((('Pangu-3/JGI_MT_3300056984/Ga0530700_029519_482_bp'[&length_range={0.026161168655993106,21.299376132020903},height_95%_HPD={0.0,3.410605131648481E-13},rate_95%_HPD={6.115325995988507E-4,0.00422053961609407},length_95%_HPD={0.07123258961708658,6.401240943524921},rate=0.002283628523041559,length=2.5937253798826845,rate_median=0.002083145103148006,length_median=2.1107753673047673,height_median=1.1368683772161603E-13,rate_range={4.3607876279963954E-4,0.012249785108374291},height_range={0.0,5.684341886080801E-13},height=1.6040589881705415E-13,!color=#960500]:2.411967,'Pangu-3/JGI_MT_3300056983/Ga0530699_160640_482_bp'[&length_range={0.026161168655993106,24.752604598410436},height_95%_HPD={0.0,3.410605131648481E-13},rate_95%_HPD={7.913480400779696E-4,0.005220919981452799},length_95%_HPD={0.041098728416287554,6.684419768544046},rate=0.0027933019891944926,length=2.657888416488258,rate_median=0.0025456789355600474,length_median=2.1226579151017515,height_median=1.1368683772161603E-13,rate_range={5.975355239661819E-4,0.010676167182644851},height_range={0.0,6.821210263296962E-13},height=1.605801953953502E-13,!color=#960500]:2.411967)[&length_range={0.0015234228975522512,23.665487027413047},rate_95%_HPD={7.864540568091883E-4,0.004792638466509527},length_95%_HPD={0.0015234228975522512,10.214321568764806},length=4.6483851792281685,posterior=0.9366751099853353,height_median=1.9882030053013864,rate_range={5.809870210307764E-4,0.01034508878333841},height_range={0.026161168656017253,14.14479384654544},height_95%_HPD={0.062241093690090565,5.856310201851784},rate=0.0025754301830806987,rate_median=0.0023535424441834298,length_median=4.066131510599746,height=2.411967280991371,!color=#960500]:4.622389,'Pangu-3/JGI_MT_3300056965/Ga0530697_022272_482_bp'[&length_range={0.7796922703287925,26.822372708630528},height_95%_HPD={0.0,3.410605131648481E-13},rate_95%_HPD={8.521686630565401E-4,0.005107760625740806},length_95%_HPD={1.6695619395641994,13.104812529247736},rate=0.002716502118260672,length=6.915753960882342,rate_median=0.00248437288012092,length_median=6.365460819297401,height_median=1.1368683772161603E-13,rate_range={4.3709314644591854E-4,0.010052963066167946},height_range={0.0,5.684341886080801E-13},height=1.597920717369681E-13,!color=#960500]:7.034356)[&length_range={0.08660223240156473,99.87042665332321},rate_95%_HPD={0.0010958732330559437,0.0066393065963112965},length_95%_HPD={1.1909952643016668,42.74561179929041},length=19.2741919380239,posterior=0.9953339554726036,height_median=6.468597578924857,rate_range={6.486541853972891E-4,0.012074505147198468},height_range={0.8950559977495232,26.822372708630724},height_95%_HPD={1.9104013869566643,13.307673680841503},rate=0.0034678368258560023,rate_median=0.003150846358798631,length_median=16.83251326207993,height=7.0343558112242635,!color=#960500]:19.19724,'Pangu-3/JGI_MT_3300056984/Ga0530700_070208_482_bp'[&length_range={1.048077771260306,107.73103829322837},height_95%_HPD={0.0,3.410605131648481E-13},rate_95%_HPD={5.685994056618736E-4,0.002930212941606865},length_95%_HPD={6.453452096231182,51.42880266219039},rate=0.001651978317418727,length=26.2201433463771,rate_median=0.0015367351679788116,length_median=23.787754309277346,height_median=1.1368683772161603E-13,rate_range={4.7467973895046694E-4,0.006201498657375152},height_range={0.0,6.821210263296962E-13},height=1.5922371332948103E-13,!color=#960500]:26.231596)[&length_range={8.152228306558996,298.01595061294375},rate_95%_HPD={0.001206437883968149,0.004367342675373547},length_95%_HPD={33.025252490801236,138.20562103263444},length=82.54142034169136,posterior=0.9998666844420744,height_median=23.789308460827215,rate_range={8.207538446169885E-4,0.0073432009418170395},height_range={3.0345018371139076,107.7310382932285},height_95%_HPD={6.549519472724683,51.12126576384901},rate=0.002645433316680574,rate_median=0.002516859885604888,length_median=80.05854614266681,height=26.231595824030304,!color=#960500]:81.859878,'Pangu-3/JGI_MT_3300052650/Ga0496031_047362_482_bp'[&length_range={42.55025856468052,323.9266241639875},height_95%_HPD={0.0,3.410605131648481E-13},rate_95%_HPD={0.001565814272876796,0.004880533244393485},length_95%_HPD={61.49969662615385,160.4413876315609},rate=0.0031518989147192597,length=108.49448424957976,rate_median=0.0030511656176038992,length_median=105.67514903659195,height_median=1.1368683772161603E-13,rate_range={0.0010071113564688176,0.007785445535238904},height_range={0.0,5.684341886080801E-13},height=1.598981653063657E-13,!color=#960500]:108.091474)[&length_range={0.4250796137923203,181.4318349621523},rate_95%_HPD={8.501147650156765E-4,0.004716015743303493},length_95%_HPD={9.52006267213386,95.68980884514595},length=48.40275762092121,posterior=0.9720037328356219,height_median=105.31247855546894,rate_range={6.473837990118193E-4,0.01085359319400922},height_range={42.550258564680576,323.92662416398775},height_95%_HPD={61.57643699415678,159.68950294535705},rate=0.0025383853574930085,rate_median=0.002323168396797026,length_median=44.86570936910333,height=108.09147403328389,!color=#960500]:47.309295,'Pangu-3/JGI_MG_3300047561/Ga0485264_091481_482_bp'[&length_range={56.491614800486566,340.5848497490183},height_95%_HPD={0.0,3.410605131648481E-13},rate_95%_HPD={0.002033832390340491,0.005273224334849993},length_95%_HPD={97.10582565067017,218.44640500858532},rate=0.0035305490135385587,length=155.88243078503024,rate_median=0.003417446062870126,length_median=153.52909130788154,height_median=1.1368683772161603E-13,rate_range={0.0015121245864698149,0.010111708815653058},height_range={0.0,4.547473508864641E-13},height=1.597617592885688E-13,!color=#960500]:155.400769)[&length_range={1.793798694901227,197.82714451805145},rate_95%_HPD={8.528515349854283E-4,0.004593583204218916},length_95%_HPD={6.71963728618482,88.1529044318786},length=43.01687739087193,posterior=0.9753366217837621,height_median=153.18508482093466,rate_range={5.416504513534228E-4,0.010402839577142435},height_range={62.77170377720779,340.58484974901853},height_95%_HPD={100.53987006914389,214.58605294858285},rate=0.0025171557676285567,rate_median=0.0023061543534405354,length_median=38.83685463086303,height=155.4007692679407,!color=#960500]:43.880898)[&length_range={13.435290486838227,344.54635021822827},rate_95%_HPD={8.233459919828453E-4,0.004184548813624027},length_95%_HPD={29.599981734106308,186.68715836625154},length=102.68339676231659,posterior=1.0,height_median=197.1093907232921,rate_range={4.8143863607108404E-4,0.010066914627681726},height_range={113.0592780250663,397.4944184637395},height_95%_HPD={139.8284803461347,264.76730696841867},rate=0.0022710927413652523,rate_median=0.0020756246856714956,length_median=95.49580513120256,height=199.28166736399064,!color=#960500]:103.500666,((('Pangu-2/JGI_MT_3300056984/Ga0530700_116867_482_bp'[&length_range={0.001455129922149881,30.66735205631802},height_95%_HPD={0.0,3.410605131648481E-13},rate_95%_HPD={8.106526887428344E-4,0.004984586842710204},length_95%_HPD={0.001455129922149881,7.397300137918418},rate=0.002557212096034144,length=2.348200132634368,rate_median=0.002330225976921859,length_median=1.4940423995911156,height_median=1.1368683772161603E-13,rate_range={4.3709314644591854E-4,0.01071321727156155},height_range={0.0,6.821210263296962E-13},height=1.6021644601455845E-13,!color=#960500]:2.3482,'Pangu-2/JGI_MT_3300056998/Ga0530702_117245_482_bp'[&length_range={0.001455129922149881,30.66735205631802},height_95%_HPD={0.0,3.410605131648481E-13},rate_95%_HPD={7.048289579370249E-4,0.004643510159992506},length_95%_HPD={0.001455129922149881,7.397300137918418},rate=0.0024393303161930765,length=2.348200132634368,rate_median=0.0022176267762217127,length_median=1.4940423995911156,height_median=1.1368683772161603E-13,rate_range={4.333247275786248E-4,0.010753036651338276},height_range={0.0,6.821210263296962E-13},height=1.6021644601455845E-13,!color=#960500]:2.3482)[&length_range={61.66277646314954,398.83758377418627},rate_95%_HPD={0.0017362428285218944,0.004911960956343923},length_95%_HPD={101.07814522090321,281.93278723897294},length=189.7554447332472,posterior=1.0,height_median=1.4940423995911942,rate_range={0.0014240655093215578,0.00854559808736802},height_range={0.0014551299223057867,30.667352056318123},height_95%_HPD={0.0014551299223057867,7.397300137918592},rate=0.0031987531700466646,rate_median=0.003067236200854699,length_median=186.15470647000538,height=2.3482001326345303,!color=#960500]:185.760922,'Pangu-2/Rotaria_macrura_WGS_GCA_900239685.1/OENT01006332.1(RMPV-2)_482_bp'[&length_range={63.989858506301594,396.77111163937315},height_95%_HPD={1.1368683772161603E-13,3.410605131648481E-13},rate_95%_HPD={0.0015437916991241712,0.004274837694101187},length_95%_HPD={105.40742229161725,282.504194791747},rate=0.00288046397127161,length=188.7955373394331,rate_median=0.0027694155432091776,length_median=184.83492877296794,height_median=1.1368683772161603E-13,rate_range={0.0011937777890858744,0.00790202217204337},height_range={0.0,6.821210263296962E-13},height=1.6079238253414537E-13,!color=#960500]:188.109122)[&length_range={0.04660652526735021,207.26546689104293},rate_95%_HPD={7.840378675827328E-4,0.004568899546650918},length_95%_HPD={2.5915279389303123,112.85494337145423},length=51.709220583890726,posterior=0.8294894014131449,height_median=184.5528864227535,rate_range={5.082857123971717E-4,0.010927335234983291},height_range={63.98985850630163,389.1130735738398},height_95%_HPD={104.63332098871626,277.66656611304626},rate=0.002380769054394538,rate_median=0.0021526529676660746,length_median=45.18566882283858,height=188.1091223747979,!color=#960500]:46.231815,'Pangu-1/JGI_MT_3300031053/Ga0074018_1168595_482_bp'[&length_range={70.48049007466118,519.6505700404872},height_95%_HPD={0.0,2.2737367544323206E-13},rate_95%_HPD={0.0010240550436742932,0.0030429918543422715},length_95%_HPD={122.9938984199408,338.03989825050166},rate=0.0019274601245905453,length=230.97199183985788,rate_median=0.0018486771776259348,length_median=227.9968720289512,height_median=1.1368683772161603E-13,rate_range={7.792164681164201E-4,0.0065071663384126035},height_range={0.0,5.684341886080801E-13},height=1.6054230483485107E-13,!color=#960500]:234.340937)[&length_range={0.04416776861762628,280.53270443855},rate_95%_HPD={6.315687411663898E-4,0.003801211819009848},length_95%_HPD={4.419498773399425,149.23213598626447},length=68.24836489846307,posterior=0.9602719637381683,height_median=230.94138277259822,rate_range={5.012808624363349E-4,0.009356895436162738},height_range={87.4874704038777,452.12017119244166},height_95%_HPD={144.13418287879313,333.58297957942614},rate=0.001994529098188382,rate_median=0.0017900618124238202,length_median=60.492902157226126,height=234.34093707076295,!color=#960500]:68.441396)[&length_range={1.8762380167977994,384.85530029007},rate_95%_HPD={5.160087622158071E-4,0.001962606254467814},length_95%_HPD={66.46713453790113,283.97183006345267},length=173.4653124408412,posterior=0.9985335288628183,height_median=298.13107759638035,rate_range={4.5047897857600466E-4,0.006395282827695836},height_range={164.12821310434663,550.7444032557023},height_95%_HPD={213.62602506931,406.4141267011077},rate=0.0011354701373074345,rate_median=0.0010461195980654698,length_median=173.94511077995085,height=302.7823335126835,!color=#960500]:173.443733)[&length_range={7.747339708723359,539.1360397504832},rate_95%_HPD={0.0010489037889024632,0.007658337990412047},length_95%_HPD={82.55374087997006,331.9568543930681},length=204.64057970323478,posterior=1.0,height_median=474.70152291147525,rate_range={5.235758857703439E-4,0.012356368605462312},height_range={323.83535532310873,658.2257507925897},height_95%_HPD={380.5050873390787,565.0471909918992},rate=0.0039015395626471605,rate_median=0.0035508849902301503,length_median=198.3319988510043,height=476.2260666215674]:205.325018,(((((Caulimo_CSSV_NC_001574_482_bp[&length_range={30.201029120940003,202.32878035450557},height_95%_HPD={0.0,3.410605131648481E-13},rate_95%_HPD={0.001544537049462247,0.005213058010315597},length_95%_HPD={44.401613140472634,137.59864738701276},rate=0.003176420970537025,length=90.02287572505497,rate_median=0.0030066550296795613,length_median=87.49340511382499,height_median=1.1368683772161603E-13,rate_range={8.747594582736302E-4,0.010777951121787583},height_range={0.0,5.684341886080801E-13},height=1.5891301073338808E-13]:90.022876,Caulimo_ComYMV_NC_001343_482_bp[&length_range={30.201029120940003,202.32878035450557},height_95%_HPD={0.0,3.410605131648481E-13},rate_95%_HPD={0.001900281410041682,0.006549010443371305},length_95%_HPD={44.401613140472634,137.59864738701276},rate=0.003971133466527681,length=90.02287572505497,rate_median=0.0037552890737846648,length_median=87.49340511382499,height_median=1.1368683772161603E-13,rate_range={0.0012920739213049721,0.012207378987217351},height_range={0.0,5.684341886080801E-13},height=1.5891301073338808E-13]:90.022876)[&length_range={15.645663266642487,214.59615026052313},rate_95%_HPD={0.0016318857259978495,0.007030167829029578},length_95%_HPD={34.74369091480357,138.50012093133606},length=83.83110980811124,posterior=1.0,height_median=87.49340511382502,rate_range={0.001329588926299734,0.012435602076528334},height_range={30.201029120940234,202.32878035450568},height_95%_HPD={44.40161314047282,137.59864738701287},rate=0.004091795978709846,rate_median=0.0037846192856305413,length_median=81.16702793672619,height=90.02287572505517]:83.83111,Caulimo_RTBV_NC_001914_482_bp[&length_range={68.05618532933454,326.53392964626966},height_95%_HPD={5.6843418860808015E-14,3.410605131648481E-13},rate_95%_HPD={0.0021688161984296807,0.005351293438800567},length_95%_HPD={113.51272879313295,242.85044386084982},rate=0.0036828318022268476,length=173.85398553316574,rate_median=0.0035734929997076736,length_median=171.58525944305603,height_median=1.1368683772161603E-13,rate_range={0.0016383004262199292,0.009558108318039398},height_range={0.0,5.684341886080801E-13},height=1.5970871250387E-13]:173.853986)[&length_range={11.766491232447947,210.71826993606936},rate_95%_HPD={0.0014890817927523893,0.006633116912106639},length_95%_HPD={23.526105953080986,121.27089874874707},length=69.02249442254536,posterior=1.0,height_median=171.58525944305643,rate_range={0.0010485315996292656,0.010566648487258556},height_range={68.05618532933465,326.5339296462697},height_95%_HPD={113.51272879313308,242.85044386085008},rate=0.003740968489034396,rate_median=0.0034737816623399407,length_median=65.09815913738248,height=173.85398553316588]:99.340257,((Caulimo_SbCMV_NC_001739_482_bp[&length_range={65.62251371997657,379.65129957312996},height_95%_HPD={0.0,2.2737367544323206E-13},rate_95%_HPD={0.0018388402480934828,0.005275842342511352},length_95%_HPD={105.31072265958586,277.6989991537846},rate=0.0033731444839976924,length=186.31234528457423,rate_median=0.0032251381041758544,length_median=183.8048020726622,height_median=1.1368683772161603E-13,rate_range={0.0014969025029716184,0.009055445619968999},height_range={0.0,5.684341886080801E-13},height=1.5976933740066864E-13]:185.591013,Caulimo_CaMV_NC_001497_482_bp[&length_range={65.62251371997657,379.65129957312996},height_95%_HPD={0.0,2.2737367544323206E-13},rate_95%_HPD={0.0012249890642619043,0.0035207817445199563},length_95%_HPD={103.60772936012256,278.20488209680485},rate=0.0022631725147854074,length=186.62482041892918,rate_median=0.002175474385826282,length_median=183.828628427355,height_median=1.1368683772161603E-13,rate_range={8.73559786099545E-4,0.006265857227133502},height_range={0.0,5.684341886080801E-13},height=1.5976933740066864E-13]:185.591013)[&length_range={3.615886099316725,244.49280604239755},rate_95%_HPD={6.809110044680616E-4,0.004192429087698596},length_95%_HPD={17.684876872305864,148.8675272754033},length=74.5910231278655,posterior=0.9890681242500999,height_median=183.05964925640808,rate_range={4.6255925050743443E-4,0.009447545557587044},height_range={65.62251371997672,379.6512995731301},height_95%_HPD={100.47182557030146,270.6407066056868},rate=0.0022465556723615114,rate_median=0.0020332616151396052,length_median=68.45607985948675,height=185.5910134173573]:44.720199,Caulimo_TVCV_NC_003378_482_bp[&length_range={119.90981977647897,418.7188268834183},height_95%_HPD={0.0,2.2737367544323206E-13},rate_95%_HPD={0.001978995853410993,0.00433850171423076},length_95%_HPD={158.75187431584493,307.6690548844403},rate=0.0030453150630350865,length=231.8586263098674,rate_median=0.0029715135881622353,length_median=229.71014101883821,height_median=1.1368683772161603E-13,rate_range={0.0012606239176740604,0.006015701309373769},height_range={0.0,5.684341886080801E-13},height=1.596253532707719E-13]:230.311212)[&length_range={1.932050480138912,145.5326279124212},rate_95%_HPD={7.37127087217226E-4,0.004399965504376153},length_95%_HPD={6.859555136221957,85.15204918952014},length=39.56467602812618,posterior=0.3008932142381016,height_median=228.68979978583042,rate_range={6.587775520663921E-4,0.010835708985958589},height_range={127.09764358157554,415.4234792664856},height_95%_HPD={158.8220699791633,302.98296120881696},rate=0.002347899012423057,rate_median=0.002148400137619426,length_median=35.59747890058807,height=230.31121212006502]:42.883031)[&length_range={2.865907516321215,316.36932481146226},rate_95%_HPD={0.0010960542566091037,0.005549404134944669},length_95%_HPD={20.68053120113632,156.67124193571374},length=84.32280282241032,posterior=0.9960005332622317,height_median=271.8686144456654,rate_range={5.820157906627203E-4,0.010180055199658448},height_range={157.46712826951682,464.5261199411309},height_95%_HPD={197.61302722896858,353.79816159147134},rate=0.0031076179421108065,rate_median=0.002887392833077247,length_median=78.72010643099287,height=273.1942429724821]:84.011169,Caulimo_PVCV_NC_001839_482_bp[&length_range={189.1147809786133,635.9456070120993},height_95%_HPD={1.1368683772161603E-13,2.2737367544323206E-13},rate_95%_HPD={0.0015697758051086905,0.003465112960250701},length_95%_HPD={254.43863527145265,461.63167740351486},rate=0.0024752377664473487,length=357.1175582637423,rate_median=0.0024211261043186466,length_median=355.19408930098496,height_median=1.1368683772161603E-13,rate_range={0.001177040078469472,0.005919591825497726},height_range={0.0,5.684341886080801E-13},height=1.5988300908216604E-13]:357.205412)[&length_range={36.458855401407675,474.2285113969683},rate_95%_HPD={0.001404230617240754,0.005923261409432391},length_95%_HPD={68.3774590516116,284.6524392729121},length=172.0607996768994,posterior=1.0,height_median=355.21615921569753,rate_range={6.066871576910958E-4,0.010566648487258556},height_range={189.1147809786134,635.9456070120996},height_95%_HPD={254.43863527145277,461.1139744272229},rate=0.0033803362918640957,rate_median=0.00315708230976447,length_median=166.392731485363,height=357.2054121463733]:169.481319,((((Retro_HIV1_NC_001802_482_bp[&length_range={95.53418742370633,448.5171631540419},height_95%_HPD={0.0,2.2737367544323206E-13},rate_95%_HPD={0.00304181732624252,0.008381825817662647},length_95%_HPD={127.4025793547142,337.2151124942427},rate=0.005398495327866972,length=228.76281955389774,rate_median=0.005173147887055611,length_median=223.78738741582868,height_median=1.1368683772161603E-13,rate_range={0.002294266523031718,0.012485267433936888},height_range={0.0,5.684341886080801E-13},height=1.5994363397896466E-13]:218.820882,Retro_MMTV_NC_001503_482_bp[&length_range={95.53418742370633,488.83034830901397},height_95%_HPD={0.0,2.2737367544323206E-13},rate_95%_HPD={0.0022606838672896688,0.005972677773867891},length_95%_HPD={131.10702197190375,346.32077907499456},rate=0.003935174114847904,length=238.76817937967186,rate_median=0.003803131251025701,length_median=234.69152772434884,height_median=1.1368683772161603E-13,rate_range={0.0015900533359219883,0.008787747434225225},height_range={0.0,4.547473508864641E-13},height=1.600118369878631E-13]:218.820882)[&length_range={0.031830050927510456,219.26807546791576},rate_95%_HPD={0.0010243108125170671,0.005469485541925342},length_95%_HPD={0.10423331728827634,106.70643027960642},length=47.39804586698219,posterior=0.48766831089188106,height_median=215.20575556197736,rate_range={5.509032227963489E-4,0.01223725718934236},height_range={95.5341874237065,445.0222314026924},height_95%_HPD={127.49095579638725,319.9413988667755},rate=0.002783828730679826,rate_median=0.0025594075785019864,length_median=42.164348698706135,height=218.82088233053244]:43.616164,Retro_HTLV1_NC_001436_482_bp[&length_range={97.4627411868713,485.37336529133654},height_95%_HPD={0.0,2.2737367544323206E-13},rate_95%_HPD={0.0021227232326858814,0.005608458219118254},length_95%_HPD={142.57368950676118,348.3630608316717},rate=0.0037043398994479424,length=244.1754160407779,rate_median=0.003573504342232976,length_median=241.21273370186796,height_median=1.1368683772161603E-13,rate_range={0.0016582145999254846,0.008758889415048545},height_range={0.0,5.684341886080801E-13},height=1.6023918035085794E-13]:262.437046)[&length_range={1.6874188325220132,297.59788294374147},rate_95%_HPD={0.0010881137607308378,0.005543678779988323},length_95%_HPD={21.043118748352413,154.050448327165},length=82.6976888004446,posterior=0.9480069324090121,height_median=258.5278255443883,rate_range={6.949898232980522E-4,0.01208811796385961},height_range={124.65943185497036,488.8303483090143},height_95%_HPD={166.7870711649207,364.0351108272298},rate=0.003027211334887873,rate_median=0.0027726156355045786,length_median=77.16199168659531,height=262.4370461625303]:71.827877,(Retro_MuLV_NC_001501_482_bp[&length_range={57.89047732530983,430.53137417103306},height_95%_HPD={0.0,2.2737367544323206E-13},rate_95%_HPD={0.0016112771075901058,0.005192692496738327},length_95%_HPD={100.05222633574826,285.4300842152384},rate=0.0032930092052669948,length=190.74752815369416,rate_median=0.0031228043387180214,length_median=187.30665290275078,height_median=1.1368683772161603E-13,rate_range={0.001169998599423052,0.011784553650440736},height_range={0.0,5.684341886080801E-13},height=1.6037558636865484E-13]:190.747528,Retro_WDSV_NC_001867_482_bp[&length_range={57.89047732530983,430.53137417103306},height_95%_HPD={0.0,2.2737367544323206E-13},rate_95%_HPD={0.0019071321428070704,0.005776111630727111},length_95%_HPD={100.05222633574826,285.4300842152384},rate=0.003743644178430516,length=190.74752815369416,rate_median=0.0035696810100354307,length_median=187.30665290275078,height_median=1.1368683772161603E-13,rate_range={0.0014389910362144793,0.010929938168798288},height_range={0.0,5.684341886080801E-13},height=1.6037558636865484E-13]:190.747528)[&length_range={24.612754988353032,402.3036279021562},rate_95%_HPD={0.001252200249759911,0.005173841964845325},length_95%_HPD={51.56584851730918,225.6375177858875},length=135.22401638845113,posterior=1.0,height_median=187.3066529027509,rate_range={7.319385366210958E-4,0.009639464824532313},height_range={57.89047732530992,430.5313741710332},height_95%_HPD={100.0522263357484,285.4300842152387},rate=0.0030154336385219828,rate_median=0.002825733201446716,length_median=130.04344278100234,height=190.74752815369428]:143.517395)[&length_range={1.3486293173631339,377.14262741992},rate_95%_HPD={0.0010419339869124874,0.005669090536577097},length_95%_HPD={13.449515620435477,151.59645680336712},length=80.12930842171822,posterior=0.7797626983068924,height_median=331.02310292843435,rate_range={6.901051636107704E-4,0.011682046163708807},height_range={174.01578612496593,557.502497873078},height_95%_HPD={239.35379984177757,436.5295872249399},rate=0.003074861162018068,rate_median=0.0028150684419237302,length_median=74.55021352340583,height=334.2649229493609]:72.474293,Retro_SFV_NC_001364_482_bp[&length_range={138.97042742057715,715.6372573028023},height_95%_HPD={1.1368683772161603E-13,2.2737367544323206E-13},rate_95%_HPD={0.0014782751019984755,0.00386681822210308},length_95%_HPD={252.72013312213915,528.4995574654326},rate=0.0024968242949568367,length=393.19430660843784,rate_median=0.002379507177743389,length_median=394.1689238973831,height_median=1.1368683772161603E-13,rate_range={0.0010587812521866257,0.007739602358677526},height_range={0.0,4.547473508864641E-13},height=1.600118369878631E-13]:406.739216)[&length_range={9.910332850203815,390.9269248239683},rate_95%_HPD={0.001006239482065537,0.00534156541866513},length_95%_HPD={29.80731496603221,222.58681718613565},length=122.43963361376154,posterior=0.9973336888414878,height_median=403.46121225926856,rate_range={5.897032246475457E-4,0.00934021082762576},height_range={228.23310401670528,715.6372573028024},height_95%_HPD={293.2811968032808,527.4313956279188},rate=0.0028652962289871507,rate_median=0.0026115813995624387,length_median=116.09861814464341,height=406.73921579164596]:119.947515)[&length_range={0.08422013915037496,482.13026362973994},rate_95%_HPD={8.573909009001254E-4,0.006886216943745137},length_95%_HPD={27.764563010970505,287.42476959789974},length=156.01382899762575,posterior=0.9737368350886548,height_median=523.6345912943682,rate_range={5.557078001385978E-4,0.011090421291824921},height_range={327.16719469716384,812.8628197502454},height_95%_HPD={398.72469419794413,664.7728814216703},rate=0.0034493332762300178,rate_median=0.0031061614767273703,length_median=151.26658832204538,height=526.6867309761333]:154.864354)[&height_95%_HPD={531.541554506594,846.7875649296377},length=0.0,posterior=1.0,height_median=676.4791214121727,height_range={457.3556558081651,1065.809638801575},height=681.5510846305871];
end;

begin figtree;
	set appearance.backgroundColorAttribute="Default";
	set appearance.backgroundColour=#ffffff;
	set appearance.branchColorAttribute="User selection";
	set appearance.branchColorGradient=false;
	set appearance.branchLineWidth=1.0;
	set appearance.branchMinLineWidth=0.0;
	set appearance.branchWidthAttribute="Fixed";
	set appearance.foregroundColour=#000000;
	set appearance.hilightingGradient=false;
	set appearance.selectionColour=#2d3680;
	set branchLabels.colorAttribute="User selection";
	set branchLabels.displayAttribute="Branch times";
	set branchLabels.fontName="Al Bayan";
	set branchLabels.fontSize=8;
	set branchLabels.fontStyle=0;
	set branchLabels.isShown=false;
	set branchLabels.significantDigits=4;
	set layout.expansion=297;
	set layout.layoutType="RECTILINEAR";
	set layout.zoom=0;
	set legend.attribute="height";
	set legend.fontSize=10.0;
	set legend.isShown=false;
	set legend.significantDigits=4;
	set nodeBars.barWidth=4.0;
	set nodeBars.displayAttribute="height_95%_HPD";
	set nodeBars.isShown=true;
	set nodeLabels.colorAttribute="User selection";
	set nodeLabels.displayAttribute="Node heights (raw)";
	set nodeLabels.fontName="Al Bayan";
	set nodeLabels.fontSize=8;
	set nodeLabels.fontStyle=0;
	set nodeLabels.isShown=true;
	set nodeLabels.significantDigits=4;
	set nodeShapeExternal.colourAttribute="User selection";
	set nodeShapeExternal.isShown=false;
	set nodeShapeExternal.minSize=10.0;
	set nodeShapeExternal.scaleType=Width;
	set nodeShapeExternal.shapeType=Circle;
	set nodeShapeExternal.size=4.0;
	set nodeShapeExternal.sizeAttribute="Fixed";
	set nodeShapeInternal.colourAttribute="User selection";
	set nodeShapeInternal.isShown=false;
	set nodeShapeInternal.minSize=10.0;
	set nodeShapeInternal.scaleType=Width;
	set nodeShapeInternal.shapeType=Circle;
	set nodeShapeInternal.size=4.0;
	set nodeShapeInternal.sizeAttribute="Fixed";
	set polarLayout.alignTipLabels=false;
	set polarLayout.angularRange=0;
	set polarLayout.rootAngle=0;
	set polarLayout.rootLength=100;
	set polarLayout.showRoot=true;
	set radialLayout.spread=0.0;
	set rectilinearLayout.alignTipLabels=false;
	set rectilinearLayout.curvature=0;
	set rectilinearLayout.rootLength=100;
	set scale.offsetAge=0.0;
	set scale.rootAge=1.0;
	set scale.scaleFactor=1.0;
	set scale.scaleRoot=false;
	set scaleAxis.automaticScale=true;
	set scaleAxis.fontSize=8.0;
	set scaleAxis.isShown=true;
	set scaleAxis.lineWidth=1.0;
	set scaleAxis.majorTicks=100.0;
	set scaleAxis.minorTicks=50.0;
	set scaleAxis.origin=0.0;
	set scaleAxis.reverseAxis=true;
	set scaleAxis.showGrid=true;
	set scaleBar.automaticScale=true;
	set scaleBar.fontSize=10.0;
	set scaleBar.isShown=true;
	set scaleBar.lineWidth=1.0;
	set scaleBar.scaleRange=0.0;
	set tipLabels.colorAttribute="User selection";
	set tipLabels.displayAttribute="Names";
	set tipLabels.fontName="Al Bayan";
	set tipLabels.fontSize=10;
	set tipLabels.fontStyle=0;
	set tipLabels.isShown=true;
	set tipLabels.significantDigits=4;
	set trees.order=true;
	set trees.orderType="increasing";
	set trees.rooting=false;
	set trees.rootingType="User Selection";
	set trees.transform=false;
	set trees.transformType="cladogram";
end;
